# Supplementary material for: Crystal structure of 4-bromo-N-(2-bromo-3-nitro­benz­yl)-2-nitro­naphthalen-1-amine
Source: Acta Crystallogr Sect E Struct Rep Online. 2014 Aug 1;70(Pt 9):o960–1. doi: 10.1107/S160053681401719X (PMC4186169; doi:10.1107/S160053681401719X)
Supplement: Supplementary file 1 [file e-70-0o960-sup1.cif]

##############################################################################
#                                                                            #
# This CIF contains the data in a paper accepted for publication in          #
# Acta Crystallographica Section E. It conforms to the requirements of       #
# Notes for Authors for Acta Crystallographica Section E, and has been       #
# peer reviewed under the auspices of the IUCr Commission on Journals.       #
#                                                                            #
# Full details of the Crystallographic Information File format               #
# are given in the paper "The Crystallographic Information File (CIF):       #
# a New Standard Archive File for Crystallography" by S. R. Hall, F. H.      #
# Allen and I. D. Brown [Acta Cryst. (1991), A47, 655-685].                  #
#                                                                            #
# The current version of the core CIF dictionary is obtainable from          #
# ftp://ftp.iucr.org/pub/cif_core.dic.                                       #
#                                                                            #
# Software is freely available for graphical display of the structure(s)     #
# in this CIF. For information consult the CIF software page                 #
# http://www.iucr.org/resources/cif/software.                                #
#                                                                            #
# This file may be used for bona fide research purposes within the           #
# scientific community so long as proper attribution is given to the journal # 
# article from which it was obtained.                                        #
#                                                                            #
##############################################################################
data_I
_database_code_depnum_ccdc_archive 'CCDC 1015963'
_audit_creation_method     SHELXL-2013
_journal_date_recd_electronic     2014-06-27
_journal_date_accepted     2014-07-25
_journal_name_full     'Acta Crystallographica, Section E'
_journal_year     2014
_journal_volume     70
_journal_issue      9
_journal_page_first     o960
_journal_page_last     o961
_journal_paper_category     HO
_journal_paper_doi     10.1107/S160053681401719X
_journal_coeditor_code     TK5325
_publ_contact_author_name     'Ray J. Butcher'
_publ_contact_author_address
;
Department of Chemistry
Howard University
525 College Street NW
Washington
DC 20059
USA
;
_publ_contact_author_email     'rbutcher99@yahoo.com'
_publ_contact_author_fax     '202-806-5442'
_publ_contact_author_phone     '202-806-9892'
_publ_section_title
;
Crystal structure of
4-bromo-<i>N</i>-(2-bromo-3-nitrobenzyl)-2-nitronaphthalen-1-amine
;
loop_
    _publ_author_name
    _publ_author_footnote
    _publ_author_address
    'Singh, Vijay P.' .
;
Department of Chemistry, Indian Institute of Technology Bombay, Powai,
Mumbai 400 076,
India
;
    'Venkateshwaran, Krishnan' .
;
Department of Chemistry, Indian Institute of Technology Bombay, Powai,
Mumbai 400 076,
India
;
    'Singh, Harkesh B.' .
;
Department of Chemistry, Indian Institute of Technology Bombay, Powai,
Mumbai 400 076,
India
;
    'Butcher, Ray J.' .
;
Department of Chemistry
Howard University
525 College Street NW
Washington
DC 20059
USA
;
_chemical_name_systematic
;
4-Bromo-<i>N</i>-(2-bromo-3-nitrobenzyl)-2-nitronaphthalen-1-amine
;
_chemical_name_common     ?
_chemical_formula_moiety     'C17 H11 Br2 N3 O4'
_chemical_formula_sum     'C17 H11 Br2 N3 O4'
_chemical_formula_iupac     'C17 H11 Br2 N3 O4'
_chemical_formula_weight     481.11
_chemical_melting_point     ?
_shelx_space_group_comment
;
The symmetry employed for this shelxl refinement is uniquely defined
by the following loop, which should always be used as a source of
symmetry information in preference to the above space-group names.
They are only intended as comments.
;
_space_group_crystal_system     triclinic
_space_group_name_H-M_alt     'P -1'
_space_group_name_Hall     '-P 1'
loop_
    _space_group_symop_operation_xyz
    'x, y, z'
    '-x, -y, -z'
_cell_length_a     8.3675(4)
_cell_length_b     8.5812(5)
_cell_length_c     12.2691(5)
_cell_angle_alpha     76.973(4)
_cell_angle_beta     81.053(4)
_cell_angle_gamma     76.302(5)
_cell_volume     829.00(8)
_cell_formula_units_Z     2
_cell_measurement_reflns_used     3926
_cell_measurement_theta_min     4.9777
_cell_measurement_theta_max     34.9305
_cell_measurement_temperature     123(2)
_exptl_crystal_description     plate
_exptl_crystal_colour     orange
_exptl_crystal_size_max     0.44
_exptl_crystal_size_mid     0.32
_exptl_crystal_size_min     0.12
_exptl_crystal_density_diffrn     1.927
_exptl_crystal_density_meas     ?
_exptl_crystal_density_method     'not measured'
_exptl_crystal_F_000     472
_exptl_absorpt_coefficient_mu     4.919
_exptl_absorpt_correction_type     multi-scan
_exptl_absorpt_process_details
;
(CrysAlis PRO; Agilent, 2012)
;
_shelx_estimated_absorpt_T_min     ?
_shelx_estimated_absorpt_T_max     ?
_exptl_absorpt_correction_T_min     0.34538
_exptl_absorpt_correction_T_max     1.00000
_exptl_special_details     ?
_diffrn_ambient_temperature     123(2)
_diffrn_radiation_type     MoK\a
_diffrn_radiation_wavelength     0.71073
_diffrn_measurement_device_type     'Agilent Xcalibur (Ruby, Gemini)'
_diffrn_measurement_method     '\w scans'
_diffrn_detector_area_resol_mean     10.5081
_diffrn_reflns_number     12164
_diffrn_reflns_av_R_equivalents     0.0331
_diffrn_reflns_theta_min     4.988
_diffrn_reflns_theta_max     35.011
_diffrn_reflns_theta_full     25.000
_diffrn_measured_fraction_theta_max     0.916
_diffrn_measured_fraction_theta_full     0.988
_diffrn_reflns_limit_h_min     -13
_diffrn_reflns_limit_h_max     13
_diffrn_reflns_limit_k_min     -12
_diffrn_reflns_limit_k_max     13
_diffrn_reflns_limit_l_min     -19
_diffrn_reflns_limit_l_max     19
_refine_special_details     ?
_reflns_number_total     6700
_reflns_number_gt     4118
_reflns_threshold_expression     I>2\s(I)
_refine_ls_structure_factor_coef     Fsqd
_refine_ls_matrix_type     full
_refine_ls_R_factor_all     0.1027
_refine_ls_R_factor_gt     0.0533
_refine_ls_wR_factor_gt     0.1087
_refine_ls_wR_factor_ref     0.1287
_refine_ls_goodness_of_fit_ref     1.015
_refine_ls_restrained_S_all     1.015
_refine_ls_number_reflns     6700
_refine_ls_number_parameters     246
_refine_ls_number_restraints     1
_refine_ls_hydrogen_treatment     mixed
_refine_ls_weighting_scheme     calc
_refine_ls_weighting_details
              'w=1/[\s^2^(Fo^2^)+(0.0498P)^2^+0.3384P] where P=(Fo^2^+2Fc^2^)/3'
_atom_sites_solution_hydrogens     mixed
_atom_sites_solution_primary     direct
_atom_sites_solution_secondary     difmap
_refine_ls_shift/su_max     0.001
_refine_ls_shift/su_mean     0.000
_refine_diff_density_max     1.039
_refine_diff_density_min     -0.772
_refine_ls_extinction_method     none
_refine_ls_extinction_coef     .
loop_
    _atom_type_symbol
    _atom_type_description
    _atom_type_scat_dispersion_real
    _atom_type_scat_dispersion_imag
    _atom_type_scat_source
    'C' 'C' 0.0033 0.0016
                         'International Tables Vol C Tables 4.2.6.8 and 6.1.1.4'
    'H' 'H' 0.0000 0.0000
                         'International Tables Vol C Tables 4.2.6.8 and 6.1.1.4'
    'N' 'N' 0.0061 0.0033
                         'International Tables Vol C Tables 4.2.6.8 and 6.1.1.4'
    'O' 'O' 0.0106 0.0060
                         'International Tables Vol C Tables 4.2.6.8 and 6.1.1.4'
    'Br' 'Br' -0.2901 2.4595
                         'International Tables Vol C Tables 4.2.6.8 and 6.1.1.4'
_computing_data_collection
;
CrysAlis PRO (Agilent, 2012)
;
_computing_cell_refinement
;
CrysAlis PRO (Agilent, 2012)
;
_computing_data_reduction
;
CrysAlis PRO (Agilent, 2012)
;
_computing_structure_solution     'SHELXS97 (Sheldrick, 2008)'
_computing_structure_refinement     'SHELXL2013 (Sheldrick, 2008)'
_computing_molecular_graphics     'SHELXTL (Sheldrick, 2008)'
_computing_publication_material     'WinGX (Farrugia, 2012)'
loop_
    _atom_site_type_symbol
    _atom_site_label
    _atom_site_fract_x
    _atom_site_fract_y
    _atom_site_fract_z
    _atom_site_U_iso_or_equiv
    _atom_site_adp_type
    _atom_site_calc_flag
    _atom_site_occupancy
    _atom_site_disorder_assembly
    _atom_site_disorder_group
    Br Br1 0.52119(4) 0.68126(4) 0.76444(2) 0.03410(10) Uani d 1 . .
    Br Br2 0.98711(4) 0.82225(4) 0.23405(3) 0.03346(10) Uani d 1 . .
    O O1 0.9351(3) 0.3484(3) 0.5032(2) 0.0374(6) Uani d 1 . .
    O O2 0.8810(3) 0.4048(3) 0.3315(2) 0.0346(5) Uani d 1 . .
    O O3A 1.3573(4) 0.6322(4) 0.0114(3) 0.0334(7) Uani d 0.694(3) A 1
    O O4A 1.2701(4) 0.8769(5) 0.0461(4) 0.0480(10) Uani d 0.694(3) A 1
    O O3B 1.3147(8) 0.8513(9) -0.0408(7) 0.0334(7) Uani d 0.306(3) A 2
    O O4B 1.3038(10) 0.6768(10) 0.1138(8) 0.0480(10) Uani d 0.306(3) A 2
    N N1 0.6518(3) 0.6613(3) 0.2639(2) 0.0230(5) Uani d 1 . .
    H H1N 0.724(4) 0.577(4) 0.254(3) 0.027(9) Uiso d 1 . .
    N N2 0.8518(3) 0.4286(3) 0.4272(2) 0.0240(5) Uani d 1 . .
    N N3 1.2471(3) 0.7536(3) 0.0266(2) 0.0276(6) Uani d 1 . .
    C C1 0.6183(3) 0.6659(3) 0.3756(2) 0.0171(5) Uani d 1 . .
    C C2 0.7114(3) 0.5555(3) 0.4567(2) 0.0196(5) Uani d 1 . .
    C C3 0.6804(3) 0.5624(3) 0.5728(2) 0.0211(5) Uani d 1 . .
    H H3A 0.7467 0.4854 0.6252 0.025 Uiso calc 1 . .
    C C4 0.5575(3) 0.6778(4) 0.6087(2) 0.0216(5) Uani d 1 . .
    C C5 0.4516(3) 0.7931(3) 0.5332(2) 0.0183(5) Uani d 1 . .
    C C6 0.3170(3) 0.9116(4) 0.5696(3) 0.0264(6) Uani d 1 . .
    H H6A 0.2998 0.9217 0.6463 0.032 Uiso calc 1 . .
    C C7 0.2119(3) 1.0113(4) 0.4962(3) 0.0292(7) Uani d 1 . .
    H H7A 0.1240 1.0917 0.5220 0.035 Uiso calc 1 . .
    C C8 0.2318(3) 0.9967(4) 0.3842(3) 0.0267(6) Uani d 1 . .
    H H8A 0.1552 1.0642 0.3346 0.032 Uiso calc 1 . .
    C C9 0.3622(3) 0.8845(3) 0.3448(2) 0.0216(5) Uani d 1 . .
    H H9A 0.3741 0.8749 0.2682 0.026 Uiso calc 1 . .
    C C10 0.4788(3) 0.7832(3) 0.4170(2) 0.0171(5) Uani d 1 . .
    C C12 0.6425(3) 0.8012(4) 0.1692(2) 0.0224(6) Uani d 1 . .
    H H12A 0.6430 0.9014 0.1961 0.027 Uiso calc 1 . .
    H H12B 0.5383 0.8185 0.1351 0.027 Uiso calc 1 . .
    C C13 0.7896(3) 0.7678(3) 0.0821(2) 0.0196(5) Uani d 1 . .
    C C14 0.9489(3) 0.7762(3) 0.0981(2) 0.0197(5) Uani d 1 . .
    C C15 1.0768(3) 0.7462(4) 0.0142(2) 0.0220(6) Uani d 1 . .
    C C16 1.0535(3) 0.7066(4) -0.0846(2) 0.0265(6) Uani d 1 . .
    H H16A 1.1437 0.6861 -0.1406 0.032 Uiso calc 1 . .
    C C17 0.8958(4) 0.6977(4) -0.1002(2) 0.0286(6) Uani d 1 . .
    H H17A 0.8765 0.6709 -0.1674 0.034 Uiso calc 1 . .
    C C18 0.7659(3) 0.7280(4) -0.0171(2) 0.0251(6) Uani d 1 . .
    H H18A 0.6581 0.7213 -0.0284 0.030 Uiso calc 1 . .
loop_
    _atom_site_aniso_label
    _atom_site_aniso_U_11
    _atom_site_aniso_U_22
    _atom_site_aniso_U_33
    _atom_site_aniso_U_12
    _atom_site_aniso_U_13
    _atom_site_aniso_U_23
    Br1 0.03423(17) 0.0569(2) 0.01698(15) -0.01906(15) 0.00074(12) -0.01145(14)
    Br2 0.03155(17) 0.0494(2) 0.02682(17) -0.01218(14) -0.00825(13) -0.01525(14)
    O1 0.0319(11) 0.0295(13) 0.0449(15) 0.0057(9) -0.0109(11) -0.0035(11)
    O2 0.0336(12) 0.0256(12) 0.0354(13) 0.0041(9) 0.0090(10) -0.0068(10)
    O3A 0.0187(13) 0.0379(18) 0.0399(18) -0.0008(12) -0.0021(12) -0.0062(14)
    O4A 0.0293(16) 0.042(2) 0.077(3) -0.0142(15) -0.0194(17) -0.0033(19)
    O3B 0.0187(13) 0.0379(18) 0.0399(18) -0.0008(12) -0.0021(12) -0.0062(14)
    O4B 0.0293(16) 0.042(2) 0.077(3) -0.0142(15) -0.0194(17) -0.0033(19)
    N1 0.0283(12) 0.0210(13) 0.0178(11) -0.0034(10) 0.0014(9) -0.0045(9)
    N2 0.0187(10) 0.0158(12) 0.0353(14) -0.0023(9) -0.0050(10) -0.0002(10)
    N3 0.0184(11) 0.0345(16) 0.0282(13) -0.0085(11) -0.0050(10) 0.0023(11)
    C1 0.0144(10) 0.0196(13) 0.0179(12) -0.0063(9) 0.0009(9) -0.0039(10)
    C2 0.0168(11) 0.0173(13) 0.0237(13) -0.0033(10) -0.0009(10) -0.0032(10)
    C3 0.0202(12) 0.0237(14) 0.0189(13) -0.0079(10) -0.0044(10) 0.0020(10)
    C4 0.0213(12) 0.0310(15) 0.0162(12) -0.0127(11) -0.0005(10) -0.0056(11)
    C5 0.0145(10) 0.0204(13) 0.0220(13) -0.0078(9) 0.0028(9) -0.0075(10)
    C6 0.0230(13) 0.0292(16) 0.0311(16) -0.0082(11) 0.0046(12) -0.0163(12)
    C7 0.0185(12) 0.0239(16) 0.046(2) -0.0037(11) 0.0035(12) -0.0147(14)
    C8 0.0173(12) 0.0191(14) 0.0401(18) -0.0009(10) -0.0033(12) -0.0016(12)
    C9 0.0164(11) 0.0251(15) 0.0229(13) -0.0046(10) -0.0052(10) -0.0018(11)
    C10 0.0148(10) 0.0152(12) 0.0206(13) -0.0032(9) -0.0023(9) -0.0021(9)
    C12 0.0187(11) 0.0292(15) 0.0179(13) -0.0031(10) -0.0026(10) -0.0033(11)
    C13 0.0185(11) 0.0246(14) 0.0149(12) -0.0050(10) -0.0023(9) -0.0010(10)
    C14 0.0221(12) 0.0208(14) 0.0167(12) -0.0060(10) -0.0062(10) -0.0002(10)
    C15 0.0141(11) 0.0264(15) 0.0244(14) -0.0056(10) -0.0039(10) -0.0003(11)
    C16 0.0183(12) 0.0381(18) 0.0205(14) -0.0055(12) 0.0021(10) -0.0036(12)
    C17 0.0287(14) 0.0424(19) 0.0159(13) -0.0087(13) -0.0025(11) -0.0066(12)
    C18 0.0205(12) 0.0385(18) 0.0185(14) -0.0105(12) -0.0042(10) -0.0039(12)
_geom_special_details
;
All e.s.d.'s (except the e.s.d. in the dihedral angle between two l.s. planes)
are estimated using the full covariance matrix. The cell e.s.d.'s are taken
into account individually in the estimation of e.s.d.'s in distances, angles
and torsion angles; correlations between e.s.d.'s in cell parameters are only
used when they are defined by crystal symmetry. An approximate (isotropic)
treatment of cell e.s.d.'s is used for estimating e.s.d.'s involving l.s.
planes.
;
loop_
    _geom_bond_atom_site_label_1
    _geom_bond_atom_site_label_2
    _geom_bond_site_symmetry_2
    _geom_bond_distance
    _geom_bond_publ_flag
    Br1 C4 . 1.893(3) ?
    Br2 C14 . 1.887(3) ?
    O1 N2 . 1.231(3) ?
    O2 N2 . 1.214(3) ?
    O3A N3 . 1.245(4) ?
    O4A N3 . 1.199(4) ?
    O3B N3 . 1.214(7) ?
    O4B N3 . 1.224(9) ?
    N1 C1 . 1.363(3) ?
    N1 C12 . 1.467(4) ?
    N1 H1N . 0.85(3) ?
    N2 C2 . 1.461(3) ?
    N3 C15 . 1.474(3) ?
    C1 C2 . 1.400(4) ?
    C1 C10 . 1.457(4) ?
    C2 C3 . 1.420(4) ?
    C3 C4 . 1.344(4) ?
    C3 H3A . 0.9500 ?
    C4 C5 . 1.432(4) ?
    C5 C6 . 1.417(4) ?
    C5 C10 . 1.426(4) ?
    C6 C7 . 1.364(5) ?
    C6 H6A . 0.9500 ?
    C7 C8 . 1.388(5) ?
    C7 H7A . 0.9500 ?
    C8 C9 . 1.378(4) ?
    C8 H8A . 0.9500 ?
    C9 C10 . 1.419(4) ?
    C9 H9A . 0.9500 ?
    C12 C13 . 1.517(4) ?
    C12 H12A . 0.9900 ?
    C12 H12B . 0.9900 ?
    C13 C18 . 1.390(4) ?
    C13 C14 . 1.398(4) ?
    C14 C15 . 1.386(4) ?
    C15 C16 . 1.383(4) ?
    C16 C17 . 1.385(4) ?
    C16 H16A . 0.9500 ?
    C17 C18 . 1.388(4) ?
    C17 H17A . 0.9500 ?
    C18 H18A . 0.9500 ?
loop_
    _geom_angle_atom_site_label_1
    _geom_angle_atom_site_label_2
    _geom_angle_atom_site_label_3
    _geom_angle_site_symmetry_1
    _geom_angle_site_symmetry_3
    _geom_angle
    _geom_angle_publ_flag
    C1 N1 C12 . . 127.2(2) ?
    C1 N1 H1N . . 111(2) ?
    C12 N1 H1N . . 116(2) ?
    O2 N2 O1 . . 122.8(3) ?
    O2 N2 C2 . . 120.1(2) ?
    O1 N2 C2 . . 117.1(3) ?
    O3B N3 O4B . . 122.8(5) ?
    O4A N3 O3A . . 125.1(3) ?
    O4A N3 C15 . . 118.2(3) ?
    O3B N3 C15 . . 119.2(4) ?
    O4B N3 C15 . . 117.1(4) ?
    O3A N3 C15 . . 116.7(3) ?
    N1 C1 C2 . . 122.2(2) ?
    N1 C1 C10 . . 121.2(2) ?
    C2 C1 C10 . . 116.6(2) ?
    C1 C2 C3 . . 122.5(2) ?
    C1 C2 N2 . . 122.3(3) ?
    C3 C2 N2 . . 115.1(3) ?
    C4 C3 C2 . . 120.1(3) ?
    C4 C3 H3A . . 120.0 ?
    C2 C3 H3A . . 120.0 ?
    C3 C4 C5 . . 121.8(3) ?
    C3 C4 Br1 . . 118.3(2) ?
    C5 C4 Br1 . . 119.9(2) ?
    C6 C5 C10 . . 118.8(3) ?
    C6 C5 C4 . . 122.8(3) ?
    C10 C5 C4 . . 118.4(2) ?
    C7 C6 C5 . . 121.0(3) ?
    C7 C6 H6A . . 119.5 ?
    C5 C6 H6A . . 119.5 ?
    C6 C7 C8 . . 120.8(3) ?
    C6 C7 H7A . . 119.6 ?
    C8 C7 H7A . . 119.6 ?
    C9 C8 C7 . . 120.2(3) ?
    C9 C8 H8A . . 119.9 ?
    C7 C8 H8A . . 119.9 ?
    C8 C9 C10 . . 121.0(3) ?
    C8 C9 H9A . . 119.5 ?
    C10 C9 H9A . . 119.5 ?
    C9 C10 C5 . . 118.2(2) ?
    C9 C10 C1 . . 121.3(2) ?
    C5 C10 C1 . . 120.5(2) ?
    N1 C12 C13 . . 109.3(2) ?
    N1 C12 H12A . . 109.8 ?
    C13 C12 H12A . . 109.8 ?
    N1 C12 H12B . . 109.8 ?
    C13 C12 H12B . . 109.8 ?
    H12A C12 H12B . . 108.3 ?
    C18 C13 C14 . . 118.7(2) ?
    C18 C13 C12 . . 119.2(2) ?
    C14 C13 C12 . . 122.1(3) ?
    C15 C14 C13 . . 118.8(3) ?
    C15 C14 Br2 . . 121.3(2) ?
    C13 C14 Br2 . . 119.9(2) ?
    C16 C15 C14 . . 122.6(2) ?
    C16 C15 N3 . . 116.3(2) ?
    C14 C15 N3 . . 121.1(3) ?
    C15 C16 C17 . . 118.5(3) ?
    C15 C16 H16A . . 120.7 ?
    C17 C16 H16A . . 120.7 ?
    C16 C17 C18 . . 119.7(3) ?
    C16 C17 H17A . . 120.2 ?
    C18 C17 H17A . . 120.2 ?
    C17 C18 C13 . . 121.7(3) ?
    C17 C18 H18A . . 119.2 ?
    C13 C18 H18A . . 119.2 ?
loop_
    _geom_torsion_atom_site_label_1
    _geom_torsion_atom_site_label_2
    _geom_torsion_atom_site_label_3
    _geom_torsion_atom_site_label_4
    _geom_torsion_site_symmetry_1
    _geom_torsion_site_symmetry_2
    _geom_torsion_site_symmetry_3
    _geom_torsion_site_symmetry_4
    _geom_torsion
    _geom_torsion_publ_flag
    C12 N1 C1 C2 . . . . -141.9(3) ?
    C12 N1 C1 C10 . . . . 40.5(4) ?
    N1 C1 C2 C3 . . . . 178.1(2) ?
    C10 C1 C2 C3 . . . . -4.1(4) ?
    N1 C1 C2 N2 . . . . 0.6(4) ?
    C10 C1 C2 N2 . . . . 178.3(2) ?
    O2 N2 C2 C1 . . . . -7.7(4) ?
    O1 N2 C2 C1 . . . . 173.1(2) ?
    O2 N2 C2 C3 . . . . 174.6(2) ?
    O1 N2 C2 C3 . . . . -4.6(3) ?
    C1 C2 C3 C4 . . . . 0.2(4) ?
    N2 C2 C3 C4 . . . . 177.9(2) ?
    C2 C3 C4 C5 . . . . 1.9(4) ?
    C2 C3 C4 Br1 . . . . 179.86(19) ?
    C3 C4 C5 C6 . . . . 177.4(3) ?
    Br1 C4 C5 C6 . . . . -0.6(3) ?
    C3 C4 C5 C10 . . . . 0.2(4) ?
    Br1 C4 C5 C10 . . . . -177.74(18) ?
    C10 C5 C6 C7 . . . . 2.0(4) ?
    C4 C5 C6 C7 . . . . -175.2(3) ?
    C5 C6 C7 C8 . . . . 1.5(4) ?
    C6 C7 C8 C9 . . . . -2.3(4) ?
    C7 C8 C9 C10 . . . . -0.5(4) ?
    C8 C9 C10 C5 . . . . 3.9(4) ?
    C8 C9 C10 C1 . . . . -179.1(2) ?
    C6 C5 C10 C9 . . . . -4.6(4) ?
    C4 C5 C10 C9 . . . . 172.7(2) ?
    C6 C5 C10 C1 . . . . 178.4(2) ?
    C4 C5 C10 C1 . . . . -4.3(4) ?
    N1 C1 C10 C9 . . . . 7.0(4) ?
    C2 C1 C10 C9 . . . . -170.8(2) ?
    N1 C1 C10 C5 . . . . -176.1(2) ?
    C2 C1 C10 C5 . . . . 6.2(3) ?
    C1 N1 C12 C13 . . . . 138.6(3) ?
    N1 C12 C13 C18 . . . . 105.6(3) ?
    N1 C12 C13 C14 . . . . -74.5(3) ?
    C18 C13 C14 C15 . . . . 0.6(4) ?
    C12 C13 C14 C15 . . . . -179.2(3) ?
    C18 C13 C14 Br2 . . . . -177.7(2) ?
    C12 C13 C14 Br2 . . . . 2.4(4) ?
    C13 C14 C15 C16 . . . . -0.6(4) ?
    Br2 C14 C15 C16 . . . . 177.7(2) ?
    C13 C14 C15 N3 . . . . 179.9(3) ?
    Br2 C14 C15 N3 . . . . -1.7(4) ?
    O4A N3 C15 C16 . . . . 125.2(4) ?
    O3B N3 C15 C16 . . . . 60.9(6) ?
    O4B N3 C15 C16 . . . . -129.3(6) ?
    O3A N3 C15 C16 . . . . -52.1(4) ?
    O4A N3 C15 C14 . . . . -55.3(4) ?
    O3B N3 C15 C14 . . . . -119.6(6) ?
    O4B N3 C15 C14 . . . . 50.2(6) ?
    O3A N3 C15 C14 . . . . 127.4(3) ?
    C14 C15 C16 C17 . . . . 0.4(5) ?
    N3 C15 C16 C17 . . . . 179.8(3) ?
    C15 C16 C17 C18 . . . . -0.1(5) ?
    C16 C17 C18 C13 . . . . 0.2(5) ?
    C14 C13 C18 C17 . . . . -0.4(4) ?
    C12 C13 C18 C17 . . . . 179.4(3) ?
loop_
    _geom_hbond_atom_site_label_D
    _geom_hbond_atom_site_label_H
    _geom_hbond_atom_site_label_A
    _geom_hbond_site_symmetry_A
    _geom_hbond_distance_DH
    _geom_hbond_distance_HA
    _geom_hbond_distance_DA
    _geom_hbond_angle_DHA
    N1 H1N O2 . 0.84(3) 1.91(3) 2.624(3) 141(3)
    C12 H12A O3B 2_775 0.99 2.57 3.117(8) 115
    C12 H12B O4A 1_455 0.99 2.54 3.532(4) 177
    C12 H12B O4B 1_455 0.99 2.61 3.462(8) 144
_shelx_hkl_file
;
   0   0  -3   15.54    1.35
   0   0  -4 2052.32   12.18
   0   0  -4 2137.04   24.72
   0   0   4 2157.34   21.86
   0   0  -4 2090.59   20.66
   0   0  -4 2149.54   16.93
   0   0  -5  563.37   12.18
   0   0  -5  603.62    9.88
   0   0   5  581.06   13.03
   0   0  -6 1308.39   15.44
   0   0  -6 1248.71   20.02
   0   0   6 1269.54   20.93
   0   0   7  454.31   13.69
   0   0  -7  439.36   12.96
   0   0   8  799.64   19.62
   0   0  -8  796.40   18.83
   0   0  -9  642.58   18.33
   0   0   9  632.73   18.55
   0   0 -10  142.97    9.44
   0   0  10  129.19    9.02
   0   0 -11  260.73   13.25
   0   0  11  240.26   13.12
   0   0 -12  255.28   13.64
   0   0  12  242.42   13.83
   0   0  13  255.43   15.08
   0   0 -13  282.58   15.29
   0   0  14   20.37    5.28
   0   0 -14   34.28    6.29
   0   0 -15  298.37   17.19
   0   0  15  270.54   17.28
   0   0 -16   -1.68    3.52
   0   0  16    2.47    4.81
   0   0  17   58.86    9.88
   0   0 -17   59.50    8.52
   0   0  18   -0.34    5.24
   0  -1  18    2.19    5.34
   0  -1  17    0.88    4.57
   0  -1  16    3.01    4.70
   0   1 -16   10.67    4.24
   0  -1  15    3.43    3.85
   0   1 -15    6.44    3.74
   0   1 -14    6.26    3.67
   0  -1  14    3.62    3.44
   0  -1  13    0.42    2.90
   0   1 -13    3.75    2.91
   0   1 -12   36.38    5.55
   0  -1  12   32.57    5.79
   0  -1  11    2.53    2.65
   0   1 -11    6.09    2.95
   0   1 -10   11.34    3.16
   0  -1  10    6.91    2.75
   0  -1   9   28.48    3.87
   0   1  -9   28.24    2.35
   0   1  -9   33.42    4.44
   0   1  -8   22.54    3.54
   0  -1   8   24.05    3.82
   0   1  -8   23.29    2.07
   0   1  -7   43.50    2.71
   0   1  -7   44.27    4.27
   0  -1   7   47.59    4.82
   0   1  -6    2.97    0.92
   0  -1   6    3.60    1.84
   0   1  -6    2.10    1.10
   0   1  -5    0.54    0.76
   0  -1   5    0.58    0.52
   0   1  -5    1.12    0.73
   0  -1   5    1.45    1.43
   0  -1   5   -0.08    0.65
   0  -1   4   45.27    2.83
   0  -1   4   49.72    2.52
   0  -1   4   47.98    3.54
   0   1  -4   47.70    3.01
   0   1  -3    1.23    0.70
   0  -1   3    1.04    0.92
   0   1   3   37.63    2.64
   0   1   3   40.76    2.40
   0   1   4   12.47    1.94
   0   1   4   11.00    1.81
   0   1   5    1.26    0.43
   0   1   5    3.08    1.37
   0   1   5    2.98    1.63
   0   1   6  105.50    6.26
   0   1   6   98.71    5.96
   0   1   7   39.33    4.08
   0   1   8   15.31    3.07
   0  -1  -8   19.92    2.50
   0  -1  -8   17.93    3.15
   0  -1  -9    4.97    2.41
   0  -1  -9    5.58    1.62
   0   1   9    3.71    2.13
   0   1  10    7.06    2.13
   0  -1 -10    5.57    2.66
   0  -1 -10    8.66    2.02
   0   1  11   -3.19    3.64
   0  -1 -11    0.68    2.31
   0  -1 -12    3.02    2.56
   0   1  12    5.04    3.08
   0   1  13   -0.80    2.88
   0  -1 -13    3.10    3.14
   0  -1 -14    1.25    2.86
   0   1  14   -1.42    4.04
   0  -1 -15    8.14    4.42
   0   1  15    8.61    4.51
   0  -1 -16   -1.85    3.37
   0   1  16    2.20    4.42
   0  -1 -17    2.98    4.38
   0   1  17    2.31    5.49
   0   1  18    0.72    5.66
   0  -1 -18    4.30    3.81
   0  -2  17    8.55    5.71
   0  -2  16  127.16   12.87
   0  -2  15   55.03    8.94
   0   2 -15   53.90    7.69
   0   2 -14   22.44    5.16
   0  -2  14   21.10    5.28
   0  -2  13  274.00   15.66
   0   2 -13  314.12   16.28
   0   2 -12   17.23    4.17
   0  -2  12   12.96    4.20
   0  -2  11  250.58   13.81
   0   2 -11  255.12    8.36
   0   2 -11  256.66   13.03
   0   2 -10  178.09    6.87
   0  -2  10  183.47   11.63
   0  -2  10  183.94   11.10
   0   2 -10  178.30   10.27
   0   2  -9  279.73    8.56
   0  -2   9  288.18   12.69
   0   2  -9  263.16   11.54
   0  -2   9  271.96   13.16
   0  -2   8   -2.32    1.48
   0  -2   8   -0.43    2.07
   0  -2   8   -0.81    1.78
   0   2  -8    0.59    1.58
   0   2  -8    1.45    0.92
   0  -2   7  831.74   14.09
   0   2  -7  822.18   17.67
   0   2  -7  824.94   13.67
   0  -2   7  845.17   19.23
   0   2  -6    3.67    1.75
   0  -2   6    4.53    2.06
   0  -2   6    5.45    1.38
   0   2  -5  804.50   14.67
   0  -2   5  796.69   15.85
   0  -2   4  327.84    7.89
   0  -2   4  303.06    8.81
   0   2  -4  317.76    8.26
   0  -2   3  700.59   10.39
   0  -2   3  652.72   11.37
   0   2  -3  689.75   10.88
   0   2  -2   95.07    3.68
   0  -2   2   92.05    3.76
   0  -2   1 8438.06   26.99
   0   2  -1 8691.91   32.11
   0  -2   0 4007.24   16.21
   0   2   2  881.74    7.61
   0   2   3  508.32    7.84
   0   2   3  545.05   10.60
   0   2   4 1528.86   19.76
   0   2   4 1404.12   16.11
   0   2   5  107.52    5.36
   0   2   5  110.82    6.03
   0   2   6 2018.09   26.99
   0   2   6 1917.59   24.47
   0   2   7   60.24    5.44
   0   2   7   56.70    4.80
   0   2   8 1632.88   28.50
   0   2   8 1521.94   25.80
   0   2   9   30.84    4.06
   0   2   9   36.56    4.58
   0   2  10  656.65   19.81
   0  -2 -10  731.17   21.59
   0   2  11   22.39    4.57
   0  -2 -11   24.59    5.01
   0  -2 -11   25.05    3.46
   0  -2 -12  642.87   22.28
   0  -2 -12  662.64   16.81
   0   2  12  601.66   21.61
   0   2  13   38.12    6.18
   0  -2 -13   39.36    6.27
   0  -2 -14  387.61   19.30
   0   2  14  363.89   19.01
   0  -2 -15  132.27   11.93
   0   2  15  118.78   11.52
   0  -2 -16   84.27    9.82
   0   2  16   75.69    9.96
   0  -2 -17   74.16    9.84
   0   2  17   65.68   10.03
   0  -2 -18  100.70   11.98
   0   2  18   77.45   10.80
   0  -3  17   -3.01    4.74
   0  -3  16   -2.21    4.47
   0  -3  15    6.66    5.44
   0   3 -14    2.44    3.54
   0  -3  14   -2.09    3.69
   0   3 -13    8.69    3.87
   0  -3  13    9.20    4.22
   0  -3  12   12.34    4.16
   0   3 -12   16.58    4.26
   0   3 -11    9.32    3.60
   0  -3  11    5.55    3.08
   0   3 -11   10.69    2.51
   0  -3  11   13.16    3.89
   0   3 -10   83.83    5.57
   0   3 -10   78.75    6.97
   0  -3  10   73.94    7.72
   0  -3  10   78.95    7.58
   0  -3   9  100.98    8.76
   0   3  -9   95.98    7.30
   0  -3   9   98.58    7.97
   0   3  -9  105.22    6.13
   0  -3   8  297.10   13.58
   0   3  -8  275.34   11.43
   0   3  -8  285.14    9.84
   0  -3   8  266.67   11.58
   0  -3   7   10.62    3.04
   0  -3   7   10.17    2.62
   0   3  -7    7.32    1.96
   0  -3   6    0.14    1.71
   0   3  -6   -0.82    1.47
   0  -3   5   15.49    2.82
   0   3  -5   14.49    2.26
   0   3  -4    0.66    1.25
   0  -3   4    1.47    1.02
   0   3  -3  206.71    7.51
   0  -3   3  202.06    6.70
   0  -3   3  219.02    6.65
   0   3  -3  211.70    6.78
   0   3  -2   11.18    1.60
   0  -3   2   12.46    1.61
   0  -3   2   11.86    1.65
   0   3  -2   11.48    1.69
   0   3  -1    4.60    1.04
   0  -3   1    6.76    1.25
   0   3  -1    3.62    1.12
   0   3  -1    4.06    1.20
   0  -3   0  159.68    3.95
   0   3   0  159.56    5.43
   0   3   1  147.64    3.46
   0   3   1  150.75    5.44
   0  -3  -2   96.12    2.37
   0   3   2   96.89    4.53
   0  -3  -3   39.29    2.24
   0   3   3   38.00    2.02
   0   3   3   37.18    3.11
   0   3   4   26.12    2.32
   0   3   4   32.00    3.55
   0  -3  -4   33.28    2.66
   0  -3  -5   18.14    2.42
   0   3   5   18.71    2.85
   0   3   5   13.63    1.76
   0   3   6    4.41    1.24
   0   3   6    8.40    2.14
   0   3   7   16.72    2.46
   0   3   7   18.66    2.95
   0   3   8   90.85    7.15
   0   3   8   83.64    6.09
   0   3   9   -1.71    2.29
   0   3   9    9.26    3.17
   0   3  10   -2.94    2.68
   0   3  10   -0.26    0.45
   0   3  10   -3.57    3.37
   0   3  11    9.39    2.99
   0   3  11   12.43    3.24
   0   3  12    2.47    3.08
   0  -3 -12   -0.88    2.81
   0  -3 -13   -1.00    1.80
   0   3  13   -0.02    3.07
   0  -3 -13    0.20    2.88
   0  -3 -14    0.36    3.25
   0   3  14    1.93    3.69
   0  -3 -15    9.73    5.09
   0   3  15    8.01    4.66
   0   3  16   21.99    6.45
   0  -3 -16   23.40    6.09
   0  -3 -17   10.99    4.98
   0   3  17   17.61    6.79
   0   3  18   12.82    5.94
   0  -3 -18   17.77    6.19
   0  -3 -19   16.64    6.28
   0  -4  16   55.84    9.60
   0  -4  15   -3.78    4.10
   0  -4  14  109.28   11.28
   0  -4  13   33.74    7.15
   0  -4  12   97.05   10.28
   0  -4  12  108.98   10.08
   0   4 -12  114.25    9.52
   0  -4  11    5.20    3.36
   0   4 -11    5.75    2.18
   0   4 -11    2.95    2.34
   0   4 -10  255.32   11.01
   0   4 -10  236.58   12.55
   0  -4  10  249.57   14.66
   0  -4  10  245.13   13.38
   0   4  -9   36.92    4.39
   0  -4   9   27.56    4.49
   0  -4   9   29.84    5.47
   0   4  -9   25.64    4.20
   0  -4   8  216.67   11.03
   0   4  -8  238.60   11.47
   0  -4   8  224.83   12.64
   0   4  -7  208.83   10.14
   0  -4   7  186.71    9.55
   0  -4   7  215.89   11.41
   0   4  -6  204.83    9.51
   0  -4   6  182.24    8.46
   0  -4   5  427.12   12.03
   0   4  -5  438.08   12.72
   0  -4   4  249.62    8.68
   0   4  -4  259.26    8.99
   0   4  -3  555.14   12.46
   0   4  -3  584.93   13.72
   0  -4   3  574.32   11.38
   0  -4   2 1071.25   13.18
   0   4  -2 1114.57   16.30
   0   4  -2 1077.75   16.94
   0   4  -1 1766.15   15.45
   0   4  -1 1755.69   21.66
   0  -4   1 1807.35   13.41
   0  -4   1 1776.29   17.29
   0   4   0   41.57    3.34
   0  -4   0   44.48    2.38
   0   4   1  809.32   14.63
   0   4   2    4.38    1.67
   0   4   2    3.75    0.95
   0  -4  -3  592.11    7.63
   0   4   3  599.24   13.08
   0   4   4   28.69    3.36
   0   4   4   32.79    2.25
   0  -4  -4   37.15    2.59
   0   4   5 1016.76   19.37
   0   4   5  978.41   14.18
   0  -4  -5  996.73   15.45
   0   4   6  224.55    7.84
   0   4   6  239.85   10.29
   0   4   7  957.75   17.75
   0   4   7 1061.24   22.96
   0   4   8  294.57   12.82
   0   4   8  284.29   10.53
   0   4   9  259.71   11.25
   0   4   9  300.71   13.68
   0   4  10  104.98    7.98
   0   4  10  101.63    8.70
   0   4  11  273.43   13.46
   0   4  11  273.81   14.70
   0   4  12  268.29   15.05
   0   4  12  280.64   14.73
   0   4  13   95.64    9.36
   0   4  14  384.96   19.57
   0  -4 -14  419.21   21.20
   0   4  15    3.22    4.40
   0  -4 -15    6.90    4.67
   0  -4 -16  109.27   11.78
   0   4  16  102.26   11.34
   0   4  17   -4.58    5.37
   0  -4 -17    3.62    4.43
   0   4  18  188.72   15.91
   0  -4 -18  213.28   17.13
   0  -4 -19    1.25    4.27
   0  -5  16    7.08    5.94
   0  -5  15   -0.14    4.52
   0  -5  14   16.39    6.09
   0  -5  13    6.00    4.11
   0  -5  13    2.84    4.65
   0  -5  12   10.62    4.72
   0  -5  12   -4.05    4.69
   0   5 -11    2.39    2.03
   0  -5  11    1.14    3.22
   0  -5  11    5.18    3.80
   0   5 -11    5.16    2.57
   0  -5  10    2.94    2.95
   0   5 -10    1.37    2.61
   0  -5  10    4.52    3.38
   0   5 -10    3.69    2.78
   0  -5   9    1.26    3.21
   0  -5   9   -0.83    2.42
   0   5  -9    3.46    2.34
   0   5  -9   -1.22    2.38
   0  -5   8    5.31    2.79
   0   5  -8    6.59    2.14
   0  -5   8   13.37    4.16
   0  -5   7    3.83    3.36
   0  -5   7   -0.14    1.82
   0   5  -7    1.97    1.91
   0  -5   6    5.15    2.01
   0   5  -6    4.24    2.19
   0   5  -5    0.50    0.38
   0   5  -5    2.24    2.06
   0  -5   5    0.42    1.42
   0   5  -4    8.48    2.66
   0  -5   4   14.29    2.25
   0   5  -3   58.32    4.71
   0  -5   3   52.74    3.64
   0   5  -2    8.94    1.93
   0   5  -2    6.31    1.00
   0  -5   2    7.50    1.33
   0  -5   1    3.75    0.83
   0   5  -1    4.16    1.04
   0   5  -1    4.25    1.88
   0  -5   0   17.42    1.77
   0   5   0   15.95    2.51
   0   5   1  182.09    7.88
   0   5   2   76.58    5.34
   0   5   2   72.77    3.22
   0   5   3    2.03    0.88
   0   5   3    2.90    1.73
   0  -5  -4   13.18    1.46
   0   5   4   15.35    2.80
   0   5   5    1.15    1.54
   0   5   5    3.66    1.31
   0  -5  -5    1.41    1.02
   0   5   6   18.61    2.44
   0   5   6   19.31    3.83
   0   5   7    7.97    2.16
   0   5   7    5.61    2.69
   0   5   8   10.11    2.46
   0   5   8   15.16    3.71
   0   5   9    0.68    2.85
   0   5   9    5.39    2.56
   0   5  10    1.63    3.07
   0   5  10    0.88    2.18
   0   5  11    2.29    2.56
   0   5  11    5.33    3.79
   0   5  12    2.46    3.02
   0   5  12    4.20    3.71
   0   5  13    3.87    3.39
   0   5  13    0.87    3.14
   0   5  14   -1.65    4.39
   0   5  14   -3.76    3.89
   0  -5 -15    1.01    3.93
   0   5  15    1.93    4.23
   0  -5 -16   11.58    5.83
   0   5  16   -9.05    6.12
   0  -5 -17   12.89    5.78
   0   5  17    1.38    5.22
   0   5  18   -1.82    6.14
   0  -5 -18    4.40    4.37
   0  -6  15   18.71    6.96
   0  -6  14   47.12    8.16
   0  -6  13    0.21    4.87
   0  -6  13    9.04    5.12
   0  -6  12   -0.25    4.51
   0  -6  12    3.64    4.20
   0   6 -11   13.17    3.84
   0  -6  11    9.93    4.07
   0  -6  11    8.66    4.19
   0   6 -10   59.60    6.85
   0  -6  10   55.58    7.46
   0  -6  10   50.58    7.82
   0   6 -10   50.20    7.02
   0  -6   9    3.39    3.21
   0   6  -9    4.61    3.39
   0   6  -9    4.28    3.15
   0  -6   9    8.03    4.38
   0  -6   8  181.79   10.88
   0   6  -8  179.17   11.69
   0  -6   8  189.73   13.06
   0  -6   7    4.91    2.89
   0   6  -7    1.70    2.02
   0  -6   6  191.71    9.49
   0   6  -6  185.57   10.77
   0  -6   5   17.72    3.03
   0   6  -5   21.37    4.11
   0   6  -4  280.56   12.22
   0  -6   4  281.85    9.49
   0  -6   3   43.09    3.32
   0   6  -3   37.79    4.44
   0   6  -2  749.85   18.12
   0  -6   2  734.64   10.73
   0   6  -2  735.63   11.86
   0   6  -1  226.92    9.70
   0   6   0  289.62   10.99
   0   6   1  139.83    7.83
   0   6   2  316.09   11.56
   0   6   3  223.05    6.15
   0   6   3  216.27    9.72
   0   6   4  205.05    9.78
   0   6   4  206.56    6.05
   0   6   5  316.03   12.58
   0  -6  -5  313.49    6.68
   0   6   6   90.59    7.26
   0  -6  -6   91.30    4.72
   0   6   7 1029.03   15.75
   0   6   7 1014.34   24.25
   0   6   8  379.19   15.59
   0   6   8  415.34   11.68
   0   6   9   18.10    3.74
   0   6   9   19.47    4.61
   0   6  10   -1.62    3.82
   0   6  10    6.93    3.49
   0   6  11  333.80   16.79
   0   6  11  319.72   14.47
   0   6  12   -0.68    3.08
   0   6  12    7.15    3.94
   0   6  13  365.61   19.14
   0   6  13  353.18   17.89
   0   6  14   13.41    4.90
   0   6  14   15.40    5.12
   0   6  15   62.38    8.98
   0   6  15   54.61    8.45
   0   6  16   -0.29    5.15
   0  -6 -16   15.09    5.74
   0   6  17   58.56    8.41
   0  -6 -17   88.79   11.85
   0  -6 -18   23.79    6.87
   0   6  18   11.60    5.06
   0  -7  13    1.53    4.69
   0  -7  12    3.44    3.66
   0  -7  12   -2.74    4.63
   0  -7  11    0.30    4.74
   0  -7  11    3.00    3.80
   0   7 -10    8.41    3.95
   0  -7  10    6.29    4.41
   0  -7  10   -0.06    3.69
   0   7  -9    9.40    4.09
   0  -7   9   10.07    4.90
   0  -7   9    7.09    3.92
   0   7  -8    4.56    3.25
   0  -7   8    1.66    3.08
   0  -7   7   -0.06    2.45
   0   7  -7    4.98    3.42
   0   7  -6   -2.92    3.78
   0  -7   6    2.13    2.36
   0  -7   5   17.18    3.34
   0   7  -5   13.14    3.63
   0  -7   4    7.88    2.30
   0   7  -4    9.44    3.22
   0   7  -3   40.64    5.02
   0  -7   3   40.48    3.15
   0   7  -2    6.06    2.35
   0   7  -1    4.81    3.05
   0   7   0    3.12    2.08
   0   7   1    3.30    2.18
   0   7   2    8.20    2.75
   0   7   3    8.35    3.03
   0   7   4   11.40    2.57
   0   7   4   14.27    1.74
   0   7   5    1.87    1.20
   0   7   5   -1.97    2.68
   0   7   6    7.93    3.59
   0   7   7    8.42    3.66
   0   7   8    1.90    2.81
   0   7   9   11.33    3.71
   0   7  10    9.46    3.28
   0   7  10    0.67    3.09
   0   7  11   22.47    4.64
   0   7  11   13.00    4.16
   0   7  12    2.55    3.78
   0   7  12    7.18    4.21
   0   7  13    7.89    5.27
   0   7  13    9.52    4.33
   0   7  14   -1.32    3.73
   0   7  14    3.83    3.66
   0   7  15    4.91    4.40
   0   7  15    9.30    4.74
   0   7  16  -12.51    6.44
   0  -7 -17   -1.22    4.46
   0  -8  12    4.08    4.70
   0  -8  11    4.90    4.41
   0  -8  10    9.54    5.46
   0   8 -10    0.49    4.97
   0   8 -10    8.09    3.70
   0   8  -9   33.83    6.34
   0   8  -9   24.21    6.28
   0  -8   9   37.69    8.04
   0   8  -8   -3.19    4.22
   0  -8   8    4.99    5.52
   0   8  -7    5.38    4.08
   0   8  -6   75.63    8.40
   0   8  -5   37.75    6.19
   0   8  -4    2.17    2.94
   0   8  -3  191.68   11.49
   0   8  -2  128.36    9.24
   0   8  -1   29.67    5.17
   0   8   0  144.08    9.73
   0   8   1   13.66    3.68
   0   8   2  213.34   11.55
   0   8   3   -0.09    2.24
   0   8   4  192.79   11.23
   0   8   5   -0.08    2.55
   0   8   5    0.17    1.40
   0   8   6  336.40   15.64
   0   8   6  331.36    8.89
   0   8   7   10.61    4.05
   0   8   7    4.88    1.65
   0   8   8   62.94    7.43
   0   8   9   34.02    5.82
   0   8  10  160.44   12.27
   0   8  11   34.84    6.27
   0   8  12   87.22   10.17
   0   8  13  128.29   12.22
   0   8  14   35.79    7.91
   0   8  15   37.06    7.52
   0   8  16    3.18    4.94
   0  -9  10   10.17    6.24
   0   9 -10    6.41    4.22
   0   9  -9   -2.99    5.27
   0  -9   9    9.60    6.23
   0   9  -9    5.85    4.99
   0  -9   8   13.41    6.99
   0   9  -8    2.00    4.74
   0   9  -7    0.45    4.41
   0   9  -6    9.25    4.93
   0   9  -5   12.06    5.15
   0   9  -4   18.95    5.81
   0   9  -3   21.30    5.25
   0   9  -2   36.93    6.18
   0   9  -1   89.15    8.65
   0   9   0   72.58    7.82
   0   9   1    9.81    3.96
   0   9   2    9.40    3.87
   0   9   3    6.84    3.41
   0   9   4    7.17    3.60
   0   9   5    1.37    2.68
   0   9   6    8.34    4.08
   0   9   7    5.18    3.81
   0   9   8    3.34    3.75
   0   9   9    7.52    4.20
   0   9  10    2.21    3.67
   0   9  11    2.01    3.64
   0   9  12   -2.45    3.95
   0   9  13   12.33    6.53
   0   9  14    5.22    5.90
   0   9  15    0.68    5.63
   0  10  -9    8.16    5.38
   0  10  -8    7.41    6.30
   0 -10   8   20.80    7.59
   0  10  -8    6.07    4.44
   0  10  -7   20.54    6.69
   0  10  -6   -1.23    4.75
   0  10  -5    8.49    5.31
   0  10  -4   33.93    7.12
   0  10  -3   40.81    7.73
   0  10  -2    8.01    4.04
   0  10  -1    7.10    4.28
   0  10   0   11.43    4.49
   0  10   1   30.51    5.87
   0  10   2    9.17    3.93
   0  10   3   38.57    6.31
   0  10   4   11.43    4.72
   0  10   5   31.49    6.04
   0  10   6   26.33    6.13
   0  10   7    6.13    4.14
   0  10   8   28.34    6.35
   0  10   9   11.58    5.26
   0  10  10   54.16    8.70
   0  10  11    0.48    4.35
   0  10  12   73.84    9.93
   0  10  13    5.83    5.41
   0  10  14   40.36    8.95
   0  11  -6    0.01    5.23
   0  11  -5    0.46    5.13
   0  11  -4   14.29    5.53
   0  11  -3    4.42    5.51
   0  11  -2    1.82    4.00
   0  11  -1    3.18    4.11
   0  11   0    2.09    4.55
   0  11   1    6.02    4.39
   0  11   2   -5.19    4.19
   0  11   3    3.86    4.11
   0  11   4    6.81    3.98
   0  11   5   -2.56    4.45
   0  11   6    5.95    4.66
   0  11   7    7.76    6.01
   0  11   8   17.84    6.11
   0  11   9    7.75    5.48
   0  11  10   13.18    6.68
   0  11  11    8.62    4.95
   0  11  12    0.39    4.64
   0  12  -4   -2.72    5.48
   0  12  -3   12.43    5.59
   0  12  -2    2.27    4.75
   0  12  -1   11.96    6.09
   0  12   0    5.94    4.78
   0  12   1    5.69    4.71
   0  12   2    8.87    5.59
   0  12   3    9.35    5.35
   0  12   4    2.67    5.35
   0  12   5   15.02    6.57
   0  12   6   -0.06    4.10
   0  12   7    6.89    4.99
   0  12   8    3.36    4.97
   0  12   9   17.53    6.45
   0  12  10    3.50    5.64
   0  13   0    7.68    6.45
   0  13   1   10.01    6.19
   0  13   2   10.64    6.17
   0  13   3    3.99    4.87
   0  13   4    8.81    6.74
  -1  12   8    5.98    4.66
  -1  12   7   13.07    5.81
  -1  12   6    8.66    5.78
  -1  12   5    1.13    4.77
  -1  12   4    5.07    4.28
  -1  12   3   -1.28    3.98
  -1  12   2    4.13    4.69
  -1  12   1   11.02    5.32
  -1  12   0   14.11    6.65
  -1  12  -1    2.72    5.23
  -1  12  -2    4.43    4.98
  -1  12  -3    1.19    5.00
  -1  12  -4    3.06    5.68
  -1  11  11   15.87    6.50
  -1  11  10   11.80    6.34
  -1  11   9    6.52    4.69
  -1  11   8   20.96    6.51
  -1  11   7   17.33    6.14
  -1  11   6    6.05    5.12
  -1  11   5    6.59    3.67
  -1  11   4   37.26    7.12
  -1  11   3    8.51    5.26
  -1  11   2   12.44    5.53
  -1  11   1   -0.78    3.84
  -1  11   0   12.80    6.03
  -1  11  -1    8.20    5.17
  -1  11  -2    9.09    5.44
  -1  11  -3    4.08    4.47
  -1  11  -4    3.10    4.56
  -1  11  -5    3.93    5.04
  -1  11  -6   -5.27    5.49
  -1  11  -7   -3.63    7.20
  -1  10  13   -3.45    5.06
  -1  10  12    2.10    4.70
  -1  10  11   20.17    6.09
  -1  10  10   12.44    5.60
  -1  10   9   12.99    6.05
  -1  10   8    5.86    4.63
  -1  10   7    9.70    5.07
  -1  10   6    8.94    4.34
  -1  10   5    9.52    4.41
  -1  10   4   -0.82    3.43
  -1  10   3    9.17    4.08
  -1  10   2    4.07    2.97
  -1  10   1    6.54    4.18
  -1  10   0    3.42    3.67
  -1  10  -1    5.77    4.38
  -1  10  -2    3.97    4.02
  -1  10  -3    8.13    4.83
  -1  10  -4   11.84    6.03
  -1  10  -5    1.86    4.40
  -1  10  -6    4.49    4.28
  -1  10  -7   -1.17    5.12
   1 -10   8   22.91    8.09
  -1  10  -8    8.27    6.29
  -1  10  -9    6.39    6.63
  -1   9  15   23.95    7.61
  -1   9  14    8.94    5.88
  -1   9  13   38.58    7.78
  -1   9  12    5.77    4.33
  -1   9  11   41.15    7.60
  -1   9  10    3.94    4.13
  -1   9   9   80.30    9.03
  -1   9   8    6.96    4.05
  -1   9   7   65.05    8.08
  -1   9   6   10.05    3.77
  -1   9   5  229.97   13.73
  -1   9   4    6.09    3.19
  -1   9   3   30.74    4.97
  -1   9   2   33.41    5.72
  -1   9   1   31.56    5.57
  -1   9   0   93.38    9.06
  -1   9  -1   11.98    4.78
  -1   9  -2   48.95    6.93
  -1   9  -3   37.36    6.85
  -1   9  -4   41.51    7.28
  -1   9  -5   -3.70    3.60
  -1   9  -6    0.24    3.85
  -1   9  -7    0.13    5.09
   1  -9   8   39.48    8.65
  -1   9  -8   20.22    6.65
  -1   9  -9    1.78    5.33
   1  -9   9   23.92    7.47
  -1   9 -10    2.80    5.00
   1  -9  10   14.61    6.90
  -1   8  16   -0.73    5.12
  -1   8  15   -0.57    5.11
  -1   8  14    8.34    5.75
  -1   8  13    3.52    4.37
  -1   8  12   -2.32    3.88
  -1   8  11    6.04    3.88
  -1   8  10    3.27    3.40
  -1   8   9   14.94    4.97
  -1   8   8   39.16    6.23
  -1   8   7   16.79    4.64
  -1   8   6   51.16    6.47
  -1   8   5   13.23    3.60
  -1   8   4   -1.11    2.42
  -1   8   3   12.33    3.37
  -1   8   2    6.00    3.37
  -1   8   1    4.61    3.21
  -1   8   0    0.68    2.86
  -1   8  -1   29.80    5.17
  -1   8  -2   47.88    6.25
  -1   8  -3   -0.23    2.55
  -1   8  -4   21.08    4.78
  -1   8  -5   -2.04    3.36
  -1   8  -6   -2.36    3.52
  -1   8  -7   -5.88    5.41
   1  -8   8   18.97    6.55
  -1   8  -8    6.16    4.10
   1  -8   9   19.09    6.36
  -1   8  -9   18.38    6.39
   1  -8  10    5.96    4.89
  -1   8 -10    7.97    5.94
   1  -8  11   -1.10    4.35
  -1   8 -11    9.88    6.33
  -1   7  16   54.05    8.65
  -1   7  15    2.06    4.01
  -1   7  14   55.08    8.83
  -1   7  13   31.13    7.05
  -1   7  13   12.24    4.75
  -1   7  12   98.03    9.40
  -1   7  12   94.69   10.05
  -1   7  11   32.22    5.54
  -1   7  11   39.11    5.65
  -1   7  10   68.42    6.52
  -1   7  10   65.20    7.99
  -1   7   9  119.15    9.86
  -1   7   9  118.55    7.39
  -1   7   8  105.41    5.78
  -1   7   8  102.59    8.74
  -1   7   7   91.88    8.26
  -1   7   6  105.15    8.18
  -1   7   6   95.11    4.05
  -1   7   5  256.05    5.66
  -1   7   5  305.94   13.35
  -1   7   4   25.21    3.98
  -1   7   3  117.21    8.29
  -1   7   2    2.16    2.34
  -1   7   1  233.76   11.31
   1  -7  -1  140.81    3.32
  -1   7   0  155.67    9.20
  -1   7  -1  374.58   14.31
  -1   7  -2    2.59    2.67
  -1   7  -3  202.96   11.24
  -1   7  -4   19.37    4.15
  -1   7  -5   12.86    3.26
  -1   7  -6   42.71    6.37
  -1   7  -7   87.52    9.08
   1  -7   7   91.66    7.43
  -1   7  -8   19.77    5.30
   1  -7   8   19.03    4.33
   1  -7   8   25.11    6.56
   1  -7   9   17.62    4.63
  -1   7  -9   19.84    5.39
   1  -7   9   22.12    6.47
  -1   7 -10   27.77    6.54
   1  -7  10   40.34    8.00
   1  -7  10   33.60    6.08
   1  -7  11   17.80    6.12
   1  -7  11   17.40    5.23
   1  -7  12   24.34    6.98
   1  -7  13   -2.48    5.36
   1  -6 -18    1.72    4.60
  -1   6  18   -7.67    5.93
   1  -6 -17    9.77    5.10
  -1   6  17   -4.34    5.25
  -1   6  16   -3.04    5.08
  -1   6  15   -4.76    5.55
  -1   6  15   -5.18    3.90
  -1   6  14   12.09    4.29
  -1   6  14   10.88    4.84
  -1   6  13    8.92    4.13
  -1   6  13   11.33    4.13
  -1   6  12    8.07    4.21
  -1   6  12    9.41    3.51
  -1   6  11    0.99    2.89
  -1   6  11    4.30    2.48
  -1   6  10   10.96    3.44
  -1   6  10   13.39    3.77
  -1   6   9   34.84    4.44
  -1   6   9   41.18    5.63
  -1   6   8  139.28    9.40
  -1   6   8  150.87    7.81
  -1   6   7   33.05    5.10
  -1   6   7   38.98    3.66
  -1   6   6   45.18    5.18
   1  -6  -6   54.06    3.54
  -1   6   6   52.61    3.48
  -1   6   5   13.63    3.24
  -1   6   5   11.20    1.34
  -1   6   4    3.11    2.43
  -1   6   4   -0.05    0.56
  -1   6   3    0.08    1.82
  -1   6   2    5.53    2.49
  -1   6   1    4.26    2.23
  -1   6   0    8.11    2.77
   1  -6   1    2.91    1.04
  -1   6  -1    2.02    1.74
  -1   6  -1    1.61    0.47
  -1   6  -2   -0.08    1.47
  -1   6  -2    8.77    2.85
  -1   6  -3  143.50    8.66
  -1   6  -4    2.46    2.18
   1  -6   4    2.18    1.55
  -1   6  -5    8.18    3.13
   1  -6   5    8.52    2.50
   1  -6   6   20.25    3.43
  -1   6  -6   16.75    4.08
   1  -6   7    6.24    2.95
  -1   6  -7    1.31    2.52
  -1   6  -8   31.42    5.61
   1  -6   8   44.48    7.11
   1  -6   8   37.73    5.54
   1  -6   9    5.97    3.61
  -1   6  -9    4.31    3.55
   1  -6   9    9.46    4.90
   1  -6  10    9.50    4.19
   1  -6  10    4.88    4.84
  -1   6 -10    5.90    3.93
  -1   6 -11   10.91    4.58
   1  -6  11    5.63    3.91
   1  -6  11    7.23    4.48
   1  -6  12   -3.23    4.88
   1  -6  12    3.90    4.19
   1  -6  13   -3.65    5.22
   1  -6  13    8.75    4.69
   1  -6  14   -7.70    5.83
   1  -6  14    6.22    5.21
   1  -6  15   14.11    5.92
   1  -5 -18   27.70    6.80
  -1   5  18   19.50    6.86
   1  -5 -17   85.27   11.11
  -1   5  17   68.90    9.80
   1  -5 -16   92.44   10.68
  -1   5  16   73.34    9.59
  -1   5  15   53.28    8.42
  -1   5  14   70.23    8.92
  -1   5  14   88.34    9.40
  -1   5  13   21.29    4.65
  -1   5  13   21.99    5.08
  -1   5  12  313.82   16.01
  -1   5  12  322.00   16.55
  -1   5  11   29.36    4.82
  -1   5  11   33.41    5.86
  -1   5  10  441.57   17.42
  -1   5  10  436.59   16.15
  -1   5   9   43.44    5.61
  -1   5   9   37.08    4.32
  -1   5   8  577.19   15.88
  -1   5   8  598.15   18.43
  -1   5   7   40.41    5.09
  -1   5   7   33.80    3.57
  -1   5   6  461.08   14.59
  -1   5   6  428.24   11.11
   1  -5  -5   66.76    3.78
  -1   5   5   64.96    3.62
  -1   5   5   63.21    5.39
  -1   5   4  518.64   14.20
  -1   5   4  459.03    7.89
  -1   5   3  175.35    8.23
  -1   5   3  147.61    3.54
  -1   5   2  496.33   13.60
  -1   5   1  393.19   11.93
   1  -5   0  386.06    4.84
  -1   5   0  516.09   13.51
   1  -5   1  304.85    6.84
  -1   5  -1  317.34   10.88
  -1   5  -1  285.90    6.61
  -1   5  -2  116.63    6.74
  -1   5  -2  123.39    7.19
  -1   5  -2  120.52    5.54
  -1   5  -3  244.76   10.27
   1  -5   3  209.24    6.94
  -1   5  -4   62.12    5.61
   1  -5   4   59.85    4.35
   1  -5   5  177.53    8.04
  -1   5  -5  179.90    9.71
   1  -5   6   15.75    3.39
  -1   5  -6   15.82    3.50
  -1   5  -7  255.30   12.90
   1  -5   7  253.08   11.25
   1  -5   8   11.34    4.19
   1  -5   8    3.17    2.51
  -1   5  -8    2.77    2.87
  -1   5  -9  158.70   11.25
   1  -5   9  157.77   11.92
   1  -5   9  167.62   10.54
   1  -5  10    6.99    4.16
   1  -5  10    6.04    3.86
  -1   5 -10    1.47    2.76
   1  -5  11  125.08   11.36
  -1   5 -11  129.88    8.86
  -1   5 -11  113.50    9.98
   1  -5  11  129.45   10.67
  -1   5 -12    9.33    4.31
   1  -5  12   13.98    5.06
   1  -5  12    6.45    3.70
   1  -5  13   52.42    8.39
   1  -5  13   68.50    9.23
   1  -5  14   13.53    6.47
   1  -5  14    1.71    4.76
   1  -5  15   24.48    6.74
   1  -5  16   11.50    6.15
   1  -4 -19   17.20    7.00
  -1   4  18    4.84    4.74
   1  -4 -18   -1.94    4.35
   1  -4 -17   -5.03    5.13
  -1   4  17   -0.44    4.88
   1  -4 -16   -1.86    3.57
  -1   4  16    6.87    4.44
  -1   4  15    5.34    5.06
   1  -4 -15   -0.36    3.71
  -1   4  14   -2.55    3.75
   1  -4 -14   -5.50    4.12
  -1   4  13    0.80    3.46
  -1   4  13   -6.91    4.66
  -1   4  12   -0.65    3.30
  -1   4  12    0.19    2.94
  -1   4  11   -0.53    2.79
  -1   4  11    7.50    3.58
  -1   4  10   67.07    6.77
  -1   4  10   77.29    7.66
  -1   4   9    1.71    2.35
  -1   4   9   -1.00    2.94
  -1   4   8  293.96   11.80
  -1   4   8  292.94   12.62
  -1   4   7    6.44    2.44
  -1   4   7    2.64    2.10
  -1   4   6    5.86    2.28
  -1   4   6    5.97    2.23
  -1   4   5    0.50    1.44
   1  -4  -5   -0.05    1.37
  -1   4   5    2.19    1.58
   1  -4  -4   57.79    3.21
  -1   4   4   49.25    3.97
  -1   4   4   55.22    3.34
  -1   4   3  246.64    5.27
  -1   4   3  234.53    8.56
  -1   4   2  306.12    9.53
  -1   4   1  153.76    6.71
   1  -4   0   34.07    1.78
  -1   4   0   27.56    3.08
  -1   4  -1   73.47    4.69
  -1   4  -1   69.82    3.06
  -1   4  -1   76.46    5.01
  -1   4  -2  160.43    7.24
  -1   4  -2  157.82    5.66
  -1   4  -3  185.18    7.61
  -1   4  -3  173.85    7.84
   1  -4   3  162.67    6.57
  -1   4  -4   32.38    3.51
   1  -4   4   32.42    3.33
   1  -4   5    6.24    2.07
  -1   4  -5    7.46    2.00
  -1   4  -6   28.59    3.93
   1  -4   6   27.38    3.94
  -1   4  -7    4.98    2.37
   1  -4   7    2.51    1.95
   1  -4   8   17.65    4.59
   1  -4   8   13.71    3.44
  -1   4  -8   13.71    3.30
   1  -4   9    9.32    3.47
  -1   4  -9    4.78    1.99
   1  -4   9    3.78    3.03
  -1   4 -10   13.26    4.27
   1  -4  10   11.83    3.92
   1  -4  10    7.06    3.06
  -1   4 -11    5.22    2.41
   1  -4  11    4.87    4.13
  -1   4 -11    0.54    2.70
   1  -4  11    1.62    3.07
   1  -4  12    1.99    4.28
  -1   4 -12   -1.06    2.51
   1  -4  12   -3.98    4.38
   1  -4  13    6.69    5.02
  -1   4 -13    8.07    4.05
   1  -4  14    6.14    4.43
   1  -4  15    6.20    5.74
   1  -4  16    9.90    5.86
   1  -3 -18   13.49    4.97
  -1   3  18   12.20    5.70
  -1   3  17   89.50   11.41
   1  -3 -17  100.19   11.14
  -1   3  16   17.13    6.29
   1  -3 -16   10.31    4.38
   1  -3 -15  227.17   15.54
  -1   3  15  205.95   15.21
  -1   3  14   14.90    5.22
   1  -3 -14   13.66    4.62
   1  -3 -13  359.73   16.20
  -1   3  13  311.55   17.03
  -1   3  12   64.06    7.40
  -1   3  12   62.45    7.11
  -1   3  11  421.31   17.44
  -1   3  11  432.58   17.70
  -1   3  10  109.12    8.61
  -1   3  10  109.79    8.66
  -1   3   9  796.95   21.38
  -1   3   9  770.55   20.72
  -1   3   8  282.83   12.10
  -1   3   8  268.64   11.53
  -1   3   7  422.73   13.82
  -1   3   7  393.55   13.35
  -1   3   6  914.84   18.29
  -1   3   6  932.85   18.78
  -1   3   5  713.40   14.81
  -1   3   5  707.30   15.12
  -1   3   4 1226.57   18.62
  -1   3   4 1224.87   16.77
   1  -3  -4 1270.01   16.33
  -1   3   3   57.51    3.82
   1  -3  -3   61.29    2.94
  -1   3   3   58.26    3.19
  -1   3   2 3130.13   18.85
  -1   3   2 3157.36   26.91
  -1   3   1  429.66    9.64
   1  -3   0 1807.76   10.35
  -1   3   0 1909.30   20.53
  -1   3   0 1862.06   10.29
  -1   3  -1    7.80    1.15
  -1   3  -1    6.30    1.52
  -1   3  -2 1413.35   18.67
   1  -3   2 1425.99   13.98
  -1   3  -2 1458.58   15.53
  -1   3  -3  277.43    8.88
   1  -3   3  269.89    7.32
  -1   3  -3  276.38    7.98
  -1   3  -4  221.94    8.54
   1  -3   4  216.46    7.47
   1  -3   5  257.26    9.04
  -1   3  -5  279.54   10.14
   1  -3   6  864.52   18.07
  -1   3  -6  903.90   19.21
   1  -3   7  196.88    9.42
  -1   3  -7  197.02    9.60
   1  -3   7  216.60   10.90
   1  -3   8  464.34   17.05
  -1   3  -8  438.08   15.10
   1  -3   8  441.39   15.14
   1  -3   9   99.46    8.01
  -1   3  -9   98.99    7.58
   1  -3   9  100.26    8.63
  -1   3 -10  150.66    7.32
  -1   3 -10  135.77    9.56
   1  -3  10  142.67   10.47
   1  -3  10  140.55    9.80
  -1   3 -11   91.11    5.58
   1  -3  11   85.41    8.72
  -1   3 -11   83.07    8.05
   1  -3  11   92.74    8.39
   1  -3  12   44.94    6.63
   1  -3  12   39.43    6.02
  -1   3 -12   46.40    6.64
   1  -3  13  162.56   12.60
  -1   3 -13  149.44   11.59
  -1   3 -14   11.92    4.63
   1  -3  14   12.61    5.19
   1  -3  15   70.15    9.68
  -1   3 -15   67.61    8.44
   1  -3  16   -0.35    4.08
   1  -3  17   27.48    7.97
  -1   2  18   25.68    7.89
  -1   2  17   15.20    6.31
   1  -2 -17   10.60    4.59
  -1   2  16    8.87    5.55
   1  -2 -16   13.33    4.80
   1  -2 -15    2.49    3.44
  -1   2  15   -1.52    4.09
  -1   2  14    4.63    4.98
   1  -2 -14   -0.69    3.02
   1  -2 -13   -0.77    2.53
   1  -2 -13    2.49    1.96
  -1   2  13    2.23    3.29
   1  -2 -12    5.33    1.98
   1  -2 -12    4.67    2.90
   1  -2 -11   41.31    5.02
  -1   2  11   41.25    5.99
  -1   2  10   61.40    6.77
  -1   2  10   60.43    3.14
  -1   2  10   62.33    6.43
  -1   2   9   45.40    5.06
  -1   2   9   50.78    6.00
  -1   2   9   52.33    3.43
  -1   2   8   35.99    4.84
  -1   2   8   35.97    4.45
  -1   2   7    6.79    2.33
  -1   2   7   10.47    2.67
  -1   2   6   50.86    4.32
  -1   2   6   48.66    4.61
  -1   2   5    2.00    1.23
  -1   2   5   -0.26    1.88
  -1   2   4    6.83    1.98
   1  -2  -4    7.84    3.20
  -1   2   4    7.66    2.42
   1  -2  -3    5.61    1.23
  -1   2   3    3.97    1.07
  -1   2   3    5.37    1.47
   1  -2  -2   17.04    1.42
  -1   2   2   17.11    1.84
  -1   2   2   16.96    1.55
  -1   2   1   13.76    0.99
  -1   2   1   14.18    1.61
  -1   2   0  105.75    4.27
  -1   2   0  104.76    4.08
  -1   2  -1  661.39    7.82
  -1   2  -1  649.80   10.58
  -1   2  -2  165.94    4.93
  -1   2  -2  173.96    6.62
  -1   2  -3   76.29    3.93
   1  -2   3   72.03    3.73
  -1   2  -3   76.93    4.22
   1  -2   4   28.70    2.75
  -1   2  -4   27.46    2.76
   1  -2   5   27.03    2.85
  -1   2  -5   27.68    2.97
  -1   2  -6  115.60    6.60
   1  -2   6  108.89    6.31
   1  -2   7   45.84    4.59
   1  -2   7   51.26    2.98
  -1   2  -7   52.52    4.84
  -1   2  -8   25.38    3.80
   1  -2   8   25.62    3.78
   1  -2   8   21.42    2.04
   1  -2   8   26.67    4.15
   1  -2   9    1.21    2.18
  -1   2  -9    0.30    2.30
  -1   2  -9    3.69    1.36
   1  -2   9    0.04    2.13
  -1   2 -10   53.23    6.15
  -1   2 -10   53.91    3.62
   1  -2  10   49.98    6.21
   1  -2  10   51.01    6.02
   1  -2  11    7.98    3.41
   1  -2  11    8.68    2.71
  -1   2 -11    8.55    1.60
  -1   2 -11   11.97    3.59
   1  -2  12    0.76    3.54
  -1   2 -12   -0.74    3.12
   1  -2  13   12.48    4.44
  -1   2 -13    9.17    3.65
   1  -2  14    3.41    3.69
  -1   2 -14   -0.18    3.23
   1  -2  15    9.60    4.87
  -1   2 -15   -0.23    3.38
  -1   2 -16    7.69    4.90
   1  -2  16   -5.06    4.68
   1  -2  17   14.21    7.05
  -1   1  18  105.49   13.51
   1  -1 -17    5.44    4.61
  -1   1  17   16.39    6.19
   1  -1 -16   49.73    7.83
  -1   1  16   43.09    8.07
  -1   1  15  149.99   13.26
   1  -1 -15  151.46   12.49
   1  -1 -14  112.78   10.61
  -1   1  14   90.63   10.20
  -1   1  13  308.30   17.10
   1  -1 -13  359.73   17.27
  -1   1  12  230.71   14.11
   1  -1 -12  268.12   14.14
  -1   1  11  136.76   10.43
   1  -1 -11  142.40   10.01
   1  -1 -11  152.72    8.95
   1  -1 -10  119.49    8.71
   1  -1 -10  125.79    7.84
  -1   1  10  113.75    9.28
  -1   1   9  790.92   21.97
   1  -1  -9  810.43   18.75
  -1   1   8   22.99    3.58
  -1   1   8   25.20    2.05
  -1   1   8   22.42    3.96
   1  -1  -8   27.38    3.48
  -1   1   7 1028.61   20.49
  -1   1   7 1065.51   13.92
  -1   1   7 1037.88   22.12
  -1   1   6   92.14    6.19
  -1   1   6   93.15    5.72
  -1   1   6  106.03    4.66
  -1   1   5 2451.26   25.88
  -1   1   5 2490.95   29.46
  -1   1   4   37.97    3.36
  -1   1   4   39.78    3.06
  -1   1   3 3396.67   23.39
  -1   1   3 3321.48   27.21
   1  -1   2 1476.76   13.04
  -1   1  -2 1512.55   15.39
   1  -1   3  722.47   10.92
  -1   1  -3  745.94   12.04
  -1   1  -4  946.67   14.70
   1  -1   4  947.96   14.03
   1  -1   5  517.66   11.55
  -1   1  -5  522.46   11.90
  -1   1  -6 1916.24   24.74
   1  -1   6 1905.99   24.69
   1  -1   7   95.16    6.17
  -1   1  -7   99.34    6.23
   1  -1   8 1278.91   25.52
  -1   1  -8 1274.35   24.01
  -1   1  -8 1289.85   13.29
   1  -1   8 1307.18   23.81
   1  -1   9  183.67   10.37
  -1   1  -9  177.38    9.75
  -1   1  -9  165.52    4.82
   1  -1   9  180.00   10.02
   1  -1  10  383.99   15.47
  -1   1 -10  356.93   14.63
  -1   1 -11    2.66    2.91
   1  -1  11    3.49    2.91
   1  -1  12  408.34   17.86
  -1   1 -12  401.24   17.32
  -1   1 -13   65.10    7.88
   1  -1  13   61.09    7.63
   1  -1  14  249.32   15.92
  -1   1 -14  260.25   15.43
   1  -1  15   12.57    5.17
  -1   1 -15    8.28    4.42
   1  -1  16   66.09    9.45
  -1   1 -16   75.03   10.26
  -1   1 -17   21.01    6.04
   1  -1  17   28.01    7.44
   1  -1  18   53.38    9.74
  -1   0  18   -2.81    6.02
  -1   0  17   11.32    6.01
  -1   0  16   15.32    6.15
   1   0 -16    7.48    4.19
  -1   0  15    6.20    4.71
   1   0 -15    0.94    3.05
  -1   0  14   12.58    5.07
   1   0 -14   12.95    4.04
  -1   0  13   -6.70    3.91
   1   0 -13    0.91    2.93
  -1   0  12    2.66    3.58
   1   0 -12    3.74    3.04
  -1   0  11   53.96    7.10
   1   0 -11   60.76    6.67
  -1   0  10  199.00   11.83
   1   0 -10  199.61   10.80
   1   0  -9   83.10    6.74
  -1   0   9   75.87    7.20
   1   0  -8    9.85    2.38
   1   0  -8   11.95    2.59
  -1   0   8   14.45    3.30
  -1   0   7   65.37    5.91
   1   0  -7   65.96    5.14
   1   0  -7   74.98    5.29
  -1   0   6  307.69    6.95
  -1   0   6  316.61   11.61
   1   0  -6  327.22   10.32
  -1   0   5  323.17   10.86
  -1   0   5  324.99    7.09
   1   0  -5  320.99    9.78
   1   0  -5  325.28    8.81
  -1   0   4   90.57    4.38
  -1   0   4   92.72    3.74
   1   0  -4   90.87    4.08
   1   0  -4   93.89    5.86
  -1   0   4   90.31    5.26
   1   0  -4   93.21    5.14
  -1   0   3    5.84    1.75
  -1   0   3    5.29    1.20
  -1   0   3    3.99    1.04
   1   0  -3    5.06    1.25
  -1   0  -3  103.65    4.26
   1   0   3  100.21    3.98
  -1   0  -4   69.68    4.07
   1   0   4   69.90    3.71
  -1   0  -4   67.57    4.03
   1   0   5  292.27    8.51
  -1   0  -5  297.86    9.27
   1   0   6   80.59    4.93
  -1   0  -6   79.89    5.37
  -1   0  -7   94.49    6.28
   1   0   7   88.91    5.80
   1   0   8   52.99    4.91
  -1   0  -8   49.43    4.87
   1   0   9    3.48    2.19
  -1   0  -9    3.99    2.37
   1   0  10   -0.58    2.17
  -1   0 -10    0.19    1.76
  -1   0 -11   26.58    4.60
   1   0  11   22.20    4.34
  -1   0 -12    1.16    3.22
   1   0  12    2.54    3.14
   1   0  13   10.50    4.39
  -1   0 -13   13.91    3.90
  -1   0 -14    4.42    3.59
   1   0  14    4.47    3.68
   1   0  15   12.19    5.05
  -1   0 -15    8.97    4.31
  -1   0 -16   -3.03    3.45
   1   0  16    6.70    5.20
   1   0  17   30.47    7.74
  -1   0 -17   32.40    7.26
   1   0  18   -2.41    5.91
  -1   0 -18    6.45    4.55
  -1  -1  17   11.65    5.69
  -1  -1  16  129.45   12.81
  -1  -1  15   -2.29    3.92
   1   1 -15   12.20    4.42
   1   1 -14  228.58   13.41
  -1  -1  14  215.63   14.91
  -1  -1  13   -1.22    4.47
   1   1 -13    4.17    3.25
  -1  -1  12  253.64   14.98
   1   1 -12  280.16   14.11
   1   1 -11   15.73    4.13
  -1  -1  11   13.85    4.11
   1   1 -10  651.44   18.56
  -1  -1  10  638.47   21.21
   1   1  -9   68.56    5.65
  -1  -1   9   65.36    7.04
   1   1  -8  717.57   16.90
  -1  -1   8  730.26   20.26
   1   1  -7  342.58   10.93
  -1  -1   7  355.53   13.34
   1   1  -7  354.35    9.32
   1   1  -6  621.11   11.98
   1   1  -6  577.11   12.97
  -1  -1   6  592.73   16.17
   1   1  -5  745.43   11.98
   1   1  -5  762.05   13.10
   1   1  -5  731.15   12.77
  -1  -1   5  772.86   17.16
  -1  -1   4 2069.38   21.64
   1   1  -4 2004.27   19.09
   1   1  -4 1985.36   17.85
  -1  -1   4 2026.77   25.24
   1   1  -3 2577.91   16.56
   1   1  -3 2552.08   24.23
  -1  -1   3 2534.40   25.22
  -1  -1   2  815.73   12.19
   1   1  -2  819.27   11.40
   1   1   3 1908.76   15.82
  -1  -1  -4    3.60    1.13
   1   1   4    4.62    1.33
  -1  -1  -4    4.72    1.26
   1   1   5 3729.36   29.39
  -1  -1  -5 3825.04   34.68
  -1  -1  -6  164.45    7.68
   1   1   6  154.08    6.66
  -1  -1  -7  975.98   19.94
   1   1   7  960.04   18.31
  -1  -1  -8  116.51    4.36
   1   1   8  110.40    6.86
  -1  -1  -8  117.36    7.59
  -1  -1  -9  756.28   20.24
   1   1   9  732.30   18.66
  -1  -1 -10  325.69   14.34
   1   1  10  319.23   13.40
  -1  -1 -11  334.42   15.35
   1   1  11  333.52   14.88
   1   1  12  431.33   17.99
  -1  -1 -12  440.26   18.22
  -1  -1 -13  156.82   11.88
   1   1  13  156.52   11.88
  -1  -1 -14  286.14   16.45
   1   1  14  280.03   16.37
   1   1  15   32.40    6.58
  -1  -1 -15   38.64    6.94
  -1  -1 -16  172.60   14.14
   1   1  16  171.10   14.08
  -1  -1 -17   29.68    6.56
   1   1  17   33.39    8.16
  -1  -1 -18  121.21   12.71
   1   1  18  122.19   13.18
  -1  -2  17    1.06    5.09
  -1  -2  16    4.87    4.99
  -1  -2  15    2.37    4.44
   1   2 -14   13.95    4.50
  -1  -2  14    3.76    3.92
   1   2 -13    2.11    2.77
  -1  -2  13  -11.12    4.86
  -1  -2  12   52.10    7.25
   1   2 -12   49.81    5.89
   1   2 -11   44.47    5.29
  -1  -2  11   46.04    6.40
   1   2 -10  196.56    8.33
  -1  -2  10  193.84   12.03
   1   2 -10  183.89    9.68
  -1  -2   9   43.91    5.90
   1   2  -9   32.18    4.01
   1   2  -9   39.99    3.70
   1   2  -8    4.86    1.87
   1   2  -8    4.59    1.38
  -1  -2   8    6.03    2.08
  -1  -2   7   14.39    3.17
   1   2  -7   10.99    2.07
   1   2  -7   12.78    2.13
   1   2  -6   21.11    2.44
  -1  -2   6   25.34    3.45
   1   2  -6   21.15    2.46
  -1  -2   5    0.27    1.72
  -1  -2   5    2.16    1.02
   1   2  -5    1.60    1.12
   1   2  -5    2.37    0.96
   1   2  -4    5.45    1.37
  -1  -2   4    4.85    0.94
   1   2  -4    6.26    1.13
  -1  -2   4    6.58    1.88
  -1  -2   3    2.69    1.62
   1   2  -3    2.38    0.62
  -1  -2   3    3.23    0.75
  -1  -2   2   72.16    2.30
   1   2  -2   67.48    2.27
  -1  -2   2   62.28    3.61
   1   2  -1  852.54    8.80
  -1  -2   1  857.96   10.77
  -1  -2   1  868.46   11.12
  -1  -2   0  244.59    4.05
   1   2   2   10.21    1.71
   1   2   3  123.10    3.89
   1   2   3  123.11    5.35
   1   2   4   30.75    2.49
   1   2   4   34.42    3.19
   1   2   5  672.19   12.20
   1   2   5  659.04   14.60
   1   2   6  121.96    6.97
   1   2   6   96.84    2.66
   1   2   6  117.22    5.87
   1   2   7  142.31    8.12
   1   2   7  143.45    6.98
  -1  -2  -8    2.36    1.42
   1   2   8    2.80    2.00
   1   2   9    3.86    1.82
  -1  -2  -9    1.23    1.79
  -1  -2 -10   -0.82    2.12
   1   2  10   -0.18    2.01
   1   2  11    3.64    3.01
  -1  -2 -11   -1.94    2.45
  -1  -2 -11    1.77    1.01
  -1  -2 -12    2.51    2.64
   1   2  12    1.93    2.63
  -1  -2 -12    6.95    1.64
   1   2  13    5.92    3.22
  -1  -2 -13    3.67    3.05
  -1  -2 -14    3.83    3.43
   1   2  14   -1.34    3.18
  -1  -2 -15    3.29    4.29
   1   2  15    3.34    4.35
   1   2  16   19.67    5.47
  -1  -2 -16   21.47    6.13
   1   2  17   12.57    5.22
  -1  -2 -17    4.57    4.59
   1   2  18   -2.71    5.37
  -1  -2 -18    3.51    4.30
  -1  -2 -19   -2.61    4.06
  -1  -3  17   46.89    9.33
  -1  -3  16   15.95    6.94
  -1  -3  15   18.95    6.14
  -1  -3  14   97.29   10.48
  -1  -3  13   58.06    7.61
   1   3 -12   20.29    4.44
  -1  -3  12   15.93    4.33
   1   3 -11  172.71   10.35
  -1  -3  11  175.11   12.01
   1   3 -11  182.52    9.04
  -1  -3  10  259.38   14.38
  -1  -3  10  265.20   14.21
   1   3 -10  238.63   11.33
   1   3 -10  250.41   10.12
  -1  -3   9   31.69    5.74
   1   3  -9   24.44    3.38
   1   3  -9   25.95    3.70
  -1  -3   9   24.62    4.34
  -1  -3   8  802.83   21.64
   1   3  -8  759.22   17.83
   1   3  -8  752.32   16.57
  -1  -3   8  760.09   21.64
  -1  -3   7   76.85    6.60
  -1  -3   7   77.76    6.67
   1   3  -7   71.95    5.03
   1   3  -7   78.85    5.46
   1   3  -6  986.17   17.28
  -1  -3   6  936.21   20.80
   1   3  -6  947.56   17.54
  -1  -3   5  139.14    7.53
  -1  -3   5  141.03    5.40
   1   3  -5  145.25    6.04
   1   3  -5  139.78    6.72
  -1  -3   4 1404.28   21.86
   1   3  -4 1451.94   16.80
  -1  -3   4 1479.16   15.61
  -1  -3   3    7.37    1.14
   1   3  -3    7.77    1.13
  -1  -3   3    6.91    1.68
   1   3  -2 2393.36   15.09
  -1  -3   2 2408.27   23.28
  -1  -3   2 2447.93   17.09
   1   3  -2 2523.70   24.46
   1   3  -2 2412.80   18.46
   1   3  -1  242.24    5.88
  -1  -3   1  229.98    6.15
  -1  -3   1  241.58    5.27
  -1  -3   1  230.31    6.48
   1   3  -1  225.32    6.05
   1   3   0  481.89    8.94
  -1  -3   0  494.53    7.20
  -1  -3   0  501.19    8.34
  -1  -3   0  517.24    6.11
   1   3   1  613.59   10.46
  -1  -3  -2 2514.96   14.62
   1   3   2 2441.23   23.05
  -1  -3  -3  207.64    5.00
   1   3   3  201.63    7.23
   1   3   4 1546.72   15.49
   1   3   4 1624.20   22.28
  -1  -3  -4 1629.46   16.30
   1   3   5 1566.18   18.06
   1   3   5 1615.39   24.45
   1   3   6  853.13   14.97
   1   3   6  879.76   19.10
   1   3   7  357.08   10.72
   1   3   7  359.78   13.19
   1   3   8  277.24   12.35
   1   3   8  277.52   10.42
   1   3   9  867.12   23.09
   1   3   9  850.51   20.00
   1   3  10   43.33    5.71
   1   3  10   50.56    5.51
  -1  -3 -11  403.69   18.14
   1   3  11  398.17   15.97
  -1  -3 -12   18.73    4.56
   1   3  12   24.53    5.08
   1   3  13  686.47   23.96
  -1  -3 -13  704.62   25.65
   1   3  14    8.20    4.26
  -1  -3 -14    6.37    3.90
   1   3  15  220.93   15.23
  -1  -3 -15  237.08   16.12
  -1  -3 -16   -2.36    3.68
   1   3  16   -8.33    5.11
   1   3  17   71.94    9.90
  -1  -3 -17   86.66   10.92
  -1  -3 -18   62.84   10.14
   1   3  18   33.67    7.58
  -1  -3 -19   55.22    9.51
   1   3  19   56.04   10.19
  -1  -4  16    2.58    4.61
  -1  -4  15   -0.69    4.03
  -1  -4  14   11.99    5.24
  -1  -4  13    2.24    4.08
  -1  -4  12   19.69    4.57
  -1  -4  11   83.82    9.22
   1   4 -11   89.80    7.81
   1   4 -11   93.16    7.20
  -1  -4  11   93.15    9.26
   1   4 -10    4.27    2.27
   1   4 -10   -1.24    1.92
  -1  -4  10   -5.35    3.45
  -1  -4  10   -0.07    2.77
   1   4  -9   14.70    2.99
  -1  -4   9   14.47    4.37
   1   4  -9   15.30    3.13
  -1  -4   9   11.94    3.30
  -1  -4   8    3.99    2.50
   1   4  -8    0.46    1.57
   1   4  -8    1.89    1.82
   1   4  -7    4.99    2.25
   1   4  -7    2.25    1.79
  -1  -4   7    2.84    2.09
  -1  -4   7    3.55    2.84
   1   4  -6    2.61    1.82
   1   4  -6    0.68    1.24
  -1  -4   6    0.66    2.22
   1   4  -5    3.17    1.43
  -1  -4   5    2.00    1.68
  -1  -4   4   -0.87    1.65
  -1  -4   4    0.38    0.72
   1   4  -4    0.66    0.96
  -1  -4   3    3.35    1.01
   1   4  -3    5.49    1.43
   1   4  -3    3.81    0.81
  -1  -4   3    2.11    1.39
  -1  -4   2   51.84    3.35
  -1  -4   2   56.94    3.20
   1   4  -2   49.90    3.46
   1   4  -2   51.30    3.64
  -1  -4   1  249.21    6.54
  -1  -4   1  231.82    6.44
   1   4  -1  231.49    7.29
  -1  -4   0   11.29    1.62
   1   4   0   10.15    1.62
  -1  -4   0   11.09    1.61
  -1  -4   0   10.98    1.33
  -1  -4   0   11.25    0.98
   1   4   1   51.48    3.01
  -1  -4  -1   56.85    2.17
   1   4   1   56.03    3.87
   1   4   2   39.48    2.64
  -1  -4  -2   41.88    1.88
   1   4   2   37.06    3.22
   1   4   3   -0.85    1.50
  -1  -4  -3   -0.18    0.59
  -1  -4  -4   98.76    4.04
   1   4   4   92.27    5.84
  -1  -4  -5   21.03    2.43
   1   4   5   21.53    3.33
   1   4   6   16.79    2.58
   1   4   6   13.12    3.13
   1   4   7   27.36    3.36
   1   4   7   24.87    3.84
   1   4   8    0.97    2.44
   1   4   8    2.71    2.28
   1   4   9    8.01    3.15
   1   4   9    7.21    2.65
   1   4  10    2.53    2.81
   1   4  10   -0.48    2.57
   1   4  10    0.06    0.62
   1   4  11    1.01    2.72
   1   4  11   -2.06    3.10
   1   4  12   14.18    4.28
   1   4  12    2.00    4.33
  -1  -4 -12   10.59    3.93
  -1  -4 -13    4.91    3.99
   1   4  13    9.95    4.70
  -1  -4 -14    1.62    3.31
   1   4  14    0.29    3.64
  -1  -4 -15    6.28    4.21
   1   4  15    3.72    4.71
   1   4  16   -0.60    4.53
  -1  -4 -16   -0.15    3.72
  -1  -4 -17    4.16    4.16
   1   4  17   -6.10    5.37
   1   4  18    7.17    4.97
  -1  -4 -18   19.32    6.69
  -1  -4 -19    2.04    4.12
   1   4  19    0.25    5.36
  -1  -5  15   36.47    8.44
  -1  -5  14    3.14    4.74
  -1  -5  13   16.27    5.05
  -1  -5  12   21.29    5.32
  -1  -5  12   24.37    6.04
   1   5 -11  133.64    9.42
  -1  -5  11  128.99   10.61
  -1  -5  11  123.18   11.24
  -1  -5  10    3.02    3.27
  -1  -5  10    7.35    3.42
   1   5 -10    5.53    3.27
   1   5 -10    5.17    2.55
  -1  -5   9   96.09    8.60
   1   5  -9   94.53    7.57
  -1  -5   9   93.49    9.17
   1   5  -9   93.78    7.80
  -1  -5   8   88.35    7.94
  -1  -5   8   92.34    8.80
   1   5  -8   93.06    7.36
   1   5  -8   82.90    6.67
   1   5  -7  301.78   11.91
  -1  -5   7  347.14   15.43
   1   5  -7  330.76   13.27
  -1  -5   7  323.25   13.59
   1   5  -6   65.94    5.30
  -1  -5   6   73.54    6.28
  -1  -5   6   84.33    7.59
   1   5  -5  501.78    9.44
  -1  -5   5  544.48   15.44
   1   5  -5  524.87   13.83
   1   5  -4   12.12    2.39
   1   5  -4    9.74    1.16
  -1  -5   3  138.90    6.56
   1   5  -3  123.54    6.46
   1   5  -2 1236.08   19.70
   1   5  -2 1216.46   16.84
  -1  -5   2 1272.90   17.40
  -1  -5   1   37.84    2.55
   1   5  -1   37.52    3.50
  -1  -5   0  523.59    8.40
   1   5   0  519.59   12.84
  -1  -5   0  512.61    6.69
   1   5   1  184.66    7.75
  -1  -5  -1  180.85    4.14
  -1  -5  -2 1072.95    8.57
   1   5   2 1105.50   14.52
   1   5   2 1116.83   19.24
  -1  -5  -2 1039.95    9.12
   1   5   3  373.69    8.63
   1   5   3  375.12   11.69
  -1  -5  -3  394.02    6.11
   1   5   4 1196.95   21.97
  -1  -5  -4 1266.28   13.39
  -1  -5  -5    2.65    1.03
   1   5   5    3.40    2.20
   1   5   6  966.68   22.09
   1   5   7    3.36    1.82
   1   5   7   -0.39    1.81
   1   5   8  678.69   15.64
   1   5   8  690.14   20.59
   1   5   9   74.88    7.57
   1   5   9   81.32    6.46
   1   5  10  530.24   16.84
   1   5  10  540.91   20.19
   1   5  11  147.70   11.42
   1   5  11  163.06   10.19
   1   5  11  128.32    5.42
   1   5  12  332.22   17.28
   1   5  12  335.32   15.43
   1   5  13  172.85   13.44
   1   5  13  152.04   11.72
   1   5  14  126.14   11.16
  -1  -5 -14  132.76   12.46
   1   5  15  102.15   10.60
  -1  -5 -15  112.07   11.81
  -1  -5 -16  129.59   13.19
   1   5  16   91.87   10.67
  -1  -5 -17   54.30    9.41
   1   5  17   25.88    5.93
   1   5  18   -1.52    5.53
  -1  -5 -18    9.96    6.07
   1   5  19   56.92    9.45
  -1  -5 -19   80.31   11.52
  -1  -6  15    5.14    5.42
  -1  -6  14    5.78    5.01
  -1  -6  13    3.49    4.08
  -1  -6  13   -8.41    6.24
  -1  -6  12   20.64    5.60
  -1  -6  12   24.86    6.04
   1   6 -11   17.42    4.72
  -1  -6  11    8.50    4.00
  -1  -6  11   17.43    5.34
   1   6 -10    4.05    2.52
  -1  -6  10    3.58    3.33
  -1  -6  10    5.18    4.43
  -1  -6   9    5.16    3.93
   1   6  -9   -0.18    2.29
  -1  -6   9    0.31    2.72
   1   6  -8    0.10    2.41
  -1  -6   8   -0.55    3.09
   1   6  -8   -0.58    2.35
  -1  -6   8    5.51    3.99
   1   6  -7    3.40    2.86
   1   6  -7    4.84    2.78
  -1  -6   7   -1.11    2.55
   1   6  -6    3.14    0.87
  -1  -6   6    5.58    2.26
   1   6  -6    2.89    2.27
   1   6  -5   -4.75    2.79
  -1  -6   5    3.96    2.41
   1   6  -4    1.03    1.74
  -1  -6   4   -0.73    2.10
   1   6  -3   22.68    3.40
  -1  -6   3   27.10    3.28
  -1  -6   2   12.09    2.21
   1   6  -2    8.52    2.38
  -1  -6   1   10.61    1.71
   1   6  -1    7.26    2.39
  -1  -6   0   14.09    1.39
  -1  -6   0   10.75    0.97
   1   6   0   15.01    2.86
   1   6   1   63.02    5.19
   1   6   2   79.64    4.36
   1   6   2   82.64    5.88
   1   6   3   59.85    3.73
   1   6   3   61.28    5.18
   1   6   4  199.44    9.72
   1   6   4  188.58    6.76
  -1  -6  -4  182.82    4.77
   1   6   5    8.36    3.35
  -1  -6  -5    5.41    1.03
   1   6   6   -1.04    2.03
   1   6   7    8.16    2.65
   1   6   8   -0.31    2.64
   1   6   9   66.52    7.07
   1   6  10    7.96    3.41
   1   6  10   10.30    4.18
   1   6  11    3.26    3.26
   1   6  11    3.12    3.91
   1   6  12    7.30    3.47
   1   6  12   -1.51    3.65
   1   6  13   -0.26    3.27
   1   6  13    6.29    4.25
   1   6  14    8.16    4.37
   1   6  14   -2.98    5.23
  -1  -6 -15    5.02    4.54
   1   6  15    6.05    3.93
   1   6  16    1.01    4.69
  -1  -6 -16   -1.82    4.37
  -1  -6 -17    1.87    5.18
   1   6  17   -4.99    5.65
  -1  -6 -18    6.90    5.10
   1   6  18  -11.81    6.33
  -1  -7  14    7.04    5.96
  -1  -7  13    4.95    4.76
  -1  -7  13  -12.29    7.38
  -1  -7  12   46.68    8.50
  -1  -7  12   44.46    7.65
  -1  -7  11   15.09    5.01
  -1  -7  11   16.99    5.58
  -1  -7  10   26.91    5.67
   1   7 -10   32.04    6.06
  -1  -7  10   24.38    6.56
  -1  -7   9   31.86    5.77
  -1  -7   9   43.70    7.80
   1   7  -9   37.57    6.12
   1   7  -8   22.47    5.25
  -1  -7   8   30.36    6.64
  -1  -7   8   19.79    3.99
   1   7  -7   51.27    6.88
   1   7  -7   41.48    5.98
  -1  -7   7   37.97    5.38
   1   7  -6   39.69    5.62
  -1  -7   6   44.68    4.89
  -1  -7   5  105.90    6.84
   1   7  -5  104.40    8.24
  -1  -7   4    2.51    1.98
   1   7  -4    5.21    2.56
   1   7  -3  210.78   10.68
  -1  -7   3  209.99    7.67
   1   7  -2    6.33    2.68
  -1  -7   2    2.64    1.11
   1   7  -1  169.10    9.32
  -1  -7   1  153.03    4.47
   1   7   0   33.37    4.50
   1   7   1  252.92   11.30
  -1  -7  -1  206.50    5.09
   1   7   2   -0.12    2.05
   1   7   3  491.83   11.44
   1   7   3  513.44   16.39
   1   7   4  155.31    6.43
   1   7   4  148.67    9.25
   1   7   5  240.41   11.86
   1   7   5  223.89    8.01
   1   7   6   81.29    7.36
  -1  -7  -6   78.48    4.11
   1   7   7   62.51    6.76
   1   7   8  303.51   14.83
   1   7   9   92.80    9.09
   1   7  10  377.38   17.73
   1   7  11   33.21    6.76
   1   7  12  302.40   17.27
   1   7  13   13.98    4.85
   1   7  14   96.73   11.07
   1   7  15   -5.54    6.33
  -1  -7 -16  118.61   13.05
  -1  -7 -17    3.37    5.39
  -1  -8  12   -5.04    6.74
  -1  -8  11    7.98    4.95
  -1  -8  10    6.35    4.57
   1   8 -10    1.48    3.22
   1   8  -9    2.14    3.46
   1   8  -9    1.78    4.33
  -1  -8   9    5.05    4.50
   1   8  -8    4.27    3.62
   1   8  -8    1.56    3.82
  -1  -8   8    4.53    5.30
  -1  -8   7   10.09    3.34
   1   8  -7   17.41    5.09
   1   8  -7   11.21    4.42
  -1  -8   7   19.64    6.11
   1   8  -6    3.91    3.96
  -1  -8   6    1.27    2.46
  -1  -8   5    2.11    1.90
   1   8  -5    2.05    3.47
  -1  -8   4    0.59    1.64
   1   8  -4   -0.31    2.41
   1   8  -3   29.14    5.04
  -1  -8   3   26.83    2.78
   1   8  -2    6.96    3.61
   1   8  -1    0.80    2.62
   1   8   0   18.41    4.19
   1   8   1    5.98    2.65
   1   8   2    2.40    2.54
   1   8   3   36.85    5.16
   1   8   4   15.77    2.26
   1   8   4   11.70    3.58
   1   8   5    0.44    2.48
   1   8   5    0.99    1.13
   1   8   6    1.08    1.43
   1   8   6   -0.35    2.89
   1   8   7   31.75    5.60
   1   8   8    5.47    3.77
   1   8   9   26.00    5.45
   1   8  10    1.15    3.23
   1   8  11   -1.71    4.45
   1   8  12   16.23    6.18
   1   8  13    3.01    4.41
   1   8  14   12.25    4.94
   1   8  15   -1.79    4.28
   1   8  16  -11.37    6.21
  -1  -8 -17    1.40    6.12
   1   9 -10   23.44    5.83
  -1  -9  10   20.73    7.28
  -1  -9   9   10.00    6.05
   1   9  -9   -1.56    3.73
  -1  -9   8   18.10    6.02
   1   9  -8    9.66    4.60
  -1  -9   7   13.58    6.12
   1   9  -7    2.94    3.92
   1   9  -7    1.70    4.54
   1   9  -6   77.85    9.83
   1   9  -5    6.80    4.72
   1   9  -4   20.93    5.81
   1   9  -3   32.45    6.16
   1   9  -2   23.77    5.02
   1   9  -1  110.04    9.36
   1   9   0   94.69    8.56
   1   9   1    9.98    3.93
   1   9   2   77.39    7.80
   1   9   3  101.63    8.92
   1   9   4   -1.33    2.84
   1   9   5  103.68    9.58
   1   9   6    5.35    1.85
   1   9   6    9.28    4.07
   1   9   7  107.04    9.91
   1   9   7  106.42    6.43
   1   9   8   11.66    4.85
   1   9   8    6.36    2.46
   1   9   9  141.82   12.02
   1   9  10    3.37    4.31
   1   9  11   81.10    9.68
   1   9  12   30.83    6.63
   1   9  13   44.25    8.62
   1   9  14    0.07    4.60
   1   9  15   25.00    7.92
   1   9  16   25.49    7.32
  -1 -10   9    6.09    5.97
   1  10  -9    2.78    3.85
  -1 -10   8   23.45    7.69
   1  10  -8    3.90    3.45
   1  10  -7    7.34    4.59
  -1 -10   7   10.71    6.06
   1  10  -6   10.13    5.57
   1  10  -6    4.11    3.83
   1  10  -5    3.15    4.26
   1  10  -4    2.62    3.71
   1  10  -3    4.07    4.59
   1  10  -2   10.94    4.50
   1  10  -1   15.73    4.80
   1  10   0    9.80    4.20
   1  10   1   -0.63    2.94
   1  10   2    2.52    3.22
   1  10   3   15.24    4.44
   1  10   4   -6.64    4.02
   1  10   5    2.26    4.48
   1  10   6    5.17    4.19
   1  10   7   10.32    4.31
   1  10   8    3.91    4.59
   1  10   9    4.59    5.23
   1  10  10    3.30    4.90
   1  10  11   -1.79    4.32
   1  10  12   -5.90    4.14
   1  10  13    8.62    6.47
   1  10  14    8.05    6.21
   1  11  -7   10.98    6.07
   1  11  -6    7.77    4.62
   1  11  -5    2.44    4.50
   1  11  -4    9.93    5.08
   1  11  -3    0.32    4.00
   1  11  -2   16.48    5.45
   1  11  -1    9.04    5.38
   1  11   0   25.60    5.72
   1  11   1    6.81    4.69
   1  11   2   37.94    7.11
   1  11   3    4.52    3.83
   1  11   4    7.27    4.16
   1  11   5   29.69    6.77
   1  11   6   70.54    9.11
   1  11   7   16.89    6.18
   1  11   8   32.51    7.39
   1  11   9   14.32    5.94
   1  11  10   24.66    6.84
   1  11  11   24.71    6.99
   1  11  12    7.18    4.65
   1  11  13   28.08    8.58
   1  12  -3    0.88    4.78
   1  12  -2    3.40    4.88
   1  12  -1    1.64    4.00
   1  12   0    3.69    4.22
   1  12   1   -1.08    4.13
   1  12   2   -0.65    4.15
   1  12   3   -1.41    4.10
   1  12   4   13.58    5.57
   1  12   5    3.70    4.62
   1  12   6    4.73    5.28
   1  12   7    8.50    6.50
   1  12   8    6.79    5.35
   1  12   9   17.40    7.15
   1  12  10    4.44    5.71
   1  12  11   11.69    6.08
   1  13  -1    5.39    6.80
   1  13   0    8.17    5.78
   1  13   1    5.76    6.22
   1  13   2    8.05    6.07
   1  13   3    2.79    5.21
   1  13   4   14.20    6.78
   1  13   5    4.17    5.37
   1  13   6   17.71    6.46
   1  13   7    7.21    6.49
  -2  12   6   14.30    6.69
  -2  12   5   13.87    5.71
  -2  12   4    7.81    5.95
  -2  12   3    2.99    4.77
  -2  12   2   17.15    6.11
  -2  12   1    9.27    6.43
  -2  12   0    2.49    6.00
  -2  12  -1    3.02    4.97
  -2  11  10    5.94    4.81
  -2  11   9    1.31    4.67
  -2  11   8   22.34    6.34
  -2  11   7    4.04    4.18
  -2  11   6    7.65    4.50
  -2  11   5    8.28    4.46
  -2  11   4    0.88    4.26
  -2  11   3    7.75    4.21
  -2  11   2    4.62    4.50
  -2  11   1    2.33    4.83
  -2  11   0    3.68    4.17
  -2  11  -1    0.89    4.45
  -2  11  -2   -0.38    4.86
  -2  11  -3   -1.04    5.97
  -2  11  -4    1.51    5.07
  -2  11  -5    3.16    6.21
  -2  11  -6    4.44    6.30
  -2  10  13  -11.22    5.77
  -2  10  12   25.74    7.52
  -2  10  11   10.05    4.57
  -2  10  10   20.98    6.31
  -2  10   9   24.87    6.35
  -2  10   8   12.17    4.94
  -2  10   7    9.80    4.93
  -2  10   6   32.92    6.16
  -2  10   5   51.79    6.95
  -2  10   4    3.53    3.96
  -2  10   3   31.93    6.61
  -2  10   2    0.74    4.17
  -2  10   1    7.57    4.17
  -2  10   0    6.57    4.94
  -2  10  -1   57.08    8.19
  -2  10  -2    6.41    5.77
  -2  10  -3   28.35    7.10
  -2  10  -4    7.36    4.58
  -2  10  -5    4.37    5.08
  -2  10  -6    1.00    4.45
  -2  10  -7    1.89    5.19
  -2  10  -8    9.87    7.05
  -2   9  14    5.37    5.91
  -2   9  13    3.36    4.63
  -2   9  12    1.25    4.04
  -2   9  11    5.20    4.87
  -2   9  10    8.69    5.05
  -2   9   9   15.39    5.51
  -2   9   8   10.63    4.55
  -2   9   7    7.87    3.96
  -2   9   6   -0.47    2.94
  -2   9   5   -3.65    3.04
  -2   9   4    8.56    3.73
  -2   9   3   -2.22    2.77
  -2   9   2    0.29    2.66
  -2   9   1    4.91    3.80
  -2   9   0    6.14    3.82
  -2   9  -1    3.64    4.35
  -2   9  -2    3.69    3.54
  -2   9  -3    8.34    4.33
  -2   9  -4    7.20    4.14
  -2   9  -5    5.11    4.14
  -2   9  -6    0.98    4.61
  -2   9  -7   -5.52    5.22
  -2   9  -8   -6.50    4.98
  -2   9  -9    6.54    6.06
   2  -9   9   27.04    8.93
  -2   9 -10   18.61    8.18
  -2   9 -11   10.35    6.81
  -2   8  16    1.67    4.86
  -2   8  15   14.75    5.99
  -2   8  14   36.52    7.39
  -2   8  13   29.60    6.91
  -2   8  12   89.04   10.12
  -2   8  11   31.98    6.57
  -2   8  10   55.88    7.64
  -2   8   9   13.88    4.28
  -2   8   8   41.61    6.53
  -2   8   7   15.17    4.47
  -2   8   6  121.54    9.80
  -2   8   5   13.68    3.82
  -2   8   4   75.30    7.51
  -2   8   3   51.91    6.40
  -2   8   2   49.12    6.20
  -2   8   1    4.21    3.43
  -2   8   0  138.22    9.99
  -2   8  -1   36.32    5.34
  -2   8  -2   23.13    4.48
  -2   8  -3    6.14    3.34
  -2   8  -4    1.79    3.20
  -2   8  -5   61.30    7.92
  -2   8  -6   -2.09    4.09
  -2   8  -7   29.05    6.42
  -2   8  -8    7.74    4.08
  -2   8  -9   27.22    6.84
  -2   8  -9   33.72    7.48
   2  -8  10   17.60    6.92
   2  -8  11   17.26    6.13
  -2   7  17   -5.19    6.45
  -2   7  16   -3.63    4.87
  -2   7  15    4.59    4.39
  -2   7  14    3.00    3.75
  -2   7  13    7.81    5.11
  -2   7  12   -1.48    3.96
  -2   7  11    6.23    3.82
  -2   7  10    1.23    3.79
  -2   7   9   14.86    4.04
  -2   7   8   11.81    3.81
  -2   7   7    2.98    2.44
  -2   7   6   10.79    2.84
  -2   7   5    1.53    2.43
  -2   7   4   19.45    4.06
  -2   7   3    2.70    2.82
  -2   7   2    4.76    3.03
   2  -7  -1   15.76    1.47
  -2   7   1   20.96    3.81
  -2   7   0   79.84    7.07
  -2   7  -1  107.56    8.10
  -2   7  -2   95.00    7.74
  -2   7  -3    9.08    2.93
  -2   7  -4    5.39    2.83
  -2   7  -5    0.18    3.50
  -2   7  -5    5.95    3.87
  -2   7  -6    0.15    3.30
  -2   7  -7    3.63    3.60
  -2   7  -8   -1.45    3.89
   2  -7   9   16.22    6.27
  -2   7  -9   10.63    4.65
   2  -7  10    5.92    5.41
  -2   7 -10    2.66    3.99
   2  -7  11    6.98    5.69
  -2   7 -11    0.46    3.68
   2  -7  12    1.23    4.54
   2  -7  13   -1.52    4.76
  -2   6  16   -2.26    5.27
  -2   6  16    7.87    5.31
  -2   6  15  107.32   11.55
  -2   6  15   98.21   10.59
  -2   6  14   -0.53    3.74
  -2   6  14   -0.96    3.44
  -2   6  13  194.98   13.43
  -2   6  13  211.69   14.24
  -2   6  12    4.01    3.05
  -2   6  12    7.62    4.40
  -2   6  11  208.97   13.25
  -2   6  11  204.31   12.51
  -2   6  10   33.55    5.31
  -2   6  10   28.20    4.56
  -2   6   9  198.09   10.51
  -2   6   9  209.50   12.08
  -2   6   8    5.52    2.00
  -2   6   8   14.13    3.81
  -2   6   7  195.66    8.43
  -2   6   7  199.99   10.98
  -2   6   6  286.26    8.88
  -2   6   6  292.03   12.77
  -2   6   5  207.95    6.22
  -2   6   5  199.57   10.22
  -2   6   4  378.80   13.98
  -2   6   4  309.59    5.36
  -2   6   3   55.79    5.40
  -2   6   2  139.30    8.37
   2  -6  -1  160.07    4.97
  -2   6   1  167.24    8.99
  -2   6   0  408.60   13.88
   2  -6   1   84.34    3.29
  -2   6  -1   67.63    3.57
  -2   6  -2   38.36    3.57
  -2   6  -2   44.11    4.75
  -2   6  -3   14.47    2.70
  -2   6  -3   22.26    3.98
  -2   6  -4  234.41   12.32
  -2   6  -5   29.95    5.03
  -2   6  -6  193.38   12.37
  -2   6  -7    2.79    2.71
  -2   6  -8   62.63    8.04
  -2   6  -9   60.63    8.05
   2  -6   9   80.47    9.66
  -2   6 -10   12.17    4.58
   2  -6  10   27.21    6.73
  -2   6 -11    8.96    4.20
   2  -6  11   10.01    4.70
   2  -6  12   12.23    5.32
  -2   6 -12   12.99    5.27
   2  -6  13   15.60    5.00
   2  -6  14    2.23    5.61
  -2   5  18    7.08    5.14
   2  -5 -18   -0.87    4.26
   2  -5 -17   -5.70    5.01
  -2   5  17   -1.90    5.29
  -2   5  16    6.43    4.67
  -2   5  15   -3.16    4.84
  -2   5  15    0.09    4.27
  -2   5  14   -3.05    3.98
  -2   5  14    0.62    3.81
  -2   5  13    4.26    3.83
  -2   5  13    1.48    3.10
  -2   5  12    7.95    4.22
  -2   5  12    7.73    4.23
  -2   5  11    0.28    3.20
  -2   5  11    0.87    3.31
  -2   5  10    0.71    3.21
  -2   5  10    4.40    2.90
  -2   5   9   -0.04    2.62
  -2   5   9   -4.88    3.27
  -2   5   8   23.98    4.10
  -2   5   8   24.41    3.57
  -2   5   7    4.77    2.80
  -2   5   7    0.24    2.10
  -2   5   6   -0.22    1.93
  -2   5   6   -0.48    1.75
  -2   5   5   29.79    3.08
  -2   5   5   28.07    3.80
  -2   5   4    2.25    1.96
  -2   5   4    1.58    1.07
  -2   5   3   11.75    1.45
  -2   5   3   12.40    2.68
  -2   5   2   12.95    2.68
  -2   5   2    8.50    1.03
  -2   5   1   16.42    3.01
  -2   5   1   10.22    0.88
  -2   5   0    0.64    0.66
   2  -5   0    0.64    0.61
  -2   5   0    1.20    1.38
  -2   5  -1    0.93    1.87
  -2   5  -1    1.48    0.89
   2  -5   1    0.94    0.57
  -2   5  -2   15.94    2.73
  -2   5  -2   17.08    2.01
  -2   5  -2   16.61    3.06
  -2   5  -3    7.43    2.44
  -2   5  -4   11.74    2.90
  -2   5  -5    1.80    1.74
  -2   5  -6    5.47    2.59
   2  -5   7    7.64    2.83
  -2   5  -7    2.52    2.75
  -2   5  -8   -0.80    2.37
   2  -5   8    2.46    2.69
  -2   5  -9    7.54    3.48
   2  -5   9   16.28    5.28
   2  -5   9    9.76    3.41
  -2   5 -10    0.98    2.81
   2  -5  10    4.63    3.90
   2  -5  10    2.51    3.29
   2  -5  11    6.26    4.49
   2  -5  11    6.02    4.27
  -2   5 -11   -0.51    2.78
   2  -5  12   -7.64    5.18
   2  -5  12    3.15    3.67
  -2   5 -12   -5.60    4.30
   2  -5  13    7.51    3.82
  -2   5 -13    2.80    3.79
   2  -5  14    9.36    5.13
   2  -5  14    1.50    4.99
   2  -5  15   10.72    5.94
  -2   4  18   19.01    6.79
   2  -4 -18   16.91    5.61
   2  -4 -17    0.54    3.86
  -2   4  17    2.71    4.50
   2  -4 -16  124.34   12.10
  -2   4  16  110.77   11.79
  -2   4  15   29.75    6.93
   2  -4 -14   72.73    8.74
  -2   4  14   80.64    8.79
  -2   4  14   88.60   10.16
  -2   4  13  142.89   11.36
  -2   4  13  149.32   12.11
  -2   4  12  191.62   13.05
  -2   4  12  189.77   12.43
  -2   4  11  271.62   13.84
  -2   4  11  263.42   14.38
  -2   4  10  137.85   10.10
  -2   4  10  135.85    9.39
  -2   4   9   30.38    4.55
  -2   4   9   25.27    4.34
  -2   4   8   22.90    3.54
  -2   4   8   23.47    3.84
  -2   4   7 1916.52   29.49
  -2   4   7 1939.26   30.77
  -2   4   6   51.40    4.77
  -2   4   6   49.84    4.83
  -2   4   5  776.07   16.61
  -2   4   5  783.77   17.19
  -2   4   4   35.68    3.30
  -2   4   4   36.32    3.65
  -2   4   3  680.88   12.21
  -2   4   3  686.51   15.09
  -2   4   2    0.41    1.26
  -2   4   2    1.62    0.99
  -2   4   1  726.94    8.56
  -2   4   1  780.53   15.68
  -2   4   0  114.76    6.18
  -2   4   0  111.99    3.56
   2  -4   0  121.59    3.89
  -2   4  -1  742.68   15.87
  -2   4  -1  743.19   16.47
  -2   4  -1  747.87   10.35
  -2   4  -2  331.73    8.07
  -2   4  -2  309.21   10.76
  -2   4  -3  322.63   11.22
  -2   4  -4  531.27   15.32
  -2   4  -4  444.59    6.98
  -2   4  -5  314.06   12.38
  -2   4  -5  252.71    5.74
   2  -4   6  184.92    8.61
  -2   4  -6  203.00   10.49
  -2   4  -7  141.62    9.48
   2  -4   7  137.47    8.06
   2  -4   8  455.72   17.60
  -2   4  -8  464.24   17.36
   2  -4   8  449.79   15.41
  -2   4  -9   26.97    4.91
   2  -4   9   31.15    4.86
   2  -4   9   39.31    6.06
   2  -4  10   88.78    8.47
   2  -4  10   86.90    9.01
  -2   4 -10   77.65    8.22
  -2   4 -11    6.15    3.46
   2  -4  11    3.82    4.05
   2  -4  11    8.04    3.86
  -2   4 -12   48.17    6.97
   2  -4  12   54.27    7.78
   2  -4  12   64.14    8.12
  -2   4 -13   19.59    5.39
   2  -4  13   18.26    5.44
   2  -4  13   20.59    4.97
   2  -4  14   47.78    7.72
  -2   4 -14   54.60    8.04
   2  -4  15    9.57    5.49
   2  -4  16   54.51    9.34
  -2   3  18    6.66    5.84
  -2   3  17   20.05    7.48
   2  -3 -17   22.53    5.95
   2  -3 -16    5.39    4.02
  -2   3  16    4.69    4.86
   2  -3 -15    0.00    3.24
  -2   3  15    5.82    5.27
   2  -3 -14    1.67    2.37
   2  -3 -14    0.03    3.26
  -2   3  14    5.50    4.80
  -2   3  13    1.62    3.69
   2  -3 -13    1.66    2.78
   2  -3 -12   14.09    3.04
  -2   3  12    8.37    3.21
  -2   3  12    8.36    3.08
  -2   3  11    2.69    3.27
  -2   3  11    1.95    2.65
  -2   3  10   22.43    4.57
  -2   3  10   25.21    4.31
  -2   3   9   17.43    3.56
  -2   3   9   19.67    3.85
  -2   3   8   -0.58    2.05
  -2   3   8    0.11    2.27
  -2   3   7   46.62    5.09
  -2   3   7   43.78    4.54
  -2   3   6    7.85    2.41
  -2   3   6    1.06    2.03
  -2   3   5   38.10    3.61
  -2   3   5   33.50    3.53
  -2   3   4   26.00    2.94
   2  -3  -4   29.84    2.90
  -2   3   4   24.48    2.82
  -2   3   3   74.26    4.15
  -2   3   3   74.02    4.43
  -2   3   2    2.11    1.12
  -2   3   2    1.57    0.89
  -2   3   1  233.72    7.64
  -2   3   1  218.27    4.76
  -2   3   0   21.22    2.49
   2  -3   0   24.35    1.77
  -2   3   0   23.61    2.44
  -2   3  -1   46.87    2.70
  -2   3  -1   48.68    3.77
  -2   3  -2   53.98    3.08
  -2   3  -2   50.84    4.13
  -2   3  -3    4.03    1.51
  -2   3  -3    3.98    0.81
  -2   3  -4    0.95    1.31
  -2   3  -5    3.41    1.76
   2  -3   5    5.40    2.12
   2  -3   6   34.09    4.01
  -2   3  -6   32.75    3.87
  -2   3  -7    6.64    1.95
   2  -3   7    7.41    2.81
   2  -3   7   13.32    3.55
   2  -3   8   16.01    3.74
  -2   3  -8    5.42    2.60
   2  -3   8    9.61    3.30
  -2   3  -9    1.81    1.93
   2  -3   9    3.58    3.00
   2  -3   9    6.05    3.54
   2  -3  10    2.28    2.88
  -2   3 -10   -2.64    2.49
   2  -3  10   -0.27    2.67
  -2   3 -11    2.50    2.38
   2  -3  11    6.82    3.95
   2  -3  11    1.23    3.61
  -2   3 -12    0.05    2.60
   2  -3  12   -0.36    3.61
   2  -3  12   -0.30    3.27
  -2   3 -13   12.75    4.56
   2  -3  13    8.78    3.51
   2  -3  13   11.15    4.81
   2  -3  14    6.35    4.00
  -2   3 -14    0.16    3.10
  -2   3 -15    8.59    4.90
   2  -3  15    0.68    3.72
  -2   3 -16    3.72    4.45
   2  -3  16    4.92    4.87
   2  -3  17    1.59    5.29
  -2   2  18   56.47   10.42
  -2   2  17   91.14   11.06
  -2   2  16   92.87   11.32
   2  -2 -16   76.27    9.42
   2  -2 -15   28.40    5.79
  -2   2  15   26.68    7.41
   2  -2 -14  284.89   16.11
  -2   2  14  259.56   16.39
  -2   2  13   18.29    4.74
   2  -2 -13   26.95    5.54
   2  -2 -13   30.75    5.20
  -2   2  12  431.55   19.52
   2  -2 -12  415.76   16.55
   2  -2 -11    5.61    2.34
  -2   2  11    9.34    4.01
  -2   2  10  282.38   13.31
   2  -2 -10  270.24   13.17
  -2   2  10  276.41   14.39
  -2   2   9    9.48    2.76
  -2   2   9   10.81    3.61
  -2   2   8  978.81   21.26
  -2   2   8 1008.72   24.33
  -2   2   7  511.85   14.31
  -2   2   7  508.71   16.34
  -2   2   6  894.27   20.52
  -2   2   6  917.21   17.51
  -2   2   5  430.79   12.94
  -2   2   5  428.76   11.00
  -2   2   4  618.72   12.19
  -2   2   4  621.59   13.96
  -2   2   3  131.90    5.53
  -2   2   3  128.11    5.20
   2  -2  -3  130.66    5.14
  -2   2   2  477.59    5.47
  -2   2   2  499.81    9.91
  -2   2   2  491.25    8.73
  -2   2   1 1280.44   15.51
   2  -2   0   89.15    3.36
  -2   2   0   89.91    4.51
  -2   2  -1 1672.91   19.47
  -2   2  -2   24.38    2.13
  -2   2  -2   25.06    2.75
  -2   2  -2   25.64    1.72
  -2   2  -3 2506.51   22.61
  -2   2  -3 2515.14   26.92
  -2   2  -4    2.01    1.07
   2  -2   4    2.25    1.50
   2  -2   5 1195.88   18.44
  -2   2  -5 1233.95   21.09
   2  -2   6    4.38    2.12
  -2   2  -6   -0.25    1.59
   2  -2   6    5.56    2.69
   2  -2   7 1086.16   22.67
  -2   2  -7 1080.41   22.45
   2  -2   7 1115.90   20.92
   2  -2   8   90.52    7.33
   2  -2   8   89.89    6.61
  -2   2  -8   83.32    6.81
   2  -2   9  307.46   13.14
  -2   2  -9  290.53   13.23
   2  -2   9  297.51   13.95
   2  -2  10  143.23   10.29
   2  -2  10  152.00   10.02
  -2   2 -10  140.85    9.88
   2  -2  11  170.53   10.92
   2  -2  11  157.03   11.19
  -2   2 -11  142.58   10.60
  -2   2 -11  165.95    6.19
   2  -2  12  155.44   11.27
  -2   2 -12  147.66   11.25
   2  -2  13  138.95   11.55
  -2   2 -13  138.41   11.68
   2  -2  14   69.20    8.98
  -2   2 -14   68.63    9.25
  -2   2 -15   63.81    9.21
   2  -2  15   69.17    9.39
   2  -2  16   43.66    8.13
  -2   2 -16   53.04    8.75
  -2   2 -17   22.77    7.01
   2  -2  17   17.07    5.99
  -2   1  18   20.47    7.00
  -2   1  17   15.63    7.54
  -2   1  16   29.00    6.91
   2  -1 -15   28.80    6.10
  -2   1  15   20.57    6.20
   2  -1 -14   -2.26    2.88
  -2   1  14   -0.44    3.69
  -2   1  13   15.78    4.79
   2  -1 -13   18.70    4.70
   2  -1 -12    5.00    2.94
   2  -1 -12   -1.57    2.45
  -2   1  12   -2.66    4.03
   2  -1 -11   12.91    3.43
   2  -1 -11   12.60    3.18
  -2   1  11   14.85    4.02
  -2   1  10   94.04    8.48
   2  -1 -10   90.80    7.31
  -2   1   9    7.41    3.27
   2  -1  -9    5.05    1.63
  -2   1   8    1.53    1.68
  -2   1   8    0.69    2.05
   2  -1  -8   -0.35    2.00
  -2   1   7   88.69    7.12
  -2   1   7   85.89    5.98
   2  -1  -7   83.36    6.43
  -2   1   6   20.00    3.35
  -2   1   6   18.87    2.77
  -2   1   5   31.94    3.14
  -2   1   5   33.25    3.81
  -2   1   4  224.34    8.44
   2  -1  -4  234.53    7.04
  -2   1   4  220.02    6.73
  -2   1   3    8.16    1.93
   2  -1  -3    7.44    1.32
  -2   1   3    7.04    1.27
  -2   1   2   61.55    3.21
  -2   1   2   60.83    2.92
  -2   1   1  194.30    5.01
  -2   1   1  195.86    5.73
  -2   1   1  197.24    3.66
  -2   1   0  288.98    6.84
  -2   1  -1  135.88    4.31
  -2   1  -1  130.86    5.30
  -2   1  -2  245.18    7.19
  -2   1  -3   36.72    3.04
  -2   1  -4  117.20    5.83
   2  -1   4  114.79    5.11
  -2   1  -5    8.44    1.85
   2  -1   5    9.67    2.20
  -2   1  -6   27.30    3.41
   2  -1   6   28.39    3.31
   2  -1   6   29.38    3.60
   2  -1   7   11.78    2.78
   2  -1   7    7.75    2.06
  -2   1  -7    7.28    2.22
   2  -1   8  108.13    7.44
   2  -1   8  113.41    7.12
  -2   1  -8  107.05    7.34
   2  -1   9  227.46   10.97
   2  -1   9  223.12   11.30
  -2   1  -9  223.39   11.25
   2  -1  10   86.92    7.67
   2  -1  10   95.59    7.60
  -2   1 -10   89.62    7.80
  -2   1 -10   84.14    3.36
  -2   1 -11   24.33    4.74
   2  -1  11   18.23    4.16
  -2   1 -12   18.35    4.99
   2  -1  12   15.81    4.44
   2  -1  13    6.87    3.76
  -2   1 -13   -0.54    3.26
   2  -1  14   -0.82    3.71
  -2   1 -14   -1.78    3.69
  -2   1 -15    3.63    3.49
   2  -1  15    0.70    4.90
  -2   1 -16    3.14    3.55
   2  -1  16    6.99    4.33
  -2   1 -17   -1.87    4.33
   2  -1  17    0.37    4.12
  -2   1 -18    6.04    5.46
   2  -1  18    1.67    5.74
  -2   0  17  117.38   12.91
  -2   0  16    8.52    5.52
  -2   0  15  168.15   14.04
  -2   0  14   42.58    7.61
   2   0 -14   47.35    6.93
  -2   0  13  233.64   15.25
   2   0 -13  260.70   14.07
  -2   0  12  193.32   13.50
   2   0 -12  217.46   12.69
   2   0 -11  167.02   10.24
  -2   0  11  160.10   11.81
  -2   0  10  396.11   17.45
   2   0 -10  413.12   15.18
   2   0  -9  526.51   16.84
  -2   0   9  470.07   17.90
   2   0  -9  511.16   15.74
   2   0  -8  945.46   22.19
  -2   0   8  923.70   23.74
  -2   0   7  292.51   12.77
   2   0  -7  309.86   12.16
   2   0  -6 1375.89   24.54
  -2   0   6 1338.23   25.33
  -2   0   6 1407.66   21.43
  -2   0   6 1434.20   19.73
  -2   0   5   42.46    3.31
   2   0  -5   38.82    4.16
  -2   0   5   45.68    4.45
   2   0  -5   43.98    3.14
  -2   0   5   42.65    3.69
  -2   0   4  797.64   12.03
   2   0  -4  804.75   11.38
  -2   0   4  780.18   15.94
   2   0  -4  804.39   18.47
  -2   0   3  506.92    8.04
  -2   0   3  498.31   11.13
   2   0  -3  524.83   14.70
   2   0  -3  506.20    7.89
  -2   0   3  548.26   12.06
  -2   0   2 2640.36   21.67
  -2   0   2 2602.08   14.64
   2   0  -2 2677.70   15.18
  -2   0   1  213.01    4.64
  -2   0   1  212.12    4.65
  -2   0   1  210.53    3.80
  -2   0   1  201.61    5.13
  -2   0  -1  138.27    4.08
  -2   0  -2 4884.29   29.44
   2   0   2 5180.17   35.17
  -2   0  -3  646.79   11.43
   2   0   3  676.01    9.37
   2   0   4 1534.02   17.76
  -2   0  -4 1546.49   19.79
   2   0   4 1513.49   17.55
   2   0   5  254.50    8.00
  -2   0  -5  262.39    9.10
   2   0   5  253.34    8.41
   2   0   6  800.71   15.55
  -2   0  -6  800.91   17.15
   2   0   6  785.21   16.35
   2   0   7 1048.31   19.25
   2   0   7 1054.46   20.93
  -2   0  -7 1037.61   20.98
  -2   0  -8  253.88   11.20
   2   0   8  260.15   10.40
   2   0   9  360.23   13.36
  -2   0  -9  344.35   14.06
  -2   0 -10    3.64    2.56
   2   0  10    5.79    2.89
  -2   0 -11  702.43   22.42
   2   0  11  691.12   20.85
  -2   0 -12   22.63    4.77
   2   0  12   27.82    5.38
  -2   0 -13  384.94   18.25
   2   0  13  361.57   17.18
  -2   0 -14   19.66    5.74
   2   0  14   11.74    4.70
  -2   0 -15  119.70   11.50
   2   0  15  120.05   11.29
   2   0  16   11.14    5.93
  -2   0 -16   12.65    4.62
   2   0  17  148.20   14.08
  -2   0 -17  159.18   15.01
  -2   0 -18   18.04    6.06
   2   0  18   16.97    6.70
  -2  -1  17    2.67    5.07
  -2  -1  16    0.32    4.37
  -2  -1  15    9.26    5.84
  -2  -1  14    7.38    4.56
   2   1 -13   18.40    4.51
  -2  -1  13   16.38    5.90
  -2  -1  12   17.57    5.44
   2   1 -12   20.33    4.13
   2   1 -11   10.91    3.21
  -2  -1  11   13.29    4.08
   2   1 -10    7.01    2.37
  -2  -1  10    5.97    3.15
   2   1  -9    1.91    1.69
  -2  -1   9    0.50    2.42
   2   1  -8    5.50    1.92
  -2  -1   8    1.70    2.44
  -2  -1   7   50.77    5.47
   2   1  -7   59.11    4.54
   2   1  -6    2.45    1.23
  -2  -1   6    0.13    1.77
   2   1  -6    0.40    1.16
   2   1  -5  185.16    6.19
  -2  -1   5  190.11    8.93
   2   1  -5  185.58    6.08
  -2  -1   4   44.90    3.46
  -2  -1   4   39.64    3.74
   2   1  -4   45.57    3.66
   2   1  -4   41.59    2.43
  -2  -1   3   40.64    3.34
   2   1  -3   39.47    3.46
  -2  -1   3   45.31    3.40
   2   1  -3   41.69    1.89
  -2  -1   2  235.20    7.54
  -2  -1   2  227.90    6.67
   2   1  -2  216.52    6.81
   2   1  -2  222.28    3.54
  -2  -1   1    3.27    0.45
  -2  -1   1    3.22    0.88
   2   1  -1    4.20    0.54
  -2  -1   1    4.31    1.34
  -2  -1   1    5.00    1.19
   2   1  -1    4.63    1.02
  -2  -1   0   24.35    1.40
  -2  -1  -2  224.67    5.85
  -2  -1  -2  221.13    3.26
  -2  -1  -2  235.55    6.56
  -2  -1  -3  285.88    5.66
  -2  -1  -3  282.78    6.81
  -2  -1  -3  277.60    7.61
  -2  -1  -4   22.19    1.83
  -2  -1  -4   23.14    2.16
  -2  -1  -4   22.02    2.59
  -2  -1  -5   24.19    3.21
  -2  -1  -5   22.63    3.10
  -2  -1  -5   17.81    1.57
   2   1   5   25.11    2.92
  -2  -1  -6    3.35    1.70
   2   1   6    2.77    1.61
  -2  -1  -6    0.66    0.28
   2   1   7   13.46    2.77
  -2  -1  -7   13.09    2.64
  -2  -1  -8    1.78    1.58
   2   1   8    0.64    1.71
  -2  -1  -9    0.76    1.68
   2   1   9    4.48    2.04
   2   1  10   13.52    3.37
  -2  -1 -10   13.02    3.53
   2   1  11    5.68    3.06
  -2  -1 -11    8.76    2.81
   2   1  12    7.46    3.81
  -2  -1 -12   16.19    3.83
   2   1  13    1.87    3.46
  -2  -1 -13    0.08    2.49
   2   1  14    6.84    4.48
  -2  -1 -14   11.28    4.62
  -2  -1 -15    2.22    3.28
   2   1  15   11.12    5.00
  -2  -1 -16    1.24    4.20
   2   1  16   -9.35    4.73
   2   1  17    1.08    4.65
  -2  -1 -17    0.23    3.87
   2   1  18   -1.23    4.44
  -2  -1 -18   -4.48    4.60
  -2  -1 -19    0.35    4.38
  -2  -2  17   17.66    7.29
  -2  -2  16   15.20    6.46
  -2  -2  15   81.72   10.26
  -2  -2  14   26.84    6.29
  -2  -2  13  166.65   13.25
  -2  -2  12    2.70    4.32
   2   2 -12    1.73    2.33
  -2  -2  11  336.25   16.85
   2   2 -11  332.71   12.85
   2   2 -10    5.24    2.47
  -2  -2  10    7.22    3.48
  -2  -2   9  585.35   20.35
   2   2  -9  537.81   14.46
  -2  -2   8   28.97    4.53
   2   2  -8   26.29    3.26
   2   2  -8   29.63    3.46
  -2  -2   7  936.40   23.40
   2   2  -7  944.47   18.84
  -2  -2   6  398.57   14.22
   2   2  -6  385.47   11.51
   2   2  -6  389.32    9.64
   2   2  -6  372.06    8.96
   2   2  -5  730.22   14.74
  -2  -2   5  746.35   18.06
   2   2  -5  731.81   11.71
   2   2  -5  713.05   10.34
   2   2  -4   62.16    2.54
  -2  -2   4   64.65    4.98
   2   2  -4   61.74    4.24
  -2  -2   3 1302.59   19.36
  -2  -2   2  578.46   11.44
  -2  -2   2  607.45   12.12
  -2  -2   1   58.49    3.31
  -2  -2   1   60.59    3.27
  -2  -2   1   63.57    4.06
  -2  -2   0 8074.60   24.33
   2   2   0 8137.66   26.08
  -2  -2   0 7942.57   23.14
  -2  -2   0 7933.02   40.89
  -2  -2  -1 8977.15   41.65
   2   2   1 8648.40   32.96
   2   2   2  686.88   10.90
  -2  -2  -2  725.20   11.28
   2   2   3  223.40    7.23
  -2  -2  -3  226.29    7.15
   2   2   4 1652.50   16.19
  -2  -2  -4 1632.55   21.32
   2   2   4 1613.22   21.51
   2   2   5  204.07    5.61
   2   2   5  193.75    8.32
  -2  -2  -5  187.06    8.17
  -2  -2  -6 2234.71   29.66
   2   2   6 2285.30   25.07
  -2  -2  -7   18.91    3.13
   2   2   7   20.05    3.05
  -2  -2  -8 1032.44   22.89
   2   2   8 1012.65   19.79
  -2  -2  -9   15.31    3.40
   2   2   9   15.86    3.50
  -2  -2 -10  873.97   23.50
   2   2  10  830.99   20.97
  -2  -2 -11  116.30    9.38
   2   2  11  111.28    8.56
  -2  -2 -12  422.35   18.48
   2   2  12  400.87   16.72
  -2  -2 -13   53.33    7.19
   2   2  13   59.21    7.21
   2   2  14  205.58   13.77
  -2  -2 -14  214.52   14.48
   2   2  15   96.61   10.57
  -2  -2 -15   96.86   10.59
   2   2  16  112.44   11.86
  -2  -2 -16  117.78   11.80
   2   2  17   77.58   10.41
  -2  -2 -17   86.52   11.27
  -2  -2 -18   22.92    6.89
   2   2  18   19.46    6.93
  -2  -2 -19   61.91    9.51
  -2  -3  16   11.50    6.31
  -2  -3  15    3.08    4.60
  -2  -3  14   10.16    4.62
  -2  -3  13    1.75    4.08
  -2  -3  12   36.33    6.77
   2   3 -11    4.36    2.81
  -2  -3  11   -1.28    2.90
   2   3 -10    3.94    1.56
  -2  -3  10   12.28    4.13
   2   3 -10    8.50    2.40
   2   3  -9    6.07    2.06
   2   3  -9    6.27    2.07
  -2  -3   9    9.67    3.79
   2   3  -8   10.79    2.34
   2   3  -8    9.51    2.21
  -2  -3   8   12.29    3.06
  -2  -3   8    4.68    2.02
   2   3  -7   24.04    2.91
   2   3  -7   20.42    3.13
  -2  -3   7   17.00    3.18
  -2  -3   7   26.39    4.39
   2   3  -6   58.06    4.88
  -2  -3   6   58.71    5.69
  -2  -3   6   53.71    5.31
   2   3  -6   61.41    3.73
   2   3  -5   91.10    5.71
  -2  -3   5   90.36    6.47
  -2  -3   5   92.92    6.25
   2   3  -5   96.57    4.05
   2   3  -4   -0.20    0.42
   2   3  -4   -0.44    1.23
  -2  -3   4    0.26    1.71
  -2  -3   3    9.62    0.89
  -2  -3   3   10.96    2.18
  -2  -3   2    5.88    1.35
   2   3  -2    6.75    1.22
   2   3  -2    6.96    1.11
  -2  -3   2    5.34    0.64
   2   3  -1   40.19    2.42
   2   3  -1   39.83    2.31
  -2  -3   1   34.56    2.56
  -2  -3   1   40.34    1.67
   2   3   0   19.33    1.74
  -2  -3   0   16.99    1.56
  -2  -3   0   18.87    1.95
  -2  -3   0   22.43    1.75
   2   3   1   68.43    3.57
  -2  -3  -1   67.74    3.27
   2   3   2  142.90    5.79
   2   3   3    1.89    1.30
  -2  -3  -4  199.62    6.20
   2   3   4  180.68    7.62
   2   3   4  196.36    6.54
   2   3   5   45.46    4.53
   2   3   5   46.17    3.25
   2   3   6   51.38    4.88
   2   3   6   57.54    3.24
   2   3   7    7.24    1.22
   2   3   7    9.14    2.28
   2   3   7    5.18    1.73
  -2  -3  -8   75.82    6.50
   2   3   8   68.10    6.53
   2   3   8   62.87    2.92
   2   3   8   73.50    5.69
   2   3   9    1.91    2.05
  -2  -3  -9    2.88    2.25
  -2  -3 -10   -1.00    2.07
   2   3  10    5.45    3.13
  -2  -3 -11    8.00    3.27
   2   3  11    9.45    3.24
   2   3  12   12.26    4.08
  -2  -3 -12    8.78    2.94
  -2  -3 -13   -0.24    2.48
   2   3  13    0.01    2.95
  -2  -3 -14   -0.70    3.72
   2   3  14    7.65    4.14
  -2  -3 -15    4.27    3.29
   2   3  15    0.70    3.71
  -2  -3 -16    4.05    5.13
   2   3  16   -0.71    4.25
  -2  -3 -17   -2.92    3.94
   2   3  17   -3.14    4.60
   2   3  18   -0.05    4.64
  -2  -3 -18    2.86    4.72
   2   3  19   -4.26    6.83
  -2  -3 -19    5.06    4.79
  -2  -4  16   37.66    8.51
  -2  -4  15    6.58    4.97
  -2  -4  14   34.12    7.05
  -2  -4  13   33.41    6.79
  -2  -4  12  116.66   10.97
  -2  -4  11   35.11    6.66
   2   4 -11   33.80    4.92
  -2  -4  10  241.65   14.49
   2   4 -10  242.32   11.75
   2   4 -10  231.47   10.68
  -2  -4  10  246.61   14.45
  -2  -4   9   40.70    5.37
   2   4  -9   52.87    5.44
   2   4  -9   53.58    5.11
  -2  -4   9   61.20    7.08
   2   4  -8   73.19    5.37
  -2  -4   8   78.17    7.68
   2   4  -8   71.83    6.16
  -2  -4   8   65.80    6.91
   2   4  -7  363.67   13.15
  -2  -4   7  371.55   15.21
   2   4  -7  375.91   10.79
  -2  -4   7  383.76   15.26
  -2  -4   6   91.09    7.13
  -2  -4   6   85.90    7.08
   2   4  -6   83.11    4.36
   2   4  -6   81.26    6.18
  -2  -4   5  288.65   11.63
   2   4  -5  272.85    7.16
  -2  -4   5  284.92   11.80
  -2  -4   5  272.96    6.56
   2   4  -5  271.01   10.91
  -2  -4   4   36.92    2.32
  -2  -4   4   39.16    4.40
  -2  -4   4   42.90    4.67
   2   4  -4   40.76    4.37
   2   4  -4   37.36    2.91
   2   4  -3  516.84   10.65
  -2  -4   3  541.44    8.03
  -2  -4   3  528.22   13.88
   2   4  -3  533.03    9.88
   2   4  -3  569.89   14.81
  -2  -4   2    1.69    0.62
   2   4  -2    3.24    1.00
  -2  -4   2    3.44    1.48
   2   4  -2    2.16    1.16
   2   4  -1 2034.80   20.48
  -2  -4   1 2105.18   15.91
  -2  -4   1 2069.95   21.89
  -2  -4   0   40.45    2.76
   2   4   0   37.43    3.02
  -2  -4   0   40.87    2.82
  -2  -4   0   46.42    2.51
   2   4   1 1420.99   18.23
  -2  -4  -1 1389.56   16.55
   2   4   2   69.46    4.45
   2   4   2   65.38    3.78
   2   4   3 1338.86   20.37
   2   4   4  143.27    7.26
  -2  -4  -4  146.85    5.24
   2   4   5  871.13   19.43
   2   4   6 1018.03   21.97
   2   4   7  663.59   12.78
   2   4   7  641.20   18.41
   2   4   8  501.40   13.63
   2   4   8  505.79   10.51
   2   4   8  503.98   17.44
   2   4   9  392.97   16.43
   2   4   9  396.07   13.18
   2   4   9  374.09    8.26
   2   4  10  708.92   18.77
   2   4  10  757.74   24.21
  -2  -4 -11  197.88   13.08
   2   4  11  190.27   10.87
  -2  -4 -12  334.08   17.57
   2   4  12  298.46   14.36
   2   4  13   51.05    7.15
  -2  -4 -13   56.95    7.68
   2   4  14  302.38   16.26
  -2  -4 -14  308.53   18.75
   2   4  15   16.22    5.37
  -2  -4 -15   19.41    5.43
  -2  -4 -16  229.30   17.37
   2   4  16  200.30   15.09
  -2  -4 -17    9.12    5.66
   2   4  17    0.87    4.93
   2   4  18  166.97   15.23
  -2  -4 -18  184.14   16.30
  -2  -4 -19    8.31    6.65
  -2  -5  15   -0.82    5.24
  -2  -5  14   -0.37    4.57
  -2  -5  13   16.37    5.42
  -2  -5  12   17.45    4.78
  -2  -5  11   -2.62    3.87
   2   5 -11    1.15    2.52
  -2  -5  11    0.75    3.46
   2   5 -10   33.38    5.09
  -2  -5  10   45.55    6.88
  -2  -5  10   27.33    5.72
  -2  -5   9   88.32    8.54
   2   5  -9   80.26    7.32
  -2  -5   9   76.50    8.27
  -2  -5   8   85.37    8.42
  -2  -5   8   78.26    7.97
   2   5  -8   83.84    7.24
   2   5  -8   74.39    5.49
  -2  -5   7  116.85    8.96
  -2  -5   7  129.03    9.70
   2   5  -7  113.07    8.06
   2   5  -7  116.68    6.34
   2   5  -6   29.13    3.08
  -2  -5   6   36.14    5.27
   2   5  -6   31.26    4.52
  -2  -5   6   30.45    4.26
   2   5  -6   31.63    3.21
  -2  -5   5   23.44    4.32
  -2  -5   5   16.08    3.11
  -2  -5   5   15.57    1.99
   2   5  -5   14.24    2.02
   2   5  -5   17.21    3.42
   2   5  -4    1.14    1.83
  -2  -5   4   -1.03    0.86
   2   5  -4    0.28    0.88
   2   5  -4   -1.42    1.64
  -2  -5   4   -1.40    2.18
   2   5  -3    2.62    1.53
  -2  -5   3    2.52    1.01
  -2  -5   3    2.59    1.96
  -2  -5   2  132.89    6.65
   2   5  -2  140.07    6.45
  -2  -5   2  144.30    5.05
  -2  -5   1   10.33    1.50
   2   5  -1   12.22    2.11
  -2  -5   1   12.57    2.35
  -2  -5   0   -1.11    1.16
  -2  -5   0    0.03    0.67
   2   5   0    0.88    1.50
   2   5   1   48.21    3.89
  -2  -5  -1   52.92    3.00
   2   5   1   49.10    3.56
   2   5   2   -0.30    1.65
   2   5   2    0.28    1.04
   2   5   3  154.08    6.37
  -2  -5  -3  158.52    5.15
   2   5   3  158.36    7.86
  -2  -5  -4   28.20    2.35
   2   5   4   23.71    3.39
   2   5   5   44.12    4.82
   2   5   6    1.59    1.98
   2   5   7   28.53    4.24
   2   5   8    8.01    3.28
   2   5   9   13.40    4.02
   2   5   9   11.02    2.19
   2   5  10    0.31    3.11
   2   5  10    4.43    1.43
   2   5  11   -3.08    3.72
   2   5  11    0.33    0.76
   2   5  12   24.64    5.08
  -2  -5 -12   20.52    5.09
   2   5  12   24.25    5.11
  -2  -5 -13    0.31    3.12
   2   5  13    7.25    3.69
   2   5  14    4.84    3.42
  -2  -5 -14   -4.60    4.14
  -2  -5 -15    2.82    3.59
   2   5  15    3.89    4.68
  -2  -5 -16   14.80    6.23
   2   5  16   11.27    4.86
  -2  -5 -17   38.14    7.77
   2   5  17   20.98    6.49
  -2  -5 -18   25.84    7.64
  -2  -5 -19   18.32    6.53
  -2  -6  15   14.17    6.53
  -2  -6  14   24.36    7.18
  -2  -6  13   -1.92    3.80
  -2  -6  12   61.13    9.15
  -2  -6  12   58.94    8.53
  -2  -6  11   20.18    5.88
   2   6 -11   25.02    5.17
  -2  -6  11   15.67    4.74
  -2  -6  10  133.39   11.45
  -2  -6  10  123.88   11.82
   2   6 -10  137.54   10.48
   2   6  -9    4.29    3.21
  -2  -6   9    5.24    3.66
  -2  -6   9   11.67    4.73
  -2  -6   8  121.83    9.82
   2   6  -8  115.76    9.06
  -2  -6   8  117.65   10.54
   2   6  -7    3.04    2.20
  -2  -6   7    0.41    2.72
   2   6  -7    0.85    1.21
  -2  -6   7    7.39    3.87
   2   6  -6  140.73   10.04
   2   6  -6  133.79    8.43
   2   6  -6  136.43    5.93
  -2  -6   6  157.85   10.96
  -2  -6   6  147.08    9.48
   2   6  -5   21.92    4.47
   2   6  -5   19.67    3.26
  -2  -6   5   19.43    3.87
   2   6  -4  322.30   13.81
   2   6  -4  298.39   11.18
  -2  -6   4  316.83   11.91
   2   6  -3   60.61    4.95
  -2  -6   3   67.63    5.28
  -2  -6   2  532.18   13.57
   2   6  -2  562.19   14.66
  -2  -6   1   54.69    4.06
   2   6  -1   53.91    4.88
  -2  -6   0  440.73   10.20
  -2  -6   0  446.25    8.06
   2   6   0  442.00   13.08
   2   6   1  184.27    8.58
  -2  -6  -1  197.43    5.76
  -2  -6  -1  196.69    6.05
   2   6   2  212.16    9.32
  -2  -6  -2  218.67    5.65
   2   6   2  191.98    7.38
   2   6   3  348.52   12.58
   2   6   3  342.84    9.84
  -2  -6  -3  370.35    7.31
  -2  -6  -4  130.95    4.64
   2   6   4  124.53    6.24
   2   6   4  126.16    7.91
   2   6   5  585.07   17.47
   2   6   6   13.62    3.37
   2   6   7  714.22   21.90
   2   6   8   -0.41    2.76
   2   6   9  444.62   18.43
   2   6  10    3.72    2.96
   2   6  10    1.66    1.73
   2   6  11  308.50   10.08
   2   6  11  343.45   18.00
   2   6  12   22.81    5.42
   2   6  13  179.65   13.99
  -2  -6 -14   42.40    7.92
  -2  -6 -15  206.85   16.92
  -2  -6 -16   70.76   10.32
  -2  -6 -17   42.06    8.75
  -2  -6 -18  128.86   14.82
  -2  -7  14    8.06    5.50
  -2  -7  13    6.45    4.92
  -2  -7  12    0.78    3.75
  -2  -7  12   -2.86    5.98
  -2  -7  11   19.82    5.98
  -2  -7  11   14.67    4.60
   2   7 -10    6.93    4.02
  -2  -7  10   -0.84    3.70
  -2  -7  10    8.46    3.60
   2   7  -9   -2.41    3.21
  -2  -7   9    0.87    2.99
  -2  -7   9    2.25    3.96
   2   7  -8    1.52    2.43
   2   7  -8   -2.16    3.40
  -2  -7   8    1.01    3.69
  -2  -7   8    0.06    2.89
  -2  -7   7   24.00    6.12
   2   7  -7   23.78    5.17
   2   7  -7   17.79    4.29
  -2  -7   7   23.99    5.09
   2   7  -6   23.95    4.99
   2   7  -6   17.33    3.94
  -2  -7   6   29.13    5.82
  -2  -7   6   19.46    3.96
   2   7  -5    3.41    2.79
   2   7  -5    1.34    2.92
  -2  -7   5    5.87    3.00
  -2  -7   4    2.38    2.45
   2   7  -4    1.91    2.28
  -2  -7   3    3.50    2.12
   2   7  -3    4.78    2.64
   2   7  -2   28.06    4.38
  -2  -7   2   25.26    3.34
  -2  -7   1   -1.10    1.48
   2   7  -1    2.56    2.42
   2   7   0    1.59    2.10
  -2  -7   0   -0.78    1.39
   2   7   1   52.65    5.35
  -2  -7  -1   55.89    3.19
  -2  -7  -1   53.93    3.17
   2   7   2  114.83    6.27
  -2  -7  -2  102.44    3.49
  -2  -7  -2  120.03    4.30
   2   7   2  127.97    8.05
  -2  -7  -3    1.08    0.92
   2   7   3    0.53    1.19
  -2  -7  -3    1.12    0.66
   2   7   4    9.31    2.13
  -2  -7  -4    5.90    0.87
   2   7   5   11.89    2.33
   2   7   5   13.82    3.76
  -2  -7  -5   13.43    1.83
   2   7   6   10.98    3.35
   2   7   7    0.71    2.70
   2   7   8   -0.08    2.70
   2   7   9   -1.66    3.83
   2   7  10    9.97    4.99
   2   7  11    5.20    2.18
   2   7  11   12.58    5.37
   2   7  12    3.67    3.79
   2   7  13   -9.19    5.21
   2   7  14   -5.42    5.84
  -2  -7 -15   -3.97    5.45
  -2  -7 -16   -5.11    4.74
  -2  -7 -17    7.03    4.96
  -2  -7 -18    5.28    6.07
  -2  -8  12  -13.00    7.91
  -2  -8  11    8.16    5.08
   2   8 -10   21.14    5.54
  -2  -8  10   13.92    5.17
   2   8  -9    7.77    3.87
  -2  -8   9    9.28    3.91
  -2  -8   9   12.85    5.65
   2   8  -8   31.75    6.20
  -2  -8   8   41.06    7.49
  -2  -8   8   31.56    5.61
   2   8  -7   18.85    4.78
  -2  -8   7   19.85    4.46
   2   8  -7   22.41    5.07
   2   8  -6   32.21    5.80
  -2  -8   6   27.43    4.36
   2   8  -6   28.69    5.58
  -2  -8   6   31.00    6.58
   2   8  -5   36.19    6.15
  -2  -8   5   32.43    4.73
   2   8  -5   32.11    5.41
   2   8  -4  153.23   10.21
  -2  -8   4  161.78    8.60
  -2  -8   3   44.57    4.36
   2   8  -3   39.88    5.62
   2   8  -2   75.93    7.31
  -2  -8   2   86.94    5.29
   2   8  -1   44.90    5.76
  -2  -8   1   46.41    3.42
  -2  -8   0  253.28    6.34
   2   8   0  267.51   12.64
   2   8   1    2.81    2.27
  -2  -8  -1    1.48    0.57
   2   8   2  291.78   13.41
   2   8   3    1.48    1.65
   2   8   3   -0.64    2.53
   2   8   4  208.84    8.82
   2   8   4  230.99   12.73
   2   8   5   30.00    3.46
   2   8   5   33.24    5.40
   2   8   6  177.35    8.66
   2   8   6  188.37   11.60
   2   8   7  226.68   13.58
   2   8   8  478.87   20.21
   2   8   9   20.76    5.18
   2   8  10   17.65    4.96
   2   8  11  140.85   12.44
   2   8  11  131.19    9.01
   2   8  12   43.49    8.06
   2   8  13  111.37   11.82
   2   8  14   41.90    8.25
  -2  -8 -15   92.53   11.84
   2   8  15   73.26   10.78
  -2  -8 -16   -4.74    4.80
  -2  -8 -17   85.59   12.43
   2   9 -10    4.65    4.01
  -2  -9  10    0.20    5.57
   2   9  -9    0.49    3.05
  -2  -9   9   10.17    5.65
   2   9  -8   13.55    4.36
  -2  -9   8   21.94    7.36
   2   9  -7    6.61    3.58
  -2  -9   7   15.43    6.12
   2   9  -6    8.13    4.38
   2   9  -6    2.25    3.89
  -2  -9   6   14.65    5.91
   2   9  -5    3.98    4.17
   2   9  -5    8.61    4.30
   2   9  -4    5.94    4.56
   2   9  -3    0.75    2.63
   2   9  -2   -1.42    3.00
   2   9  -1    2.68    3.43
   2   9   0   25.66    4.90
   2   9   1    0.73    2.55
   2   9   2   17.62    4.16
   2   9   3   -3.29    3.38
   2   9   4    5.03    4.25
   2   9   5    2.25    1.49
   2   9   5    8.58    3.73
   2   9   6    1.12    1.60
   2   9   6    4.70    3.99
   2   9   7    7.77    4.48
   2   9   7    4.30    2.50
   2   9   8    1.80    2.28
   2   9   8   -3.97    3.32
   2   9   9    4.55    4.88
   2   9  10   10.99    3.76
   2   9  11    8.30    5.84
   2   9  12   16.09    6.75
   2   9  13    5.94    5.06
   2   9  14   -0.94    5.18
   2   9  15    3.09    4.58
   2   9  16   -9.51    6.68
  -2  -9 -16   -0.81    4.27
  -2 -10   9   16.66    6.35
   2  10  -9    9.37    5.05
   2  10  -8    2.62    4.36
  -2 -10   8    9.28    6.68
   2  10  -7    1.65    3.93
  -2 -10   7    6.32    5.81
  -2 -10   6   15.27    6.31
   2  10  -6    6.98    4.53
   2  10  -5   54.42    8.32
   2  10  -4    5.24    3.76
   2  10  -4    2.12    3.44
   2  10  -3   16.38    5.10
   2  10  -2    4.71    4.47
   2  10  -1   13.33    5.38
   2  10   0   33.45    6.01
   2  10   1   57.23    7.55
   2  10   2   31.09    5.84
   2  10   3   30.90    5.36
   2  10   4   74.18    9.27
   2  10   5   18.28    5.60
   2  10   6  127.39   11.27
   2  10   7   37.00    7.30
   2  10   8   38.50    7.21
   2  10   9    5.65    4.77
   2  10  10   83.53   10.48
   2  10  11    6.87    5.23
   2  10  12   56.89   10.03
   2  10  13   16.33    7.36
   2  10  14   78.34   11.66
   2  10  15    4.38    4.97
  -2 -11   7   15.91    7.51
   2  11  -7    4.29    4.27
  -2 -11   6   18.69    7.14
   2  11  -6    4.96    4.42
   2  11  -5    4.56    4.03
   2  11  -4    3.89    4.57
   2  11  -3    1.51    4.97
   2  11  -3    9.85    4.93
   2  11  -2    8.91    4.65
   2  11  -1   40.09    7.37
   2  11   0   38.69    7.41
   2  11   1   -0.09    3.76
   2  11   2    9.78    4.47
   2  11   3    0.13    3.94
   2  11   4    1.48    3.87
   2  11   5    8.20    5.11
   2  11   6    4.21    5.04
   2  11   7    7.91    5.72
   2  11   8    1.37    4.30
   2  11   9    2.69    4.40
   2  11  10    9.86    5.26
   2  11  11    2.05    5.34
   2  11  12   11.84    7.52
   2  11  13   10.51    7.08
   2  12  -4   11.18    5.42
   2  12  -3    3.74    5.32
   2  12  -2    8.15    5.10
   2  12  -1    2.78    4.91
   2  12   0    5.47    5.51
   2  12   1   22.67    7.49
   2  12   2    4.08    4.88
   2  12   3   21.07    7.00
   2  12   4   11.00    6.13
   2  12   5   21.86    7.21
   2  12   6    0.19    5.19
   2  12   7    8.28    5.20
   2  12   8    3.13    5.65
   2  12   9   14.73    6.54
   2  12  10    2.85    5.26
   2  12  11    2.04    6.10
   2  13   1    3.46    6.21
   2  13   2   -1.93    5.05
   2  13   3    0.38    5.56
   2  13   4   -4.00    4.78
   2  13   5    6.46    6.16
   2  13   6    1.35    4.83
   2  13   7    8.60    7.00
   2  13   8   -1.86    5.10
   2  13   9    5.43    5.13
  -3  11   9   19.26    7.43
  -3  11   8    5.82    4.99
  -3  11   7   16.39    5.82
  -3  11   6   21.75    6.04
  -3  11   5    3.18    4.81
  -3  11   4   14.27    5.40
  -3  11   3    1.53    3.93
  -3  11   2   -0.37    4.01
  -3  11   1    4.24    4.62
  -3  11   0   11.20    4.89
  -3  11  -1    9.85    5.53
  -3  11  -2    5.64    4.47
  -3  11  -3    5.38    5.51
  -3  11  -4    3.53    4.96
  -3  10  11    3.33    5.35
  -3  10  10    4.69    4.50
  -3  10   9    7.53    4.36
  -3  10   8  -23.74    7.71
  -3  10   7    4.97    4.80
  -3  10   6   -0.81    3.82
  -3  10   5    6.37    3.95
  -3  10   4    2.60    3.51
  -3  10   3    4.75    3.73
  -3  10   2    7.02    4.72
  -3  10   1   16.92    5.57
  -3  10   0    6.23    4.70
  -3  10  -1   12.82    5.19
  -3  10  -2    3.07    4.08
  -3  10  -3   13.19    6.11
  -3  10  -4    6.34    4.91
  -3  10  -5    2.05    5.41
  -3  10  -6   -4.22    5.67
  -3  10  -7   -0.88    5.03
  -3   9  13   34.57    7.86
  -3   9  12   -1.80    4.50
  -3   9  11   35.75    7.57
  -3   9  10    0.18    4.00
  -3   9   9   25.13    6.39
  -3   9   8   14.53    5.13
  -3   9   7   40.26    6.54
  -3   9   6    7.93    4.24
  -3   9   5   22.39    5.20
  -3   9   4   16.50    4.84
  -3   9   3   40.03    6.55
  -3   9   2    6.23    4.22
  -3   9   1   22.38    5.36
  -3   9   0   23.98    5.78
  -3   9  -1    7.35    4.37
  -3   9  -2   14.95    5.01
  -3   9  -3    4.71    3.95
  -3   9  -4   33.03    6.71
  -3   9  -5    2.58    4.37
  -3   9  -6   23.67    6.80
  -3   9  -7    1.73    4.87
  -3   9  -8   10.42    6.09
  -3   9  -9    4.42    5.60
   3  -9   9   16.71    7.92
  -3   8  15   25.73    7.76
  -3   8  14   13.83    6.20
  -3   8  13    1.28    3.83
  -3   8  12    6.58    4.67
  -3   8  11   22.86    6.25
  -3   8  10   12.80    4.42
  -3   8   9    9.65    4.95
  -3   8   8   -1.00    3.12
  -3   8   7   -2.02    3.06
  -3   8   6    0.29    2.64
  -3   8   5   -2.27    2.57
  -3   8   4   -1.81    2.65
  -3   8   3    2.27    2.78
  -3   8   2    5.30    3.37
  -3   8   1    3.70    3.06
  -3   8   0    5.91    3.17
  -3   8  -1    7.40    3.74
  -3   8  -2    7.31    3.84
  -3   8  -3    0.31    2.79
  -3   8  -4    2.74    3.36
  -3   8  -5   -2.31    3.34
  -3   8  -6    1.87    3.62
  -3   8  -7   -5.68    4.84
  -3   8  -8   -4.67    4.86
  -3   8  -8   -8.01    5.09
  -3   8  -9   13.71    6.18
  -3   8  -9    1.30    4.35
   3  -8   9   23.30    7.29
  -3   8 -10   -1.73    5.04
   3  -8  10   15.93    6.62
   3  -8  11    6.91    6.23
  -3   7  16   48.05    8.52
  -3   7  15    5.64    5.06
  -3   7  14   52.94    8.77
  -3   7  13   44.50    7.53
  -3   7  12   45.40    7.44
  -3   7  11   19.29    5.33
  -3   7  10    8.51    3.99
  -3   7   9  140.01   10.79
  -3   7   8   52.00    6.71
  -3   7   7  157.69   10.74
  -3   7   6   -0.35    2.77
  -3   7   5  218.57   11.74
  -3   7   4   76.10    7.49
  -3   7   3   87.58    7.67
  -3   7   2    7.84    3.49
   3  -7  -2   -1.95    1.18
  -3   7   1  170.05   10.35
   3  -7  -1  145.82    5.25
  -3   7   0    9.64    3.50
  -3   7  -1  111.45    8.55
  -3   7  -2   58.87    6.69
  -3   7  -3  158.13   10.59
  -3   7  -4   14.35    3.99
  -3   7  -5   33.34    6.18
  -3   7  -5   28.13    5.14
  -3   7  -6   12.66    4.71
  -3   7  -7   18.91    5.30
  -3   7  -8   22.26    6.08
  -3   7  -9    7.52    5.01
   3  -7   9   23.12    6.37
  -3   7 -10    2.45    4.27
   3  -7  10   22.03    6.93
  -3   7 -11    2.11    4.16
   3  -7  11    0.71    4.11
   3  -7  12   11.65    5.55
  -3   6  16  -13.12    6.20
  -3   6  15   -3.46    4.12
  -3   6  14    2.90    4.44
  -3   6  14    7.98    5.32
  -3   6  13   10.04    5.01
  -3   6  13   12.44    5.46
  -3   6  12   -3.94    4.13
  -3   6  12    4.98    4.13
  -3   6  11   14.93    4.80
  -3   6  11   13.70    4.45
  -3   6  10    1.68    2.93
  -3   6  10    0.64    2.75
  -3   6   9    4.91    3.51
  -3   6   9   -2.15    3.20
  -3   6   8   -1.43    2.66
  -3   6   8    5.41    3.67
  -3   6   7   10.22    3.27
  -3   6   7    8.65    1.98
  -3   6   6   -0.39    2.23
  -3   6   6    0.78    1.98
  -3   6   5    1.71    1.60
  -3   6   5    1.36    2.30
  -3   6   4    3.95    2.58
  -3   6   4    3.86    1.52
  -3   6   3    2.46    2.21
  -3   6   3    0.17    1.03
  -3   6   2    0.70    0.67
  -3   6   2    1.93    1.88
   3  -6  -1   11.87    1.78
  -3   6   1    8.72    1.23
  -3   6   1   10.44    2.56
  -3   6   0    4.60    0.96
  -3   6   0    5.06    2.67
  -3   6  -1   12.12    3.23
  -3   6  -2   53.07    5.55
  -3   6  -3   11.18    3.42
  -3   6  -3   13.14    3.21
  -3   6  -4    2.01    2.69
  -3   6  -5    1.16    2.36
  -3   6  -6    3.68    3.28
  -3   6  -7    2.89    2.95
  -3   6  -8    0.89    2.65
  -3   6  -9   -0.43    3.37
   3  -6   9   11.12    5.52
   3  -6  10   19.35    6.18
  -3   6 -10    6.67    4.24
  -3   6 -11    7.36    4.84
   3  -6  11   15.36    5.74
  -3   6 -12    6.48    4.72
   3  -6  12    0.01    3.84
  -3   6 -13    8.21    4.90
   3  -6  13   -1.02    5.08
   3  -6  14    0.11    5.46
   3  -5 -17   47.48    7.98
  -3   5  17   42.97    8.37
  -3   5  16   49.40    8.06
  -3   5  15   38.21    8.17
  -3   5  15   26.19    5.34
   3  -5 -14   90.88   11.10
  -3   5  14  106.65   10.94
  -3   5  14   93.10    9.93
  -3   5  13    3.92    3.54
  -3   5  13   11.44    5.24
  -3   5  12  118.39   10.30
  -3   5  12  123.51   10.79
  -3   5  11   -0.97    3.58
  -3   5  11    0.28    3.23
  -3   5  10  172.87   11.19
  -3   5  10  162.35   10.92
  -3   5   9    6.09    2.52
  -3   5   9    8.51    3.03
  -3   5   8  363.62   14.90
  -3   5   8  349.26   14.18
  -3   5   7   56.32    5.83
  -3   5   7   53.43    5.93
  -3   5   6  190.61   10.00
  -3   5   6  198.74    9.72
  -3   5   5   58.47    5.23
  -3   5   5   57.92    5.26
  -3   5   4  367.22   13.01
  -3   5   4  371.88   10.96
  -3   5   3   42.72    3.34
  -3   5   3   45.87    4.73
  -3   5   2  148.19    5.42
  -3   5   2  157.76    8.36
  -3   5   1  262.65   10.71
   3  -5  -1  257.96    7.57
  -3   5   1  240.14    6.13
   3  -5   0    3.94    1.22
  -3   5   0    2.53    0.75
  -3   5   0    4.33    2.01
  -3   5  -1  858.93   19.83
  -3   5  -1  864.89   21.10
  -3   5  -1  876.67   12.45
  -3   5  -2  232.38   10.58
  -3   5  -2  236.45   11.14
  -3   5  -3  351.32   13.92
  -3   5  -4   30.67    4.51
  -3   5  -5  127.09    8.96
  -3   5  -6   13.17    3.53
  -3   5  -7  227.61   13.17
  -3   5  -8    0.36    2.36
   3  -5   9   76.56    8.61
  -3   5  -9   69.79    8.33
  -3   5 -10   16.19    4.85
   3  -5  10   12.98    5.07
   3  -5  11   76.77    9.51
  -3   5 -11   68.00    8.75
   3  -5  12   11.54    5.08
  -3   5 -12    1.70    3.12
  -3   5 -13   27.15    6.65
   3  -5  13   28.82    6.83
  -3   5 -14    3.88    5.01
   3  -5  14   -3.35    5.55
   3  -4 -17    5.59    3.98
  -3   4  17    7.88    4.98
   3  -4 -16   -8.32    4.78
  -3   4  16    3.20    5.73
  -3   4  15    5.71    4.77
   3  -4 -14   23.95    5.82
  -3   4  14   24.15    5.33
  -3   4  14   38.14    7.98
  -3   4  13    9.20    3.49
   3  -4 -13    7.29    3.13
  -3   4  13   11.59    4.81
  -3   4  12   13.71    4.05
  -3   4  12    7.41    3.53
  -3   4  11   10.51    4.40
  -3   4  11    2.15    3.12
  -3   4  10    2.62    2.27
  -3   4  10    0.33    2.76
  -3   4   9    8.70    3.10
  -3   4   9    9.92    3.80
  -3   4   8    2.44    2.86
  -3   4   8    1.58    2.21
  -3   4   7   20.02    3.48
  -3   4   7   21.58    4.04
  -3   4   6    8.66    2.38
  -3   4   6    8.83    2.36
  -3   4   5    1.11    1.59
  -3   4   5   -0.65    1.44
  -3   4   4    4.60    1.56
  -3   4   4    2.24    0.52
  -3   4   4    4.77    2.09
  -3   4   3    8.17    2.04
  -3   4   3    8.16    2.15
  -3   4   2   35.86    3.86
  -3   4   2   34.09    2.52
   3  -4  -1   40.40    3.18
  -3   4   1   38.97    2.56
  -3   4   1   40.57    3.88
   3  -4   0   10.93    1.61
  -3   4   0   10.57    2.42
  -3   4   0   12.13    2.55
  -3   4  -1   15.80    2.90
  -3   4  -1   16.96    2.08
  -3   4  -1   18.43    2.98
  -3   4  -2   19.48    3.42
  -3   4  -3    1.26    1.77
  -3   4  -4  114.06    7.52
  -3   4  -5    5.43    2.17
  -3   4  -5    1.69    0.81
  -3   4  -6   23.10    4.33
  -3   4  -7   27.85    4.73
  -3   4  -8   19.26    4.38
   3  -4   8   24.92    5.38
  -3   4  -9   15.64    4.34
   3  -4   9   19.62    4.89
  -3   4 -10   -0.38    2.80
   3  -4  10    4.86    3.56
  -3   4 -11    5.02    3.22
   3  -4  11    3.03    3.27
  -3   4 -12    3.14    2.94
   3  -4  12   -0.84    3.48
  -3   4 -13   10.60    4.26
   3  -4  13    5.59    3.99
  -3   4 -14    3.95    4.06
   3  -4  14   -7.43    5.56
  -3   4 -15    2.63    4.33
  -3   3  17  115.35   12.35
   3  -3 -16    0.28    3.90
  -3   3  16   10.05    5.32
   3  -3 -15  236.83   15.03
  -3   3  15  213.08   15.51
  -3   3  14   35.19    7.07
   3  -3 -14   37.19    6.42
  -3   3  13   81.93    9.27
   3  -3 -13   77.06    8.44
  -3   3  13   75.38    7.97
  -3   3  12   75.98    8.56
   3  -3 -12   77.03    8.74
  -3   3  12   69.65    7.51
  -3   3  11  296.12   15.83
   3  -3 -11  262.26   15.40
  -3   3  11  283.99   13.85
  -3   3  10  233.67   13.47
  -3   3  10  222.65   11.54
  -3   3   9  311.48   14.88
  -3   3   9  290.44   12.56
  -3   3   8  314.97   14.16
  -3   3   8  300.26   11.99
  -3   3   7  331.48   11.84
  -3   3   7  356.19   14.13
  -3   3   6  301.46   11.99
  -3   3   6  308.78   10.84
  -3   3   5   57.18    4.43
  -3   3   5   60.32    5.06
  -3   3   4  358.38   10.68
  -3   3   4  339.65    6.93
  -3   3   4  358.74   10.59
  -3   3   3   82.65    2.67
  -3   3   3  104.39    5.73
  -3   3   3   97.50    4.93
  -3   3   2 1233.12   18.85
  -3   3   2 1190.01   15.63
  -3   3   1   43.24    3.55
  -3   3   0 1192.54   20.19
  -3   3   0 1187.48   18.82
   3  -3   0 1190.53   15.14
  -3   3  -1    3.82    1.79
  -3   3  -2  962.86   18.68
  -3   3  -3  120.90    4.51
  -3   3  -3  128.43    7.08
  -3   3  -4  427.31    8.81
  -3   3  -4  427.47   13.56
  -3   3  -5  181.68    9.45
  -3   3  -6  208.73   10.43
  -3   3  -7  198.69   10.59
   3  -3   8   85.26    7.82
  -3   3  -8   80.96    7.29
   3  -3   9  199.36   11.95
  -3   3  -9  182.47   11.31
   3  -3  10   66.82    7.07
  -3   3 -10   57.25    6.75
   3  -3  10   70.09    7.67
   3  -3  11  203.02   12.45
  -3   3 -11  196.25   12.94
   3  -3  11  205.45   13.22
  -3   3 -12   12.34    4.33
   3  -3  12   -0.88    4.18
   3  -3  12    9.36    4.40
   3  -3  13   84.35    9.64
  -3   3 -13   83.54    9.81
   3  -3  13   92.38    9.53
  -3   3 -14   33.10    6.62
  -3   3 -15   91.69   10.99
  -3   3 -16    3.76    4.33
  -3   2  17   10.13    6.19
  -3   2  16    8.40    5.65
   3  -2 -15   12.50    4.55
  -3   2  15   17.42    6.77
   3  -2 -14    2.07    3.15
   3  -2 -14    3.53    3.82
  -3   2  14    1.98    4.33
   3  -2 -13    8.29    3.72
  -3   2  13    5.86    4.35
   3  -2 -12   19.83    4.42
  -3   2  12   17.80    4.99
   3  -2 -11    2.35    1.80
  -3   2  11   -1.89    3.30
  -3   2  11    2.08    3.38
  -3   2  10   13.96    3.37
   3  -2 -10   18.53    4.08
  -3   2  10   20.15    4.74
   3  -2  -9   15.81    3.66
  -3   2   9   21.34    3.82
  -3   2   9   26.06    5.33
  -3   2   8   88.17    7.94
  -3   2   8   80.77    5.99
  -3   2   7  150.53    9.13
  -3   2   7  143.85    7.64
  -3   2   6    0.58    1.81
  -3   2   6    1.98    1.81
  -3   2   5    6.47    2.14
  -3   2   5    6.08    1.79
  -3   2   4   29.76    2.89
  -3   2   4   28.04    3.21
  -3   2   3   21.34    2.37
  -3   2   3   21.30    1.71
  -3   2   3   23.84    2.63
  -3   2   2  690.18   12.50
  -3   2   2  677.13   11.84
  -3   2   1   87.94    4.46
  -3   2   1   89.40    5.02
  -3   2   0   21.17    2.53
   3  -2   0   18.91    2.00
  -3   2  -1   14.87    2.17
   3  -2   1   17.88    1.89
  -3   2  -2    8.81    1.96
  -3   2  -2    7.93    1.31
  -3   2  -3   22.92    2.09
  -3   2  -3   21.62    2.84
  -3   2  -4   13.54    2.73
  -3   2  -5    0.84    1.47
  -3   2  -6    6.16    1.90
  -3   2  -7   15.21    3.02
   3  -2   7   18.21    3.81
  -3   2  -8    5.22    2.07
   3  -2   8   11.96    3.16
   3  -2   8   10.15    3.46
  -3   2  -9   -2.01    2.47
   3  -2   9    1.46    2.64
   3  -2   9    2.41    2.16
  -3   2 -10   -3.43    3.61
   3  -2  10   -1.59    2.67
   3  -2  10    4.96    3.01
  -3   2 -11    4.09    3.17
   3  -2  11   -0.25    3.20
   3  -2  11    5.46    3.75
  -3   2 -12   -3.72    2.67
   3  -2  12   -6.87    4.79
   3  -2  12    1.61    3.55
  -3   2 -13    2.22    3.57
   3  -2  13    5.82    3.79
  -3   2 -14    7.18    4.91
   3  -2  14    7.33    4.78
  -3   2 -15    7.33    4.68
   3  -2  15    2.30    4.41
  -3   2 -16    2.33    4.49
  -3   2 -17    5.03    5.00
  -3   1  17   27.38    7.41
  -3   1  16   45.19    8.51
  -3   1  15  218.00   16.13
  -3   1  14    7.84    4.61
   3  -1 -14   15.37    4.63
  -3   1  13  173.28   13.41
   3  -1 -13  202.34   12.50
   3  -1 -12   39.08    5.75
   3  -1 -12   38.86    5.86
  -3   1  12   27.77    6.04
   3  -1 -11  502.63   18.78
  -3   1  11  488.56   20.31
  -3   1  10    6.12    4.26
   3  -1 -10    6.96    2.84
  -3   1   9  724.93   22.76
  -3   1   9  716.87   19.00
   3  -1  -8   17.52    3.21
  -3   1   8   20.05    3.37
  -3   1   8   20.62    3.93
   3  -1  -7  686.10   20.56
  -3   1   7  717.53   16.24
  -3   1   7  688.01   19.56
  -3   1   6  152.24    8.69
  -3   1   6  160.75    7.20
   3  -1  -6  143.06    9.26
  -3   1   5  894.87   18.97
  -3   1   5  930.26   15.11
  -3   1   4    9.12    2.07
  -3   1   4    4.49    1.06
   3  -1  -4   12.19    1.81
  -3   1   3 1324.36   15.49
   3  -1  -3 1348.31   16.83
  -3   1   3 1251.54   14.81
  -3   1   3 1241.05   18.11
  -3   1   2 1610.78   16.37
  -3   1   2 1653.53   18.92
  -3   1   2 1668.48   14.91
   3  -1  -1 2800.22   17.97
  -3   1   1 2861.31   21.80
  -3   1   1 2886.03   24.84
   3  -1   0  598.07    8.08
  -3   1   0  570.57   11.11
  -3   1  -1 1012.91   15.55
  -3   1  -1 1012.02   13.55
  -3   1  -2 2049.89   19.31
  -3   1  -2 1968.59   23.03
  -3   1  -3  928.96   16.45
  -3   1  -4  183.83    7.79
  -3   1  -5    3.39    1.67
   3  -1   6 1258.50   15.95
   3  -1   6 1276.99   21.55
  -3   1  -6 1274.62   23.32
  -3   1  -7    7.44    2.47
   3  -1   7    7.92    2.76
  -3   1  -8  645.09   19.38
   3  -1   8  603.03   16.36
   3  -1   8  620.75   17.90
  -3   1  -9    9.86    2.66
   3  -1   9   11.79    3.32
   3  -1   9    8.42    2.53
   3  -1  10  548.58   17.59
   3  -1  10  558.21   19.38
  -3   1 -10  566.26   20.29
  -3   1 -11   22.70    4.83
   3  -1  11   27.75    5.27
   3  -1  12  113.66    9.27
  -3   1 -12  116.75   10.64
  -3   1 -13    7.30    4.20
   3  -1  13   10.23    4.08
   3  -1  14  215.28   14.10
  -3   1 -14  253.02   16.58
   3  -1  15   82.90   10.17
  -3   1 -15   77.61    9.92
  -3   1 -16   43.96    8.13
   3  -1  16   56.18    8.87
  -3   1 -17   52.81    8.74
  -3   1 -18    6.71    5.43
  -3   0  17    9.30    6.15
  -3   0  16   11.41    6.38
  -3   0  15   11.33    6.23
  -3   0  14    5.27    4.85
  -3   0  13   11.62    5.17
   3   0 -13    7.88    3.52
   3   0 -12   18.06    3.78
  -3   0  12   15.40    4.90
   3   0 -11    7.91    2.89
  -3   0  11   12.99    3.84
   3   0 -10    4.38    2.38
   3   0 -10    5.33    3.25
  -3   0  10    3.91    3.01
   3   0  -9    3.92    2.43
  -3   0   9    1.55    2.65
   3   0  -8   12.08    3.20
  -3   0   8   12.88    3.50
  -3   0   7    6.83    1.69
   3   0  -7   11.56    2.80
  -3   0   7    8.95    3.09
  -3   0   6    0.55    1.16
   3   0  -6   -0.96    1.30
  -3   0   6    0.53    2.03
   3   0  -6    0.34    1.27
   3   0  -5   36.40    2.75
  -3   0   5   35.95    4.27
  -3   0   5   37.52    3.09
   3   0  -5   34.09    4.32
  -3   0   4    2.03    0.94
  -3   0   4    2.20    1.44
   3   0  -4    0.35    1.24
   3   0  -4    2.32    0.87
  -3   0   3   42.31    2.38
   3   0  -3   42.32    4.99
   3   0  -3   41.98    2.45
  -3   0   3   38.82    3.31
   3   0  -3   42.45    3.18
  -3   0   2    2.84    0.78
   3   0  -2    2.95    0.99
  -3   0   2    3.48    0.93
  -3   0   2    3.82    1.27
   3   0  -2    2.92    1.43
   3   0  -1   30.75    4.24
  -3   0   1   29.02    2.17
  -3   0   1   27.63    1.79
  -3   0   1   27.52    2.21
   3   0  -1   29.89    2.47
   3   0   0  200.68   10.19
  -3   0   0  186.70    5.57
   3   0   1  204.83   10.19
  -3   0  -1  195.53    5.98
  -3   0  -1  198.25    6.16
  -3   0  -2   13.82    1.71
  -3   0  -2   11.87    1.68
   3   0   2   13.31    2.21
   3   0   3   97.93    5.41
  -3   0  -3   99.50    5.24
   3   0   4  157.26    5.61
   3   0   4  154.14    5.49
  -3   0  -4  154.46    6.88
   3   0   5    1.67    1.20
  -3   0  -5   -0.18    0.95
   3   0   6    6.20    1.82
  -3   0  -6    5.51    1.71
   3   0   7   22.42    2.96
  -3   0  -7   27.18    3.65
  -3   0  -8   18.96    3.53
   3   0   8   22.98    3.47
   3   0   8   16.10    2.85
  -3   0  -9    5.29    2.31
   3   0   9    8.32    3.08
   3   0  10   18.80    3.93
  -3   0 -10   16.50    3.75
  -3   0 -10    7.34    0.95
   3   0  11   30.18    5.26
  -3   0 -11   36.78    5.44
   3   0  12    3.10    3.32
  -3   0 -12    4.09    3.35
  -3   0 -13    5.12    3.89
   3   0  13    5.42    3.67
  -3   0 -14    5.34    3.62
   3   0  14    8.96    4.49
  -3   0 -15    2.66    3.38
   3   0  15    5.05    4.02
  -3   0 -16    5.55    4.11
   3   0  16    5.36    5.33
  -3   0 -17    6.88    5.12
   3   0  17    9.93    5.84
  -3   0 -18    3.47    4.80
  -3   0 -19    7.70    6.01
  -3  -1  17   20.38    7.57
  -3  -1  16   73.19   10.47
  -3  -1  15   51.64    8.70
  -3  -1  14  124.00   12.12
  -3  -1  13   27.13    6.30
  -3  -1  12  375.01   18.86
   3   1 -12  388.37   14.74
   3   1 -11    8.10    2.84
  -3  -1  11    3.34    3.08
  -3  -1  10  214.37   13.30
   3   1 -10  233.39   10.77
   3   1  -9  223.04    9.76
  -3  -1   9  202.65   12.27
   3   1  -8  219.14    9.09
  -3  -1   8  192.85   11.57
   3   1  -7  380.22   10.90
  -3  -1   7  354.04   14.37
  -3  -1   6  164.96    9.18
   3   1  -6  176.22    6.00
   3   1  -5  838.79   11.15
  -3  -1   5  808.64   18.75
   3   1  -5  835.72   21.03
   3   1  -4  559.22   16.56
   3   1  -4  549.45    7.53
  -3  -1   4  533.68   13.76
  -3  -1   3 1649.00   11.83
   3   1  -3 1677.43   27.79
   3   1  -3 1681.00   10.59
  -3  -1   3 1668.72   22.04
   3   1  -3 1767.12   14.39
   3   1  -2  181.49    4.43
   3   1  -2  178.68    6.67
  -3  -1   2  174.48    6.59
   3   1  -2  162.43    8.44
   3   1  -1 3303.48   24.40
  -3  -1   1 3269.57   17.65
  -3  -1   1 3485.20   25.29
   3   1  -1 3262.82   35.42
  -3  -1   1 3270.24   12.54
  -3  -1   1 3222.42   25.09
   3   1  -1 3576.96   21.29
   3   1   0   67.04    4.85
  -3  -1   0   64.19    3.53
  -3  -1   0   68.91    4.78
  -3  -1   0   66.04    2.90
   3   1   0   69.95    3.18
   3   1   1 2811.73   28.65
  -3  -1  -1 2902.80   31.38
  -3  -1  -1 3084.53   24.11
  -3  -1  -1 3007.61   22.00
  -3  -1  -2  127.06    4.88
  -3  -1  -2  130.45    6.55
  -3  -1  -3 1668.99   20.49
   3   1   3 1583.58   13.47
  -3  -1  -3 1663.34   19.68
  -3  -1  -3 1660.34   22.93
  -3  -1  -4  108.80    5.03
  -3  -1  -4  102.10    5.53
  -3  -1  -4   95.66    5.26
  -3  -1  -5 1447.56   19.17
  -3  -1  -5 1420.88   21.82
  -3  -1  -6  554.45   10.96
  -3  -1  -6  544.40   14.56
  -3  -1  -7  810.52   19.03
  -3  -1  -7  764.61   11.05
  -3  -1  -8  598.06   17.68
   3   1   8  610.02   15.66
   3   1   9 1150.92   23.30
  -3  -1  -9 1150.50   25.66
   3   1  10  165.12    9.74
  -3  -1 -10  176.19   10.83
   3   1  11   97.71    7.92
  -3  -1 -11  102.12    9.00
   3   1  12  180.52   11.11
  -3  -1 -12  200.72   13.04
   3   1  13  115.32    9.80
  -3  -1 -13  126.36   10.64
  -3  -1 -14  451.74   21.46
   3   1  14  401.56   18.95
  -3  -1 -15   26.78    6.04
   3   1  15   28.75    6.41
  -3  -1 -16  169.43   14.15
   3   1  16  159.23   13.55
  -3  -1 -17    3.57    3.57
   3   1  17   10.13    5.92
  -3  -1 -18  102.41   12.08
  -3  -1 -19    3.05    4.74
  -3  -2  16    6.71    5.69
  -3  -2  15    9.24    6.42
  -3  -2  14    2.07    4.13
  -3  -2  13   13.81    4.98
  -3  -2  12    1.52    3.70
   3   2 -11    1.56    1.78
  -3  -2  11    0.90    3.49
   3   2 -10    4.50    2.21
  -3  -2  10    1.18    2.80
  -3  -2   9   41.45    6.34
   3   2  -9   46.78    4.24
   3   2  -8   29.90    3.28
  -3  -2   8   29.51    4.67
   3   2  -7   10.71    2.00
  -3  -2   7    9.86    3.14
   3   2  -7    8.04    1.64
   3   2  -6  199.21    5.84
   3   2  -6  233.16    6.51
  -3  -2   6  216.06   10.91
   3   2  -6  228.76   10.22
   3   2  -5  145.25    4.45
  -3  -2   5  152.89    8.52
   3   2  -5  162.45    8.30
   3   2  -4    5.82    0.66
  -3  -2   4    8.92    2.18
   3   2  -4    8.56    2.05
   3   2  -4    7.89    0.90
  -3  -2   3   30.23    3.07
  -3  -2   2   50.52    3.62
  -3  -2   2   52.07    3.39
  -3  -2   1   18.23    1.70
  -3  -2   1   19.72    2.31
  -3  -2   1   16.56    1.02
  -3  -2   0   66.73    2.60
  -3  -2   0   70.18    2.43
  -3  -2   0   72.52    2.70
  -3  -2  -1  100.62    4.01
  -3  -2  -1   87.91    3.69
  -3  -2  -2   44.45    3.08
  -3  -2  -2   39.60    3.36
  -3  -2  -2   42.73    2.83
  -3  -2  -3   58.52    3.79
  -3  -2  -3   55.14    3.73
   3   2   3   61.86    4.20
  -3  -2  -3   52.74    2.05
  -3  -2  -4  106.82    5.70
  -3  -2  -4   95.14    3.70
  -3  -2  -4  101.05    4.75
  -3  -2  -5    1.29    0.88
  -3  -2  -5    2.09    1.03
  -3  -2  -5    0.70    1.10
  -3  -2  -6   25.06    3.79
  -3  -2  -6   27.37    2.28
  -3  -2  -6   23.06    2.92
  -3  -2  -7    5.26    2.15
  -3  -2  -8    8.93    2.79
  -3  -2  -9    3.76    2.18
  -3  -2  -9    1.10    0.44
  -3  -2 -10    1.36    1.76
   3   2  10    0.11    2.13
  -3  -2 -11    1.29    2.66
   3   2  11    7.75    3.29
  -3  -2 -12   37.75    6.03
   3   2  12   40.66    5.98
  -3  -2 -13    1.29    2.47
   3   2  13    5.66    4.68
  -3  -2 -14    4.05    2.94
   3   2  14   15.09    5.11
  -3  -2 -15    4.29    3.93
   3   2  15   12.89    4.83
  -3  -2 -16    6.51    4.46
   3   2  16   12.03    5.07
  -3  -2 -17    1.55    4.65
  -3  -2 -18    3.60    4.28
  -3  -2 -19    7.24    5.19
  -3  -3  16   55.69   10.08
  -3  -3  15   24.22    6.74
  -3  -3  14   36.86    7.61
  -3  -3  13   51.68    8.29
  -3  -3  12  123.32   11.51
  -3  -3  11   76.14    9.06
  -3  -3  10  203.21   13.30
   3   3  -9   14.72    2.37
   3   3  -9   14.80    3.12
  -3  -3   9   19.78    4.76
  -3  -3   8  257.65   13.54
   3   3  -8  265.08   11.84
   3   3  -8  251.22    8.25
   3   3  -7   10.02    1.58
   3   3  -7   10.92    2.78
  -3  -3   7   13.59    3.93
  -3  -3   6  417.07   14.34
   3   3  -6  426.45   14.05
   3   3  -6  408.26    8.72
  -3  -3   6  424.30   15.51
  -3  -3   5    2.26    2.38
   3   3  -5    2.39    0.92
  -3  -3   5   -1.18    1.94
   3   3  -5    2.43    1.59
  -3  -3   4 1227.48   21.05
  -3  -3   4 1245.17   22.81
   3   3  -4 1184.69   11.79
   3   3  -4 1230.19   22.04
  -3  -3   3   83.56    5.67
   3   3  -3   84.00    4.81
   3   3  -3   67.43    2.51
  -3  -3   3   83.03    5.16
  -3  -3   2 1497.58   20.62
   3   3  -2 1484.01   18.54
  -3  -3   2 1433.20   18.80
   3   3  -1   30.28    1.70
   3   3  -1   34.35    2.77
  -3  -3   1   32.16    2.99
  -3  -3   1   35.22    2.77
  -3  -3   0  957.19    9.71
   3   3   0  962.54   11.03
  -3  -3   0  950.76    9.52
   3   3   1  674.19   10.69
  -3  -3  -1  707.71   10.17
  -3  -3  -1  690.84   10.37
  -3  -3  -2  251.39    7.25
   3   3   2  248.39    7.42
  -3  -3  -2  267.29    7.52
  -3  -3  -3  998.36   16.42
   3   3   3  951.70   16.47
   3   3   3  994.67   16.98
   3   3   4  267.92    8.60
  -3  -3  -4  270.73    9.47
   3   3   4  252.77    9.21
  -3  -3  -5 1639.04   24.87
   3   3   5 1634.77   25.53
   3   3   5 1628.37   20.92
  -3  -3  -6  324.93   12.06
   3   3   6  346.93    9.66
  -3  -3  -7 1128.70   23.89
  -3  -3  -8   49.85    5.48
  -3  -3  -9  749.97   21.62
  -3  -3 -10    5.88    3.01
  -3  -3 -11  552.46   20.66
   3   3  11  506.39   17.07
  -3  -3 -12   13.04    4.47
   3   3  12   12.69    3.77
  -3  -3 -13  599.34   23.64
   3   3  13  536.62   20.08
  -3  -3 -14   59.96    8.13
   3   3  14   54.79    7.48
   3   3  15  265.95   16.17
  -3  -3 -15  291.47   17.84
  -3  -3 -16  108.90   12.01
  -3  -3 -17   98.96   11.76
  -3  -3 -18   43.81    8.78
  -3  -3 -19   70.77   11.41
  -3  -4  15    3.79    4.52
  -3  -4  14   -3.78    4.30
  -3  -4  13   10.20    4.77
  -3  -4  12   -0.36    3.30
  -3  -4  11   -0.26    3.54
   3   4 -10   -1.64    2.39
  -3  -4  10   -0.46    3.33
  -3  -4   9   28.73    5.51
   3   4  -9   26.79    4.38
   3   4  -8   21.72    2.19
   3   4  -8   27.75    4.39
  -3  -4   8   22.89    4.53
  -3  -4   8   22.35    4.15
  -3  -4   7   38.05    4.73
   3   4  -7   37.23    4.66
   3   4  -7   33.72    2.26
  -3  -4   7   42.60    5.83
   3   4  -6    7.27    2.56
  -3  -4   6    1.72    2.01
  -3  -4   6    1.75    2.27
  -3  -4   5   31.50    4.16
  -3  -4   5   38.89    5.02
   3   4  -5   32.55    3.62
   3   4  -5   34.17    4.26
  -3  -4   4   14.91    2.95
   3   4  -4   15.89    3.37
  -3  -4   4   20.85    3.34
   3   4  -4   20.08    1.97
   3   4  -4   16.25    2.33
  -3  -4   3   10.42    2.30
  -3  -4   3    8.41    2.24
   3   4  -3    8.59    1.56
   3   4  -3    6.93    1.70
   3   4  -3    8.86    1.35
  -3  -4   2   -1.20    1.61
   3   4  -2    0.55    0.82
   3   4  -2    1.07    1.02
   3   4  -1   76.13    3.60
  -3  -4   1   72.62    4.37
  -3  -4   1   74.37    2.49
  -3  -4   0  625.16    9.49
   3   4   0  608.19   10.96
  -3  -4   0  612.12   11.55
  -3  -4  -1  206.44    6.09
   3   4   1  197.77    6.78
   3   4   2   18.34    2.50
   3   4   3    1.74    1.60
   3   4   3    2.30    1.18
   3   4   4    0.06    1.00
   3   4   4    4.59    2.31
   3   4   5   60.81    5.42
   3   4   5   62.20    4.73
   3   4   6  157.98    7.10
   3   4   6  145.81    8.60
  -3  -4  -7   27.60    4.30
   3   4   7   24.03    3.80
   3   4   7   26.13    2.90
   3   4   8    2.28    2.52
   3   4   8    4.14    1.33
  -3  -4  -8    1.37    1.78
   3   4   9    0.99    0.90
  -3  -4  -9    1.06    2.34
  -3  -4 -10    1.33    2.40
  -3  -4 -11   20.27    4.68
  -3  -4 -12    5.85    3.59
  -3  -4 -13    4.65    3.72
  -3  -4 -14   -3.21    3.35
  -3  -4 -15    6.46    4.72
  -3  -4 -16    4.95    5.24
  -3  -4 -17    4.00    4.13
  -3  -4 -18   -3.27    4.56
  -3  -4 -19    4.93    4.30
  -3  -5  15    7.09    5.08
  -3  -5  14   -1.04    4.00
  -3  -5  13   92.45   11.13
  -3  -5  12    1.73    4.22
  -3  -5  11   85.44    9.63
   3   5 -11   81.50    8.21
   3   5 -10   14.28    4.05
  -3  -5  10   18.64    5.30
  -3  -5   9   96.71    9.10
  -3  -5   9  103.94    9.51
   3   5  -9   94.51    8.47
  -3  -5   8  105.20    9.31
   3   5  -8  103.78    8.27
  -3  -5   8  103.89    9.12
  -3  -5   7  189.06   11.62
   3   5  -7  152.55    9.27
   3   5  -7  186.51   10.61
  -3  -5   7  185.98   11.42
   3   5  -6   77.93    5.18
  -3  -5   6   89.14    7.72
  -3  -5   6   90.00    7.60
   3   5  -6   82.19    6.00
   3   5  -6   92.36    7.62
  -3  -5   5  456.35   15.80
   3   5  -5  425.71   11.20
   3   5  -5  431.77   12.51
  -3  -5   5  462.08   16.64
   3   5  -5  453.90   15.85
  -3  -5   4  375.38   13.90
   3   5  -4  356.51    9.70
   3   5  -4  375.14   14.29
   3   5  -4  377.73   10.62
  -3  -5   4  372.80   13.65
  -3  -5   3  239.06   10.13
   3   5  -3  232.43    7.76
   3   5  -3  227.99   11.00
   3   5  -3  224.60    7.43
   3   5  -2  390.10    9.83
  -3  -5   2  388.05   11.97
  -3  -5   2  368.32    6.11
  -3  -5   1  362.79   10.48
   3   5  -1  337.32    9.15
  -3  -5   1  359.57    6.81
   3   5   0  623.70   13.01
   3   5   0  616.95   14.26
  -3  -5   0  623.09   12.53
  -3  -5  -1    4.27    1.57
   3   5   1    0.89    1.35
   3   5   1    5.44    2.03
   3   5   2 1231.30   19.27
   3   5   2 1192.54   20.07
   3   5   3   21.34    2.70
   3   5   3   25.76    3.41
   3   5   3   20.50    3.16
   3   5   4  757.21   18.69
   3   5   4  752.78   18.00
   3   5   5   24.38    3.68
   3   5   5   30.29    3.81
   3   5   6 1185.63   25.60
   3   5   6 1232.26   21.91
   3   5   7    9.16    3.08
   3   5   7    7.05    1.95
   3   5   8  439.37   17.39
   3   5   8  438.35   12.55
   3   5   9  149.33   10.89
   3   5   9  153.70    7.07
   3   5  10  341.82   17.19
   3   5  10  358.58   10.27
  -3  -5 -10  351.37   17.20
  -3  -5 -11   94.19    9.56
  -3  -5 -12  148.99   12.21
  -3  -5 -13  469.86   22.38
  -3  -5 -14  129.52   12.41
  -3  -5 -15  283.05   18.66
  -3  -5 -16   20.94    6.18
  -3  -5 -17   80.82   11.60
  -3  -5 -18    3.11    5.10
  -3  -6  14   -2.30    5.56
  -3  -6  13   -8.47    5.45
  -3  -6  12    0.99    4.29
   3   6 -11    4.32    3.76
  -3  -6  11   13.64    5.89
   3   6 -10   25.88    5.26
  -3  -6  10   18.63    5.20
  -3  -6  10   22.57    6.12
   3   6  -9    0.84    2.20
  -3  -6   9    0.41    3.58
  -3  -6   9    3.57    3.43
  -3  -6   8   -0.17    3.13
   3   6  -8    2.65    2.85
  -3  -6   8   -0.83    3.38
   3   6  -8   -1.50    2.59
   3   6  -7   15.49    4.01
   3   6  -7    9.04    2.72
  -3  -6   7    7.17    3.59
   3   6  -7    9.11    2.37
  -3  -6   7    9.63    3.59
   3   6  -6    2.12    2.17
   3   6  -6    0.95    2.09
   3   6  -6    4.17    2.05
  -3  -6   6    4.84    3.31
  -3  -6   6    0.16    2.59
   3   6  -5    3.04    2.42
  -3  -6   5    8.48    3.63
   3   6  -5    4.72    1.75
   3   6  -5    2.90    2.00
   3   6  -4   14.90    3.68
  -3  -6   4   14.67    3.38
  -3  -6   4   21.27    4.51
   3   6  -4   12.33    2.62
   3   6  -3    2.93    2.58
  -3  -6   3    0.27    0.66
  -3  -6   3    1.08    1.76
   3   6  -3    1.14    1.68
  -3  -6   2    6.86    2.18
  -3  -6   2    6.74    1.11
   3   6  -2    9.19    2.27
   3   6  -2   11.43    3.17
  -3  -6   1    4.91    1.13
  -3  -6   1    7.43    2.13
   3   6  -1    3.40    2.47
   3   6  -1    4.99    1.91
   3   6   0   47.58    4.14
  -3  -6   0   45.36    3.51
   3   6   0   52.44    5.68
  -3  -6  -1    2.80    1.55
   3   6   1    0.36    1.22
   3   6   1    0.07    1.44
   3   6   1    1.98    2.17
   3   6   2    1.92    1.35
   3   6   2    2.32    1.51
   3   6   2    6.03    2.45
   3   6   3    2.24    1.56
   3   6   3    4.93    2.32
   3   6   3    4.32    2.28
   3   6   4   17.12    2.89
   3   6   4   24.58    3.80
   3   6   4   22.37    3.87
   3   6   5    5.61    2.73
   3   6   5    8.66    2.79
   3   6   6   12.48    3.23
   3   6   6   15.41    3.27
   3   6   7    9.19    3.32
   3   6   7    9.40    2.45
   3   6   8   10.94    2.70
   3   6   8   19.42    5.03
   3   6   9    1.62    1.49
   3   6   9    6.27    3.66
   3   6  10   37.00    6.29
   3   6  10   37.99    4.14
   3   6  11    8.79    3.67
   3   6  11   10.75    2.18
  -3  -6 -12   11.98    4.27
   3   6  12   -6.92    5.94
  -3  -6 -13    4.44    4.77
  -3  -6 -14    7.48    4.37
  -3  -6 -15    0.34    4.36
  -3  -6 -16    3.88    4.29
  -3  -6 -17    9.66    6.19
  -3  -6 -18    3.58    5.54
  -3  -7  13   16.17    6.22
  -3  -7  12    6.72    4.25
  -3  -7  11    2.69    4.69
  -3  -7  11    5.34    3.83
   3   7 -10   21.53    5.73
  -3  -7  10   15.83    5.41
  -3  -7  10   23.88    6.71
   3   7  -9   22.65    5.39
  -3  -7   9   22.78    6.19
  -3  -7   9    9.73    4.72
   3   7  -8   11.12    4.56
  -3  -7   8   12.51    4.41
  -3  -7   8   11.94    4.86
   3   7  -7  111.53   10.09
  -3  -7   7  122.86   10.05
  -3  -7   7  130.05   11.20
   3   7  -6   25.86    4.80
   3   7  -6   25.81    4.07
  -3  -7   6   32.60    6.09
  -3  -7   6   26.89    5.15
  -3  -7   5  270.85   12.90
   3   7  -5  267.65   11.38
  -3  -7   5  295.79   14.90
   3   7  -5  266.78   14.46
   3   7  -4   28.06    5.18
  -3  -7   4   22.03    3.86
   3   7  -4   26.33    4.06
  -3  -7   3   82.97    6.28
   3   7  -3   76.65    7.65
   3   7  -3   84.91    6.48
  -3  -7   2   59.62    5.25
   3   7  -2   58.21    5.35
   3   7  -2   63.69    6.85
   3   7  -1  359.56   12.65
  -3  -7   1  359.39   11.74
   3   7  -1  363.18   15.55
   3   7   0  128.91    7.58
  -3  -7   0  130.51    6.71
   3   7   0  129.77    9.40
   3   7   1  366.55   13.35
  -3  -7  -1  372.48   10.16
   3   7   2  153.10    7.65
   3   7   2  177.44    9.50
  -3  -7  -2  167.10    6.37
   3   7   3  311.82   10.87
   3   7   3  314.14   12.95
  -3  -7  -3  317.80    8.22
   3   7   4  143.97    7.50
   3   7   4  139.25    9.11
   3   7   5  191.73    9.06
   3   7   5  195.17   11.27
   3   7   6  253.35   13.22
   3   7   6  254.20   12.05
   3   7   7  193.89   11.79
   3   7   7  185.17   10.31
   3   7   8  363.93   17.22
   3   7   8  361.83   14.15
   3   7   9   27.87    5.56
   3   7   9   32.78    4.49
   3   7  10  207.84   14.03
   3   7  10  196.07    9.96
   3   7  11   32.48    6.75
   3   7  11   37.01    4.45
   3   7  12  378.04   20.49
  -3  -7 -13   -0.01    3.85
   3   7  13   -0.51    5.58
  -3  -7 -14  259.32   18.34
  -3  -7 -15   11.79    5.36
  -3  -7 -16  149.65   15.30
  -3  -7 -17   14.52    6.93
  -3  -8  11   -9.17    6.62
  -3  -8  10    1.10    5.20
   3   8 -10   10.12    4.80
  -3  -8  10    3.43    3.58
  -3  -8   9    7.25    4.49
  -3  -8   9    5.43    4.20
   3   8  -9    5.04    3.49
  -3  -8   8    1.33    4.12
  -3  -8   8    9.42    5.08
   3   8  -8   -0.67    3.44
   3   8  -7   -0.46    2.81
  -3  -8   7    9.79    3.97
  -3  -8   7    8.01    4.58
   3   8  -6    0.85    3.50
  -3  -8   6    8.72    4.93
  -3  -8   6    9.03    3.56
   3   8  -5    2.32    3.15
  -3  -8   5    4.79    3.31
   3   8  -5    2.31    2.73
  -3  -8   5   11.29    5.41
   3   8  -4    3.55    2.90
  -3  -8   4   -0.45    2.17
   3   8  -4    2.86    2.69
   3   8  -3   13.79    3.69
  -3  -8   3   14.24    2.72
   3   8  -3   17.56    4.49
   3   8  -2    1.13    2.73
  -3  -8   2   -5.97    2.69
   3   8  -2    3.42    3.04
   3   8  -1    2.93    2.37
   3   8  -1    3.79    2.32
  -3  -8   1   -2.08    2.23
  -3  -8   0    1.85    1.48
   3   8   0    5.35    2.93
   3   8   0    4.20    2.73
  -3  -8  -1   24.00    2.84
   3   8   1   19.69    3.67
  -3  -8  -2   10.04    2.26
   3   8   2    7.56    3.12
   3   8   3   45.34    4.60
  -3  -8  -3   49.19    3.31
   3   8   3   50.29    5.88
   3   8   4   18.46    3.24
  -3  -8  -4   26.69    2.71
   3   8   4   22.69    4.58
   3   8   5   30.59    4.03
   3   8   5   32.25    5.28
   3   8   6   12.53    2.93
   3   8   6   15.34    4.30
   3   8   7    3.09    2.47
   3   8   7    0.62    2.83
   3   8   8   -6.70    3.98
   3   8   8    0.13    1.82
   3   8   9    3.30    2.61
   3   8   9    4.49    4.05
   3   8  10   53.27    8.04
   3   8  10   54.64    6.06
   3   8  11    0.16    1.92
   3   8  11    0.16    3.76
   3   8  12   -1.82    3.97
   3   8  13   -4.09    5.11
  -3  -8 -14    3.71    4.48
   3   8  14   -4.56    6.95
  -3  -8 -15    4.85    4.74
  -3  -8 -16    0.79    4.84
  -3  -8 -17   -4.46    5.42
   3   9 -10   10.34    5.12
  -3  -9  10   11.14    6.41
   3   9  -9    0.51    3.68
  -3  -9   9    1.62    4.93
   3   9  -8   11.93    5.39
  -3  -9   8    8.76    5.27
   3   9  -7   -3.28    3.48
  -3  -9   7    5.43    4.94
   3   9  -6   36.81    6.79
  -3  -9   6   40.36    7.53
   3   9  -5    5.84    3.90
  -3  -9   5   20.79    5.91
   3   9  -4   33.90    5.48
   3   9  -4   28.17    5.92
   3   9  -3   31.12    5.13
   3   9  -3   31.73    6.04
   3   9  -2   22.06    5.61
   3   9  -2   23.47    4.42
   3   9  -1   59.23    6.61
   3   9  -1   60.38    7.93
   3   9   0    9.08    3.54
   3   9   0   10.29    3.72
   3   9   1  116.34    9.69
   3   9   2    8.83    3.71
   3   9   3  134.34   10.59
   3   9   4    5.95    3.61
   3   9   4   -1.55    2.37
   3   9   5  151.04    8.58
   3   9   5  156.93   11.26
   3   9   6    2.89    1.77
   3   9   6    3.20    3.45
   3   9   7  115.87    7.92
   3   9   7  114.82   10.47
   3   9   8   41.48    6.16
   3   9   8   43.87    5.34
   3   9   8   38.82    6.60
   3   9   9   94.96    9.92
   3   9   9   90.96    8.67
   3   9  10   22.04    6.07
   3   9  10   25.15    5.22
   3   9  11  163.68   13.79
   3   9  11  152.93   10.67
   3   9  12   75.92   10.34
   3   9  13   95.84   11.42
   3   9  14   40.65    7.91
  -3  -9 -15   19.75    6.65
   3   9  15    6.94    5.67
  -3  -9 -16   41.17    9.57
   3  10  -9   -1.14    3.51
  -3 -10   9   -3.82    4.93
   3  10  -8   10.57    5.37
  -3 -10   8    4.29    5.27
   3  10  -7   -6.46    3.73
  -3 -10   7   10.06    5.98
   3  10  -6    9.13    4.55
  -3 -10   6   19.46    6.74
  -3 -10   5   13.15    6.18
   3  10  -5    2.32    4.09
   3  10  -4    5.17    4.14
   3  10  -3   14.20    4.61
   3  10  -3   16.75    5.31
   3  10  -2    2.62    3.89
   3  10  -2    4.57    3.07
   3  10  -1    4.18    3.61
   3  10  -1    3.95    3.93
   3  10   0   20.09    5.05
   3  10   0   27.48    5.91
   3  10   1   -2.22    3.06
   3  10   2    4.37    4.27
   3  10   3    3.71    4.33
   3  10   4    6.95    4.71
   3  10   5    5.04    4.11
   3  10   5    6.09    2.52
   3  10   6    4.33    1.96
   3  10   6    5.70    3.39
   3  10   7    6.28    4.42
   3  10   7   12.97    3.08
   3  10   8   26.16    4.47
   3  10   8   30.62    6.73
   3  10   8   27.26    5.62
   3  10   9    3.49    2.47
   3  10   9    6.84    3.99
   3  10   9   -3.66    4.89
   3  10  10   23.47    4.52
   3  10  10   32.28    7.61
   3  10  10   22.87    5.43
   3  10  11    6.15    5.11
   3  10  12   10.85    6.00
   3  10  13    9.99    5.93
   3  10  14    0.11    5.64
  -3 -10 -15    3.09    4.85
   3  10  15   -0.41    6.64
   3  11  -7    3.26    3.68
  -3 -11   7    8.24    6.25
   3  11  -6   18.14    6.49
  -3 -11   6   31.31    8.14
   3  11  -5   16.69    5.98
  -3 -11   5   13.90    6.61
   3  11  -4    6.86    4.92
   3  11  -3    1.55    3.96
   3  11  -2   20.21    5.81
   3  11  -1   13.94    5.48
   3  11  -1   10.09    4.80
   3  11   0   53.54    8.10
   3  11   0   52.87    8.68
   3  11   1    0.58    3.83
   3  11   1    6.97    4.15
   3  11   2   14.93    5.92
   3  11   2   19.15    5.60
   3  11   3    9.44    5.29
   3  11   4   21.39    5.82
   3  11   5    8.77    3.93
   3  11   6   19.66    6.39
   3  11   7   13.36    6.10
   3  11   7   10.21    4.97
   3  11   8    5.78    4.65
   3  11   8    5.49    4.35
   3  11   9   33.06    6.68
   3  11   9   30.12    7.28
   3  11  10   15.62    5.46
   3  11  10   13.22    6.57
   3  11  11   34.02    8.56
   3  11  12    2.00    4.84
   3  11  13   45.80    9.40
   3  12  -4    4.16    4.84
   3  12  -3    4.46    4.69
   3  12  -2    2.17    4.50
   3  12  -1    6.01    5.23
   3  12   0    7.75    5.72
   3  12   0   17.06    6.29
   3  12   1    1.24    4.37
   3  12   1    1.91    4.76
   3  12   2    9.05    5.78
   3  12   2   -0.03    4.67
   3  12   3    4.90    4.84
   3  12   3   13.96    5.51
   3  12   4    1.96    5.13
   3  12   4   12.07    5.03
   3  12   5    0.47    4.55
   3  12   5    3.03    3.73
   3  12   6    8.22    4.76
   3  12   6    2.57    5.76
   3  12   7    2.49    5.31
   3  12   7   -3.19    3.84
   3  12   8   14.49    7.34
   3  12   8    7.30    4.56
   3  12   9   -1.14    5.95
   3  12   9    5.72    4.47
   3  12  10    2.71    5.30
   3  12  10   -1.82    4.11
   3  12  11   13.30    7.73
   3  12  12   10.37    6.75
   3  13   1   10.58    5.83
   3  13   2    5.75    5.95
   3  13   2    8.84    5.91
   3  13   3    1.71    5.67
   3  13   3    8.00    5.78
   3  13   4    3.10    5.11
   3  13   4    0.45    4.26
   3  13   5   10.25    5.88
   3  13   5    1.20    5.33
   3  13   6   29.80    8.57
   3  13   6   26.38    7.77
   3  13   7    4.02    5.16
   3  13   7    3.39    5.21
   3  13   8   14.01    6.60
   3  13   8   11.69    6.04
   3  13   9  -10.52    5.56
   3  13   9    3.77    5.04
  -4  11   6   10.54    5.89
  -4  11   5    1.23    5.01
  -4  11   4   -1.27    3.92
  -4  11   3   -1.33    4.10
  -4  11   2   -0.47    4.22
  -4  11   1    3.44    4.86
  -4  11   0    4.88    4.62
  -4  11  -1    5.49    5.55
  -4  10  10    4.75    4.30
  -4  10   9   11.76    5.73
  -4  10   8   10.18    5.43
  -4  10   7   45.77    8.00
  -4  10   6   48.66    7.39
  -4  10   5    3.67    4.18
  -4  10   4    6.38    4.26
  -4  10   3   17.33    5.64
  -4  10   2    6.03    4.40
  -4  10   1   26.36    6.81
  -4  10   0    1.40    4.44
  -4  10  -1    8.48    4.55
  -4  10  -2   -1.13    4.43
  -4  10  -3   23.28    6.99
  -4  10  -4    3.64    5.00
  -4  10  -5   10.04    5.36
  -4   9  12   -0.64    4.64
  -4   9  11    2.95    4.49
  -4   9  10    7.74    4.73
  -4   9   9    7.49    4.66
  -4   9   8   14.05    4.92
  -4   9   7    5.89    3.88
  -4   9   6   -1.32    3.64
  -4   9   5    3.57    3.50
  -4   9   4    6.28    4.13
  -4   9   3    2.85    3.28
  -4   9   2    7.11    4.17
  -4   9   1    4.74    4.10
  -4   9   0    6.24    4.41
  -4   9  -1    4.55    4.20
  -4   9  -2   10.01    4.91
  -4   9  -3    2.47    4.19
  -4   9  -4   15.93    5.83
  -4   9  -5    4.42    5.00
  -4   9  -6   13.99    6.15
  -4   9  -7    8.65    5.53
  -4   9  -8    1.75    6.10
  -4   8  14   42.34    8.64
  -4   8  13   -0.58    4.09
  -4   8  12   30.80    6.82
  -4   8  11    1.06    4.15
  -4   8  10   35.62    6.59
  -4   8   9    6.42    4.40
  -4   8   8   62.89    8.24
  -4   8   7   -2.59    3.99
  -4   8   6   48.30    6.68
  -4   8   5    1.24    3.02
  -4   8   4   41.28    6.06
  -4   8   3   29.00    5.70
  -4   8   2   45.51    6.46
  -4   8   1   37.44    6.18
  -4   8   0   15.67    4.36
  -4   8  -1   69.22    7.83
  -4   8  -2   35.61    6.14
  -4   8  -3   33.60    6.03
  -4   8  -4   32.58    6.08
  -4   8  -5    6.69    4.16
  -4   8  -6   -4.00    4.41
  -4   8  -7   10.33    5.11
  -4   8  -7    3.51    4.03
  -4   8  -8   -6.05    4.69
  -4   8  -8    2.17    4.07
   4  -8   9   71.01   10.77
  -4   8  -9   43.50    8.33
  -4   8  -9   56.66    9.70
  -4   8 -10    3.26    4.31
  -4   8 -10    7.64    5.35
   4  -8  10   15.83    6.61
  -4   8 -11   -8.52    5.98
  -4   7  15    7.56    5.54
  -4   7  14    6.20    5.20
  -4   7  13    0.65    3.62
  -4   7  12    2.81    4.35
  -4   7  11    2.42    3.57
  -4   7  10    5.07    3.04
  -4   7   9   13.44    4.28
  -4   7   8   11.27    4.34
  -4   7   7   -3.44    3.40
  -4   7   6   -2.24    2.99
  -4   7   5    7.62    3.58
  -4   7   4    3.21    2.93
   4  -7  -3    1.02    1.48
  -4   7   3    4.02    2.87
   4  -7  -2    0.73    1.35
  -4   7   2    1.46    2.52
  -4   7   1    0.09    3.08
  -4   7   0    8.37    3.51
  -4   7  -1    1.02    2.58
  -4   7  -2    5.69    3.13
  -4   7  -3    1.81    3.02
  -4   7  -4   31.60    6.32
  -4   7  -4   32.07    5.46
  -4   7  -5    4.27    3.79
  -4   7  -5   -2.07    4.31
  -4   7  -6    9.33    4.44
  -4   7  -6    6.85    4.15
  -4   7  -7    5.16    3.52
  -4   7  -8    4.36    3.94
  -4   7  -9   -1.92    3.95
   4  -7   9   21.00    7.00
  -4   7 -10   20.71    6.18
   4  -7  10   39.42    8.27
   4  -7  11   35.80    8.55
  -4   7 -11   11.91    5.31
  -4   7 -12    3.23    4.76
   4  -7  12    9.09    6.31
   4  -6 -15   10.78    4.43
  -4   6  15   24.43    6.57
  -4   6  14    2.17    3.96
  -4   6  13   68.56    8.86
  -4   6  12   16.15    4.84
  -4   6  12   21.65    5.59
  -4   6  11  129.26   10.45
  -4   6  11  127.25   10.81
  -4   6  10    5.57    3.50
  -4   6  10    5.61    3.81
  -4   6   9   77.85    8.08
  -4   6   9   85.70    8.39
  -4   6   8   12.02    3.82
  -4   6   8   11.31    3.51
  -4   6   7   87.12    7.36
  -4   6   7   85.18    7.65
  -4   6   6  107.48    7.65
  -4   6   6   96.02    7.76
  -4   6   5   28.19    4.53
  -4   6   5   32.41    4.43
  -4   6   4  104.58    6.25
  -4   6   4  111.50    8.21
  -4   6   3   15.45    2.41
  -4   6   3   19.87    3.94
  -4   6   2  254.41   12.09
  -4   6   2  226.85    7.51
   4  -6  -2  250.32    9.29
  -4   6   1    2.95    2.30
   4  -6  -1    0.55    1.53
  -4   6   0  187.06    6.14
  -4   6   0  191.22   10.56
  -4   6  -1   -0.76    2.45
  -4   6  -2  144.40    9.56
  -4   6  -3    1.51    2.41
  -4   6  -3   -1.11    2.37
  -4   6  -4   21.39    4.35
  -4   6  -5   36.04    5.97
  -4   6  -6   58.57    7.57
  -4   6  -7   23.46    5.48
  -4   6  -8   48.14    7.12
   4  -6   9   43.90    7.91
  -4   6  -9   23.08    5.96
  -4   6 -10   23.63    5.92
   4  -6  10   31.97    6.86
  -4   6 -11   22.52    6.39
   4  -6  11   32.11    7.40
  -4   6 -12    6.13    4.30
   4  -6  12   11.31    5.44
  -4   6 -13   12.74    6.14
   4  -6  13   12.41    5.78
  -4   5  16   10.04    5.61
   4  -5 -15    4.78    4.13
  -4   5  15    5.84    5.32
  -4   5  15   -0.43    4.24
  -4   5  14   -2.92    4.03
  -4   5  14   10.67    5.45
   4  -5 -14    2.42    5.14
  -4   5  13    2.60    3.74
  -4   5  13    0.37    3.67
  -4   5  12    6.76    3.99
  -4   5  12   12.49    3.84
  -4   5  11    2.31    2.88
  -4   5  11    9.78    3.91
  -4   5  10    1.98    3.16
  -4   5  10   -0.06    2.76
  -4   5   9    3.38    3.20
  -4   5   9   -0.24    2.38
  -4   5   8    9.30    3.35
  -4   5   8   11.30    3.74
  -4   5   7    9.33    3.39
  -4   5   7   19.07    4.41
  -4   5   6   20.47    3.77
  -4   5   6   24.58    4.13
  -4   5   5   15.60    3.13
  -4   5   5   20.40    3.80
  -4   5   4    5.96    2.00
  -4   5   4    8.40    2.92
  -4   5   3    3.07    1.96
  -4   5   3    2.78    2.45
  -4   5   2   -0.26    1.63
  -4   5   2    4.30    1.93
   4  -5  -2    1.22    1.36
   4  -5  -1   22.38    2.76
  -4   5   1   22.80    2.54
  -4   5   1   19.77    3.50
  -4   5   0   48.85    5.04
   4  -5   0   49.01    3.62
  -4   5  -1  125.66    8.85
  -4   5  -1  126.55    8.26
  -4   5  -2   72.72    6.58
  -4   5  -2   72.32    6.86
  -4   5  -3   77.62    7.14
  -4   5  -4    1.11    1.89
  -4   5  -5   18.70    4.09
  -4   5  -6    9.78    3.41
  -4   5  -7    3.71    2.44
  -4   5  -8    2.96    3.28
  -4   5  -9    3.04    3.03
   4  -5   9   17.17    6.10
  -4   5 -10    4.70    3.51
   4  -5  10   17.59    5.31
  -4   5 -11    1.86    3.64
   4  -5  11    5.34    4.37
   4  -5  12    0.79    3.61
  -4   5 -12    5.57    3.75
  -4   5 -13   -4.49    4.59
   4  -5  13   -9.73    6.34
  -4   5 -14    7.39    5.40
   4  -5  14   -1.78    4.99
  -4   5 -15   15.35    6.62
  -4   4  17   48.77    9.20
  -4   4  16   28.45    7.38
  -4   4  15   69.03    9.71
   4  -4 -14   40.04    7.29
  -4   4  14   39.37    6.50
  -4   4  14   41.84    7.32
  -4   4  13  113.45   11.11
   4  -4 -13  117.20   12.27
  -4   4  13  109.18    9.86
  -4   4  12   41.22    6.85
   4  -4 -12   25.97    6.01
  -4   4  12   39.28    6.12
  -4   4  11  171.46   12.19
  -4   4  11  162.67   10.86
  -4   4  10   43.85    5.81
  -4   4  10   43.86    6.55
  -4   4   9  254.75   13.88
  -4   4   9  260.72   12.45
  -4   4   8   48.42    6.36
  -4   4   8   43.87    5.26
  -4   4   7  300.35   12.42
  -4   4   7  306.92   13.31
  -4   4   6    9.45    2.94
  -4   4   6    9.95    2.67
  -4   4   5  421.19   13.32
  -4   4   5  421.93   13.37
  -4   4   4   23.72    3.25
  -4   4   4   21.51    3.49
  -4   4   3  664.26   16.54
  -4   4   3  644.89   13.72
   4  -4  -2  112.33    6.36
  -4   4   2  111.19    5.37
  -4   4   2  111.67    6.70
  -4   4   1  344.87   11.71
  -4   4   1  338.35    8.60
   4  -4  -1  354.62   10.39
  -4   4   0  130.09    7.45
  -4   4   0  128.90    8.00
   4  -4   0  129.62    5.91
  -4   4  -1  586.73   15.92
  -4   4  -1  596.13   17.22
  -4   4  -2   26.26    3.92
  -4   4  -3    4.17    2.06
  -4   4  -4  210.37   10.92
  -4   4  -5   95.27    7.72
  -4   4  -6  322.68   14.59
  -4   4  -7   46.08    5.94
  -4   4  -8  105.13    9.21
  -4   4  -9    2.92    2.92
   4  -4   9   13.20    5.12
   4  -4  10  131.53   10.90
  -4   4 -10  119.65   10.59
  -4   4 -11    5.82    3.48
   4  -4  11    3.29    3.17
  -4   4 -12   42.70    7.01
   4  -4  12   38.03    6.51
  -4   4 -13   11.65    4.81
   4  -4  13    3.11    3.57
  -4   4 -14   27.58    6.48
   4  -4  14   19.24    4.73
  -4   4 -15   21.14    6.68
  -4   4 -16   29.02    7.34
  -4   3  17   12.70    6.10
  -4   3  16    7.17    5.51
  -4   3  15   11.01    5.24
   4  -3 -14    5.53    4.21
  -4   3  14   -1.86    3.90
  -4   3  13   -3.39    3.64
   4  -3 -13    3.54    2.80
  -4   3  13    3.86    4.30
  -4   3  12   11.83    3.96
   4  -3 -12    7.90    2.95
  -4   3  12   18.76    5.21
   4  -3 -11   -0.85    3.85
  -4   3  11    4.32    2.95
  -4   3  11    2.17    3.40
  -4   3  10    4.94    2.97
  -4   3  10    5.53    3.78
  -4   3   9    3.37    2.30
  -4   3   9    4.26    3.36
  -4   3   8    0.75    2.01
  -4   3   8    0.21    2.43
  -4   3   7   46.33    5.40
  -4   3   7   44.93    4.73
  -4   3   6    7.89    2.60
  -4   3   6    5.99    2.20
  -4   3   5    0.00    1.74
  -4   3   5    1.27    0.86
  -4   3   5   -0.51    1.30
  -4   3   4    8.94    2.48
  -4   3   4    7.29    1.39
  -4   3   4    9.14    2.37
  -4   3   3   -1.22    1.82
  -4   3   3    0.97    1.31
  -4   3   2    2.76    1.70
  -4   3   2    2.61    1.72
  -4   3   1    5.70    1.75
   4  -3  -1    5.69    1.67
  -4   3   0   31.70    3.38
   4  -3   0   25.56    1.50
   4  -3   0   32.63    3.13
  -4   3   0   31.48    3.81
  -4   3  -1    2.16    1.80
  -4   3  -2    3.60    1.90
  -4   3  -3    0.05    1.45
  -4   3  -4    1.42    1.62
  -4   3  -5   29.73    4.29
  -4   3  -6   16.76    3.75
  -4   3  -7   10.90    3.12
   4  -3   8   15.57    4.33
  -4   3  -8    7.41    2.20
  -4   3  -9    4.11    2.94
   4  -3   9    3.78    3.75
   4  -3  10    8.77    3.87
  -4   3 -10    1.42    3.15
  -4   3 -11    3.14    2.72
   4  -3  11   -4.86    3.80
  -4   3 -12    4.69    3.84
   4  -3  12   -3.78    4.20
  -4   3 -13    7.68    4.05
   4  -3  13   -3.68    4.83
  -4   3 -14    1.61    4.50
  -4   3 -15    5.19    4.57
  -4   3 -16    8.46    5.46
  -4   3 -17   -5.59    5.04
  -4   2  17   20.22    7.24
  -4   2  16   84.22   11.15
  -4   2  15   11.10    5.78
   4  -2 -14   90.41    9.03
   4  -2 -14   90.37    9.82
  -4   2  14   90.30   10.48
   4  -2 -13   29.61    5.92
  -4   2  13   29.25    6.73
   4  -2 -12  221.63   14.11
  -4   2  12  233.93   15.13
   4  -2 -11    6.42    3.42
  -4   2  11    6.27    3.34
  -4   2  11    4.66    3.49
  -4   2  10  390.13   15.07
   4  -2 -10  381.25   18.40
  -4   2  10  392.26   17.93
   4  -2  -9    2.71    2.33
  -4   2   9    8.30    3.00
  -4   2   9    6.48    3.74
  -4   2   8   18.99    3.18
   4  -2  -8   14.53    3.53
  -4   2   8   17.87    4.15
  -4   2   7  740.35   16.84
  -4   2   7  750.65   20.66
  -4   2   6  836.82   20.08
  -4   2   6  817.85   16.50
  -4   2   5  445.94   11.72
  -4   2   5  432.03   13.36
  -4   2   4  263.66    8.55
  -4   2   4  271.87    9.82
  -4   2   3 1008.09   17.55
  -4   2   3 1026.16   16.64
  -4   2   3 1017.52   12.98
  -4   2   2  189.72    7.14
  -4   2   2  188.79    7.03
  -4   2   1  646.70   13.22
   4  -2  -1  674.95   14.16
  -4   2   1  662.01   14.73
   4  -2   0   97.03    3.48
  -4   2   0  100.83    5.92
   4  -2   0  104.17    5.29
   4  -2   1  986.34   15.42
  -4   2  -1 1029.47   18.64
  -4   2  -2   15.45    2.51
  -4   2  -3  540.52   14.71
  -4   2  -4    2.95    1.91
  -4   2  -5 1085.17   22.64
  -4   2  -6   40.98    4.86
   4  -2   7  424.42   14.41
  -4   2  -7  402.79   14.97
  -4   2  -8  108.99    8.22
   4  -2   8  117.39    8.39
   4  -2   9  358.87   15.31
  -4   2  -9  343.69   15.48
  -4   2 -10   40.60    5.88
   4  -2  10   44.22    5.84
   4  -2  11  127.95   10.24
  -4   2 -11  119.12   10.41
  -4   2 -12   61.66    7.82
   4  -2  12   54.35    6.94
  -4   2 -13    2.52    3.22
  -4   2 -14  129.57   12.72
  -4   2 -15   10.31    5.43
  -4   2 -16   85.59   11.62
  -4   2 -17    3.99    4.59
  -4   1  17   28.98    8.61
  -4   1  16   12.75    6.74
  -4   1  15    5.51    5.13
  -4   1  14   11.66    5.36
   4  -1 -13   24.88    4.81
  -4   1  13   31.31    6.75
   4  -1 -12   18.80    5.00
  -4   1  12    7.26    4.22
   4  -1 -11    9.35    3.37
  -4   1  11    8.24    4.17
   4  -1 -10    4.41    3.19
  -4   1  10    3.55    3.00
   4  -1  -9    9.74    3.42
  -4   1   9    5.90    2.26
  -4   1   9   11.86    3.75
   4  -1  -8   43.95    5.66
  -4   1   8   52.99    4.92
  -4   1   8   56.83    6.26
  -4   1   7   20.33    3.98
   4  -1  -7   23.47    4.03
  -4   1   7   17.30    2.49
  -4   1   6    1.62    1.90
   4  -1  -6    0.82    1.66
  -4   1   6    2.10    1.46
  -4   1   5    5.72    2.40
   4  -1  -5    5.46    2.17
  -4   1   5    5.48    1.82
  -4   1   4   -1.72    2.50
  -4   1   4   -0.24    1.16
  -4   1   3    4.28    1.48
  -4   1   3    5.30    1.32
  -4   1   2   14.65    2.24
  -4   1   2   12.81    1.82
   4  -1  -1   37.97    2.49
  -4   1   1   40.28    2.90
  -4   1   1   40.49    3.51
  -4   1   0    4.57    1.30
   4  -1   0    4.48    1.02
   4  -1   1   90.36    4.74
  -4   1  -1   89.52    5.17
  -4   1  -2   64.27    4.72
  -4   1  -3    2.69    1.26
  -4   1  -4   75.09    5.50
   4  -1   5   20.16    3.05
  -4   1  -5   21.43    3.06
  -4   1  -6   18.56    3.20
   4  -1   6   14.58    2.13
   4  -1   6   20.46    3.42
   4  -1   7   36.94    2.60
   4  -1   7   40.46    4.74
  -4   1  -7   38.65    4.69
  -4   1  -8    5.82    2.31
   4  -1   8    7.30    2.90
  -4   1  -9    4.17    2.82
   4  -1   9    0.93    2.24
  -4   1 -10    2.19    2.39
   4  -1  10    5.62    2.43
   4  -1  11   -3.58    3.49
  -4   1 -11    2.36    2.92
  -4   1 -12    1.65    2.84
  -4   1 -13    9.22    3.09
  -4   1 -14    2.05    3.44
  -4   1 -15    3.79    4.48
  -4   1 -16    1.72    4.73
  -4   1 -17    0.15    4.43
  -4   1 -18   -4.96    4.83
  -4   0  16   12.96    6.04
  -4   0  15   43.30    8.46
  -4   0  14   56.05    8.38
  -4   0  13  105.27   10.85
  -4   0  12   97.74   10.13
   4   0 -12  112.50    8.51
   4   0 -11  137.88    9.14
  -4   0  11  124.80   10.95
   4   0 -10  177.81   12.00
  -4   0  10  163.84   11.84
  -4   0   9   59.12    7.10
   4   0  -9   52.49    6.71
   4   0  -8  402.70   17.01
  -4   0   8  411.95   16.75
  -4   0   7   10.66    3.72
   4   0  -7    8.03    3.04
  -4   0   7   10.51    2.10
   4   0  -6 1017.76   25.73
  -4   0   6 1081.19   16.94
  -4   0   6 1040.21   23.24
  -4   0   5    6.37    2.50
   4   0  -5    3.58    1.76
  -4   0   5    3.24    1.18
   4   0  -5    6.40    1.57
   4   0  -4 1369.16   29.86
  -4   0   4 1391.35   15.22
  -4   0   4 1358.39   22.61
  -4   0   3    4.15    1.48
   4   0  -3    3.85    2.14
   4   0  -3    5.74    1.37
  -4   0   3    5.80    1.05
  -4   0   2  393.19    7.37
   4   0  -2  430.69   17.73
  -4   0   2  410.35   10.83
   4   0  -2  412.28   10.56
   4   0  -1  178.72    5.94
   4   0  -1  196.30   12.08
  -4   0   1  186.62    5.24
  -4   0   1  175.25    6.07
   4   0   0  961.50   13.49
   4   0   0 1010.12   27.13
  -4   0   0  952.29   14.65
   4   0   1  872.44   24.83
  -4   0  -1  882.20   14.93
   4   0   2  485.84   17.18
  -4   0  -2  469.42   11.34
   4   0   3  836.25   19.97
  -4   0  -3  820.40   16.01
   4   0   4  896.86   17.75
  -4   0  -4  886.87   17.59
   4   0   5  778.34   13.90
   4   0   5  747.52   13.90
  -4   0  -5  762.87   17.46
  -4   0  -6  411.32   13.79
   4   0   6  404.14   11.67
  -4   0  -7 1000.02   22.74
   4   0   7  985.81   20.09
  -4   0  -8  130.62    8.84
   4   0   8  128.72    7.73
   4   0   9  415.76   15.41
  -4   0  -9  409.92   16.17
  -4   0 -10   20.86    4.30
  -4   0 -11  499.14   19.82
  -4   0 -12   12.57    4.26
  -4   0 -13  362.78   18.62
  -4   0 -14    9.07    3.83
  -4   0 -15  186.40   15.18
  -4   0 -16   17.04    5.77
  -4   0 -17   34.85    7.49
  -4   0 -18   12.59    6.18
  -4  -1  16   31.97    8.58
  -4  -1  15    8.69    5.66
  -4  -1  14   27.72    6.80
  -4  -1  13   20.03    5.37
  -4  -1  12   -3.58    3.42
  -4  -1  11   12.01    4.77
   4   1 -11   13.09    3.13
   4   1 -10    3.92    1.96
  -4  -1  10    5.43    3.31
   4   1  -9   82.20    5.95
  -4  -1   9   77.40    7.98
  -4  -1   8    9.52    3.72
  -4  -1   7   28.42    4.43
   4   1  -7   34.04    2.73
  -4  -1   6    0.09    1.77
   4   1  -6    3.86    2.54
   4   1  -6    3.24    1.01
   4   1  -6    2.78    1.33
   4   1  -5    5.36    1.31
  -4  -1   5    6.59    1.95
   4   1  -5    8.72    3.00
   4   1  -5    5.32    1.05
  -4  -1   4   28.49    3.53
   4   1  -4   30.91    4.60
  -4  -1   4   29.42    1.97
   4   1  -4   36.02    2.58
   4   1  -3   15.08    1.71
  -4  -1   3   10.65    1.95
   4   1  -3   16.90    3.61
  -4  -1   3   11.60    1.11
   4   1  -2   44.10    3.70
  -4  -1   2   49.41    4.05
   4   1  -2   45.01    5.34
  -4  -1   2   41.04    1.75
   4   1  -2   46.13    2.91
   4   1  -1   14.16    3.07
   4   1  -1   13.97    1.77
  -4  -1   1   11.71    1.53
   4   1   0  589.46   17.47
   4   1   0  627.34   12.06
  -4  -1   0  613.81   10.44
  -4  -1  -1   40.96    2.95
   4   1   1   40.16    4.48
   4   1   1   40.63    3.31
   4   1   2  103.02    6.43
  -4  -1  -2  102.92    5.02
   4   1   3  652.20    8.10
  -4  -1  -3  687.61   14.13
  -4  -1  -4    4.06    1.46
   4   1   4    3.79    0.85
   4   1   5  113.02    5.27
  -4  -1  -5  116.40    6.52
  -4  -1  -6    4.79    1.71
  -4  -1  -7   57.56    5.27
  -4  -1  -7   57.88    4.37
  -4  -1  -8   48.22    3.63
  -4  -1  -8   45.66    5.17
  -4  -1  -9   69.21    3.75
  -4  -1  -9   78.38    7.02
  -4  -1 -10  120.95    9.42
  -4  -1 -11   29.47    5.25
  -4  -1 -12   16.47    4.31
  -4  -1 -13    5.48    3.67
  -4  -1 -14    7.94    4.05
  -4  -1 -15    3.35    3.62
  -4  -1 -16   -1.39    4.32
  -4  -1 -17    2.24    4.89
  -4  -1 -18   11.45    6.12
  -4  -2  16   10.55    5.27
  -4  -2  15   53.46    8.94
  -4  -2  14   13.49    6.01
  -4  -2  13  125.37   12.02
  -4  -2  12    4.93    4.28
  -4  -2  11  151.37   12.21
  -4  -2  10   11.01    4.23
  -4  -2   9  548.54   20.81
   4   2  -9  549.45   12.36
  -4  -2   8   96.78    8.58
   4   2  -8   88.54    4.64
  -4  -2   7  496.18   17.59
   4   2  -7  496.83    8.98
   4   2  -7  479.36    9.57
   4   2  -6   69.76    3.33
  -4  -2   6   74.62    6.61
   4   2  -6   72.30    2.88
   4   2  -6   72.61    3.31
   4   2  -5  647.11    8.47
   4   2  -5  642.17    8.25
  -4  -2   4  567.89   15.47
   4   2  -4  493.54    6.48
  -4  -2   3  396.91   11.95
   4   2  -3  346.55    5.39
   4   2  -2  355.63    9.82
  -4  -2   2  360.81   10.66
   4   2  -2  337.59    5.95
   4   2  -1  360.18    7.10
  -4  -2   1  351.93    9.76
  -4  -2   1  345.07    5.83
   4   2   0 1372.84   15.97
  -4  -2   0 1310.13   12.71
  -4  -2   0 1342.88   13.78
   4   2   1   19.37    2.17
  -4  -2  -1   22.37    2.29
  -4  -2  -1   24.96    2.27
   4   2   2 1118.67   17.49
  -4  -2  -2 1071.49   16.83
  -4  -2  -2 1120.27   15.44
  -4  -2  -3  101.46    5.16
  -4  -2  -4 1461.39   21.33
  -4  -2  -5   48.74    3.83
  -4  -2  -5   51.25    4.44
  -4  -2  -6 1151.51   17.73
  -4  -2  -6 1144.41   21.97
  -4  -2  -7   76.49    6.36
  -4  -2  -7   83.36    4.63
  -4  -2  -7   78.74    4.30
  -4  -2  -8  838.63   15.02
  -4  -2  -8  824.20   21.38
  -4  -2  -8  809.75   12.59
  -4  -2  -9   35.69    4.98
  -4  -2 -10  200.66   12.18
  -4  -2 -11  422.95   18.18
  -4  -2 -12  376.92   18.24
  -4  -2 -13  270.32   15.96
  -4  -2 -14  156.92   12.78
  -4  -2 -15  118.99   12.07
  -4  -2 -16    1.32    3.59
  -4  -2 -17   85.20   10.81
  -4  -2 -18   38.53    8.16
  -4  -3  15    8.80    6.46
  -4  -3  14   19.93    6.55
  -4  -3  13    5.27    5.03
  -4  -3  12   27.23    6.45
  -4  -3  11   -0.98    4.17
  -4  -3  10    8.22    4.23
  -4  -3   9   15.62    4.21
  -4  -3   8    2.39    2.64
  -4  -3   7   -0.70    2.43
   4   3  -7   -0.98    1.79
   4   3  -6   15.73    1.25
  -4  -3   6   16.60    3.66
   4   3  -6   18.09    3.25
   4   3  -5   57.47    5.74
  -4  -3   5   54.69    5.44
  -4  -3   4    4.89    2.20
   4   3  -4    1.68    1.72
   4   3  -4    1.96    1.36
  -4  -3   3   -2.17    2.52
   4   3  -3    2.13    1.46
   4   3  -3    0.04    1.08
  -4  -3   2   51.76    3.64
  -4  -3   2   57.49    4.55
   4   3  -2   56.11    4.27
  -4  -3   1  211.42    7.92
   4   3  -1  203.76    7.65
  -4  -3   1  174.40    3.33
  -4  -3   1  202.81    6.45
  -4  -3   0   76.77    3.07
  -4  -3   0   66.81    2.46
  -4  -3   0   70.81    3.23
  -4  -3  -1    5.85    1.09
  -4  -3  -1    4.55    1.20
  -4  -3  -1    4.65    0.80
  -4  -3  -2   74.85    2.00
  -4  -3  -2   88.64    4.44
  -4  -3  -3   52.32    3.79
   4   3   3   51.79    4.66
  -4  -3  -4  115.80    6.24
   4   3   4  117.19    6.97
  -4  -3  -4   97.86    3.24
  -4  -3  -5    1.87    1.22
  -4  -3  -5    2.23    0.71
  -4  -3  -6  110.25    7.33
  -4  -3  -6   95.49    4.83
  -4  -3  -7   -0.44    1.66
  -4  -3  -8    3.53    1.89
  -4  -3  -9    7.40    2.82
  -4  -3 -10    2.00    2.44
  -4  -3 -11   15.64    4.09
  -4  -3 -12   13.64    4.30
  -4  -3 -13    6.23    3.57
  -4  -3 -14    4.28    3.63
  -4  -3 -15    3.72    3.37
  -4  -3 -16   -4.37    3.98
  -4  -3 -17    8.80    5.29
  -4  -3 -18   11.55    5.58
  -4  -4  15   18.26    7.47
  -4  -4  14   39.53    7.64
  -4  -4  13   19.53    6.00
  -4  -4  12   28.73    6.51
  -4  -4  11   62.98    8.62
  -4  -4  10  116.56   10.73
  -4  -4   9  224.44   14.02
   4   4  -9  221.32   12.54
   4   4  -8   30.33    4.64
  -4  -4   8   36.09    6.35
  -4  -4   7  230.30   13.03
   4   4  -7  222.32   12.06
  -4  -4   6   37.19    5.00
   4   4  -6   39.97    5.17
  -4  -4   6   39.37    4.82
   4   4  -6   33.66    4.47
   4   4  -6   41.66    2.35
  -4  -4   5  812.89   19.91
   4   4  -5  843.37   20.02
  -4  -4   5  835.30   21.46
   4   4  -5  858.17   22.17
   4   4  -4   23.81    3.58
   4   4  -4   24.27    4.19
  -4  -4   4   30.71    4.93
  -4  -4   4   25.80    3.65
  -4  -4   3  507.32   14.70
   4   4  -3  514.79   13.41
   4   4  -3  501.08   16.16
  -4  -4   3  488.50   13.27
  -4  -4   2    7.09    1.33
   4   4  -2    9.23    2.04
  -4  -4   2    9.61    2.06
  -4  -4   1  452.55   11.94
   4   4  -1  414.22    6.99
  -4  -4   1  427.30   10.15
   4   4   0 1383.72   15.06
  -4  -4   0 1371.12   12.79
  -4  -4   0 1358.55   12.50
  -4  -4   0 1400.38   19.56
  -4  -4  -1 2589.96   21.90
  -4  -4  -1 2673.89   20.90
   4   4   1 2619.88   24.02
  -4  -4  -2  153.28    6.01
   4   4   2  147.68    6.46
  -4  -4  -3  917.22   16.52
   4   4   3  847.69   17.01
   4   4   3  905.17   19.48
  -4  -4  -4  314.16   10.81
   4   4   4  317.73   11.27
   4   4   4  328.26   11.67
  -4  -4  -5  726.46   17.64
   4   4   5  709.89   18.09
   4   4   5  717.58   17.02
  -4  -4  -6  543.18   16.17
   4   4   6  570.32   15.73
  -4  -4  -7  465.61   16.06
   4   4   7  487.88   13.92
  -4  -4  -8  586.66   19.09
  -4  -4  -9  126.26    9.41
  -4  -4 -10  544.71   20.30
  -4  -4 -11  100.53    9.43
  -4  -4 -12  539.67   22.46
  -4  -4 -13    2.61    2.64
  -4  -4 -14  299.01   18.10
  -4  -4 -15    5.19    4.74
  -4  -4 -16  112.35   12.37
  -4  -4 -17    8.96    5.82
  -4  -4 -18  141.25   15.35
  -4  -5  14    9.50    5.18
  -4  -5  13   13.50    6.22
  -4  -5  12    9.02    5.43
  -4  -5  11   10.29    4.88
   4   5 -10    8.11    3.35
   4   5 -10    9.44    4.06
  -4  -5  10   11.08    4.24
   4   5  -9    5.69    2.77
   4   5  -9   -0.65    3.58
  -4  -5   9    4.80    4.26
   4   5  -8    3.09    2.59
  -4  -5   8   -3.99    3.15
  -4  -5   8    1.49    3.12
  -4  -5   7   -1.32    3.10
   4   5  -7    2.31    2.75
   4   5  -7   -1.52    2.59
  -4  -5   7   -1.33    2.77
   4   5  -6   -0.49    1.99
  -4  -5   6   -2.31    2.97
   4   5  -6    1.00    1.80
   4   5  -6    0.97    1.14
  -4  -5   6   -0.55    2.72
  -4  -5   5    4.25    2.98
   4   5  -5    5.22    2.19
  -4  -5   5    1.47    2.05
   4   5  -5    2.27    2.21
   4   5  -5    4.88    1.31
  -4  -5   4   22.32    3.83
   4   5  -4   27.37    4.42
   4   5  -4   25.21    3.34
   4   5  -4   25.38    1.99
  -4  -5   4   23.74    3.67
  -4  -5   3    7.15    2.63
   4   5  -3    5.39    2.49
   4   5  -3    6.14    2.01
  -4  -5   3    9.13    2.79
   4   5  -3    6.47    1.17
   4   5  -2    3.39    2.41
  -4  -5   2   -1.14    2.00
  -4  -5   2    5.10    2.36
   4   5  -2    1.95    0.99
  -4  -5   1    0.90    0.48
  -4  -5   1    0.02    1.71
  -4  -5   1    1.00    0.49
   4   5  -1    0.47    1.10
   4   5   0   24.90    2.53
  -4  -5   0   23.49    2.08
  -4  -5   0   23.16    2.27
  -4  -5   0   30.66    3.43
   4   5   0   20.57    3.05
  -4  -5  -1    7.52    1.52
   4   5   1    8.76    2.35
   4   5   1    9.07    1.86
   4   5   2   50.62    4.72
   4   5   2   56.61    4.39
   4   5   3   58.91    4.85
   4   5   3   54.42    4.99
   4   5   3   55.20    5.32
   4   5   4    9.85    2.55
   4   5   4    9.25    2.79
   4   5   5   85.31    6.47
  -4  -5  -5   83.88    6.48
   4   5   5   80.91    6.74
   4   5   6   18.76    3.30
  -4  -5  -6   15.72    3.39
   4   5   6   16.17    3.61
   4   5   7    1.82    2.35
   4   5   7    5.56    2.07
  -4  -5  -7    5.31    2.26
  -4  -5  -8   57.53    6.41
   4   5   8   52.56    6.30
   4   5   8   59.65    5.16
  -4  -5  -9    2.60    2.60
   4   5   9    2.02    1.57
  -4  -5 -10    0.66    2.20
  -4  -5 -11   14.47    4.63
  -4  -5 -12   25.35    5.81
  -4  -5 -13   -5.22    3.90
  -4  -5 -14    1.29    3.47
  -4  -5 -15   -2.53    3.99
  -4  -5 -16   12.14    5.86
  -4  -5 -17   11.25    6.00
  -4  -5 -18   16.84    7.10
  -4  -6  14    8.01    5.83
  -4  -6  13   -0.35    4.69
  -4  -6  12   49.48    8.36
   4   6 -11    3.96    3.41
  -4  -6  11   11.99    5.21
  -4  -6  10   92.38   10.06
   4   6 -10   88.59    9.94
   4   6  -9   -1.26    3.10
  -4  -6   9    1.97    3.85
   4   6  -9    3.57    2.97
  -4  -6   9    6.10    4.04
   4   6  -8   43.29    6.38
   4   6  -8   41.02    5.98
  -4  -6   8   42.23    6.27
  -4  -6   8   43.80    6.67
   4   6  -7   23.98    4.50
   4   6  -7   27.93    5.14
  -4  -6   7   16.97    3.85
  -4  -6   7   16.49    4.88
  -4  -6   6  236.69   13.30
   4   6  -6  219.69   10.72
   4   6  -6  208.60   12.65
  -4  -6   6  228.34   12.59
  -4  -6   5   49.60    6.32
  -4  -6   5   51.03    6.16
   4   6  -5   46.90    3.63
   4   6  -5   47.79    4.74
   4   6  -5   47.04    6.12
  -4  -6   4  132.00    9.14
   4   6  -4  124.43    5.60
  -4  -6   4  131.20    8.81
   4   6  -4  128.74    9.68
   4   6  -3   67.08    4.05
  -4  -6   3   69.00    6.15
  -4  -6   3   74.32    6.55
   4   6  -3   68.07    6.91
  -4  -6   2   85.39    2.65
  -4  -6   2  124.73    7.58
   4   6  -2  123.20    5.81
   4   6  -2  121.84    9.07
   4   6  -1  632.05   13.56
  -4  -6   1  665.24   16.02
   4   6  -1  655.27   20.38
  -4  -6   1  602.91    8.83
   4   6   0  102.31    5.72
  -4  -6   0  100.12    5.78
   4   6   0  106.29    8.26
   4   6   1  165.31    7.78
   4   6   1  155.60    8.16
  -4  -6  -1  179.80    7.43
   4   6   1  176.89   10.46
   4   6   2  271.83   10.53
   4   6   2  280.59   10.68
   4   6   2  291.04   13.04
   4   6   3  671.92   16.50
   4   6   3  688.52   17.68
   4   6   3  680.17   19.76
   4   6   4   90.05    6.32
   4   6   4   98.05    7.14
   4   6   4  101.81    7.63
   4   6   5  482.37   16.18
   4   6   5  482.36   16.33
   4   6   6   24.38    4.07
   4   6   6   24.17    4.62
   4   6   7  780.59   23.06
   4   6   7  790.45   20.43
   4   6   8    3.65    2.25
   4   6   8    3.15    2.47
  -4  -6  -9  526.07   20.58
   4   6   9  539.55   21.27
   4   6   9  516.86   15.71
  -4  -6 -10   53.37    7.15
   4   6  10   40.92    6.59
   4   6  10   47.75    5.01
  -4  -6 -11  542.81   22.66
   4   6  11  545.80   15.02
  -4  -6 -12   58.90    8.10
  -4  -6 -13  222.02   15.92
  -4  -6 -14  148.96   13.82
  -4  -6 -15   66.05    9.85
  -4  -6 -16   30.70    7.85
  -4  -6 -17   76.05   11.73
  -4  -6 -18  147.11   15.87
  -4  -7  13    8.11    5.44
  -4  -7  12    6.94    5.20
  -4  -7  11   20.81    6.48
  -4  -7  10   -7.44    5.53
   4   7 -10    4.92    4.62
  -4  -7  10   -0.85    4.31
  -4  -7   9   11.51    3.69
   4   7  -9   18.93    5.13
  -4  -7   9   23.59    6.23
  -4  -7   8   72.56    8.64
  -4  -7   8   72.25    8.83
   4   7  -8   74.77    8.81
   4   7  -7   34.50    6.31
  -4  -7   7   27.24    5.62
  -4  -7   7   33.35    6.09
   4   7  -6    1.93    2.86
  -4  -7   6   -5.25    3.87
  -4  -7   6   -1.58    3.01
   4   7  -5    4.85    3.46
  -4  -7   5    4.81    2.92
  -4  -7   5   -1.26    3.55
   4   7  -4    1.86    2.39
  -4  -7   4   10.37    3.86
   4   7  -4    5.12    2.24
  -4  -7   4    7.49    3.16
  -4  -7   3    1.60    2.28
   4   7  -3    3.48    2.80
   4   7  -3    0.06    1.42
  -4  -7   3    6.68    3.50
   4   7  -2   29.44    4.81
  -4  -7   2   33.57    4.19
   4   7  -2   29.78    3.59
   4   7  -1    9.21    3.09
  -4  -7   1   12.31    3.07
   4   7  -1    9.46    2.47
   4   7   0   -0.96    1.92
  -4  -7   0   -3.49    2.82
   4   7   0    2.47    1.99
   4   7   1    2.33    2.09
  -4  -7  -1   -0.20    1.70
   4   7   1    1.75    2.09
   4   7   2    3.32    2.50
  -4  -7  -2    9.48    2.24
   4   7   2    4.36    1.74
   4   7   2    8.99    2.98
   4   7   3   20.74    4.17
   4   7   3   20.64    3.37
   4   7   3   25.90    4.06
   4   7   4   10.13    3.02
   4   7   4   11.17    2.63
   4   7   4   13.31    3.52
   4   7   5   11.87    3.42
   4   7   5   10.67    3.03
   4   7   5    8.33    2.84
   4   7   6    3.13    2.17
   4   7   6    3.04    2.93
   4   7   7   20.45    3.91
   4   7   7   20.18    4.65
   4   7   8   -0.38    1.94
   4   7   8    1.69    3.03
   4   7   9   -1.46    1.76
   4   7   9   -1.45    3.33
   4   7  10    4.59    2.63
  -4  -7 -10    3.26    2.86
   4   7  10   -3.32    3.36
   4   7  11    1.50    2.06
  -4  -7 -11    0.14    3.27
   4   7  11   -2.44    4.96
  -4  -7 -12   30.33    6.37
   4   7  12   24.39    5.69
  -4  -7 -13    8.86    5.18
  -4  -7 -14   -5.66    4.95
  -4  -7 -15    3.82    3.90
  -4  -7 -16    7.55    4.58
  -4  -7 -17    9.09    6.16
  -4  -8  11   21.25    6.75
   4   8 -10   13.87    5.87
  -4  -8  10   19.18    6.76
  -4  -8  10   11.81    5.12
   4   8  -9   27.25    7.08
  -4  -8   9   25.64    6.06
  -4  -8   9   34.76    7.11
   4   8  -8   16.73    5.46
  -4  -8   8   18.62    5.92
  -4  -8   8    7.44    3.76
   4   8  -7   29.55    6.13
  -4  -8   7   21.34    5.35
  -4  -8   7   24.14    5.53
   4   8  -6   49.95    7.92
  -4  -8   6   49.09    7.44
  -4  -8   6   49.39    6.69
   4   8  -5    1.57    2.66
  -4  -8   5    1.05    2.92
  -4  -8   4   60.77    6.62
  -4  -8   4   86.09    9.02
   4   8  -4   67.08    8.08
   4   8  -3    7.30    3.94
   4   8  -3   14.11    3.17
  -4  -8   3   11.73    3.45
  -4  -8   2  260.93   12.04
   4   8  -2  273.69   11.81
   4   8  -2  255.12   14.82
   4   8  -1    3.16    2.79
  -4  -8   1   -0.05    2.25
   4   8  -1   -1.41    2.01
   4   8   0   70.56    6.21
  -4  -8   0   78.19    6.03
   4   8   0   69.14    8.00
   4   8   1   11.41    3.78
  -4  -8  -1   13.61    2.81
   4   8   1   10.15    3.29
   4   8   2  176.89    9.73
   4   8   2  184.27   10.43
  -4  -8  -2  201.33    8.16
   4   8   2  184.53   11.98
  -4  -8  -3    8.47    1.97
   4   8   3    6.11    1.99
   4   8   3   10.46    3.35
   4   8   3    7.88    3.22
   4   8   4  263.78   13.24
   4   8   4  229.10   10.90
   4   8   4  236.68   13.23
   4   8   5  103.20    7.26
   4   8   5  107.28    9.44
   4   8   5  106.88    9.04
   4   8   6   97.22    8.81
   4   8   6  103.33    7.51
   4   8   6  106.00    8.90
   4   8   7   94.17    9.10
   4   8   7   92.37    8.29
   4   8   8  150.74   11.92
   4   8   8  152.27   10.29
   4   8   9  163.59   10.67
   4   8   9  150.46   12.22
   4   8  10   72.02    9.19
   4   8  10   73.53    7.30
   4   8  11  177.27   14.48
   4   8  11  164.81   10.14
   4   8  12   13.45    4.10
  -4  -8 -12   22.00    6.31
  -4  -8 -13  188.97   15.61
   4   8  13  184.56   15.59
  -4  -8 -14    5.21    4.47
  -4  -8 -15   70.00   10.75
  -4  -8 -16   11.95    6.53
  -4  -8 -17  118.86   14.81
   4   9 -10    1.02    3.93
  -4  -9  10    1.10    5.23
  -4  -9   9   -1.84    5.50
   4   9  -9    8.64    5.23
  -4  -9   8   -0.28    4.41
   4   9  -8    2.21    4.45
  -4  -9   7   -0.85    4.97
   4   9  -7    6.86    4.20
   4   9  -6    5.46    4.74
  -4  -9   6    8.48    4.88
   4   9  -5    2.11    3.62
  -4  -9   5   11.73    5.27
   4   9  -4    4.13    3.81
  -4  -9   4   14.86    5.37
   4   9  -3    3.89    3.21
   4   9  -2   20.79    5.17
   4   9  -2   27.56    4.65
   4   9  -1    0.38    2.51
   4   9  -1   -0.89    2.40
   4   9   0    3.56    3.08
   4   9   0    4.64    2.70
   4   9   1   -0.81    2.30
   4   9   1    4.02    2.97
   4   9   2   90.66    8.40
   4   9   2   76.00    8.41
   4   9   3    9.80    3.65
   4   9   3    8.12    3.80
   4   9   4   -0.04    2.93
   4   9   4    1.05    1.84
   4   9   4    0.75    2.46
   4   9   5    9.56    3.02
   4   9   5   10.96    3.93
   4   9   5   10.31    3.82
   4   9   6   23.08    4.23
   4   9   6   21.14    5.01
   4   9   6   22.37    4.71
   4   9   7   -2.85    2.45
   4   9   7    2.28    2.09
   4   9   7   -6.29    4.25
   4   9   8    3.95    3.10
   4   9   8    4.38    3.97
   4   9   8    2.89    2.87
   4   9   9    6.81    3.21
   4   9   9    8.73    4.65
   4   9  10   -2.72    3.05
   4   9  10   -7.83    4.47
   4   9  11   -0.58    4.68
   4   9  12    5.21    4.66
  -4  -9 -13   -2.24    3.90
   4   9  13   -3.10    5.76
  -4  -9 -14   -0.61    4.61
   4   9  14    1.38    4.83
  -4  -9 -15    3.89    4.67
  -4  -9 -16    1.69    4.87
  -4 -10   9    8.06    4.83
   4  10  -9   12.77    5.83
   4  10  -8    8.42    5.38
  -4 -10   8   -0.20    4.43
   4  10  -7   20.23    6.62
  -4 -10   7   26.32    7.47
   4  10  -6   11.12    4.90
  -4 -10   6    9.52    4.69
   4  10  -5    7.47    4.16
  -4 -10   5   18.48    6.17
   4  10  -4    7.73    3.73
  -4 -10   4   17.50    6.48
   4  10  -3   54.66    8.46
   4  10  -2   27.70    6.17
   4  10  -1    7.57    3.93
   4  10  -1   16.47    4.84
   4  10   0   13.18    4.88
   4  10   0   11.12    4.00
   4  10   1   36.91    5.90
   4  10   1   38.56    6.83
   4  10   2   44.95    6.93
   4  10   2   34.84    6.57
   4  10   3   96.00    9.70
   4  10   3   83.94    9.51
   4  10   4   51.66    7.87
   4  10   4   47.56    7.25
   4  10   5    0.85    3.78
   4  10   5   -2.13    3.00
   4  10   5    6.08    3.96
   4  10   6   59.31    6.32
   4  10   6   67.28    8.76
   4  10   6   56.28    7.73
   4  10   7    2.11    2.36
   4  10   7    4.95    4.74
   4  10   7    2.29    3.24
   4  10   8  250.79   12.64
   4  10   8  226.93   16.46
   4  10   8  220.31   14.58
   4  10   9   69.55    7.06
   4  10   9   66.80    9.65
   4  10   9   64.62    8.31
   4  10  10   18.09    4.48
   4  10  10   25.81    4.96
   4  10  10   23.78    7.17
   4  10  11   14.83    6.05
   4  10  12   59.70    9.76
  -4 -10 -13   36.94    7.77
   4  10  13   31.11    7.53
  -4 -10 -14   24.24    7.37
   4  10  14    9.09    5.03
  -4 -10 -15   -2.47    5.52
   4  10  15  -18.69    8.48
  -4 -11   7    1.49    4.51
   4  11  -6    1.14    3.91
  -4 -11   6   -0.07    5.01
   4  11  -5    1.60    3.92
  -4 -11   5   11.44    6.55
   4  11  -4    5.24    4.42
  -4 -11   4   12.96    5.57
   4  11  -3    1.42    3.64
   4  11  -2    1.10    4.44
   4  11  -1   -2.96    3.39
   4  11   0    1.56    3.74
   4  11   1    8.45    4.52
   4  11   1   13.54    5.71
   4  11   2   11.78    4.80
   4  11   2   15.69    5.04
   4  11   3    9.33    4.16
   4  11   3    2.79    4.19
   4  11   4    2.77    3.58
   4  11   4    1.12    3.18
   4  11   5    1.95    4.12
   4  11   5   -2.42    3.07
   4  11   6   -3.25    4.04
   4  11   6    0.79    2.60
   4  11   6    5.94    3.89
   4  11   7   -0.87    4.27
   4  11   7    2.09    2.36
   4  11   7   -0.82    3.86
   4  11   8    5.88    3.22
   4  11   8   -3.63    5.34
   4  11   9    1.05    3.84
   4  11   9    0.98    4.71
   4  11  10   11.63    4.88
   4  11  10   13.14    6.49
   4  11  11   -5.48    5.26
   4  11  12    5.11    5.74
   4  11  13   -1.52    5.26
  -4 -11 -14    8.04    5.20
   4  11  14   -6.18    7.25
  -4 -12   5   22.14    7.32
  -4 -12   4   23.82    7.23
   4  12  -3   15.23    5.89
   4  12  -2    4.18    5.18
   4  12  -1    6.65    5.05
   4  12   0   -4.92    4.59
   4  12   1   25.21    7.84
   4  12   2    6.14    4.34
   4  12   2    1.34    4.33
   4  12   3   29.74    7.60
   4  12   3   26.66    7.13
   4  12   4   10.31    6.03
   4  12   4    1.15    4.00
   4  12   5   15.96    6.88
   4  12   5   18.52    5.77
   4  12   6   18.06    7.23
   4  12   6   22.27    6.57
   4  12   7   33.84    7.97
   4  12   7   33.42    8.29
   4  12   8   10.83    5.51
   4  12   8   -0.54    5.77
   4  12   9   20.16    6.20
   4  12   9   38.47    9.40
   4  12  10   15.48    5.89
   4  12  10   18.57    7.60
   4  12  11   14.59    6.49
   4  12  12   22.89    8.28
   4  13   2   -1.10    4.50
   4  13   3    0.81    4.30
   4  13   4    8.76    5.74
   4  13   5    8.89    6.27
   4  13   5   10.46    6.12
   4  13   6    2.74    4.66
   4  13   6    7.28    6.32
   4  13   7    4.24    5.43
   4  13   7   -6.06    6.37
   4  13   8    6.23    4.70
   4  13   8   -0.07    6.70
   4  13   9    7.07    5.99
   4  13   9   20.43    8.89
  -5  10   8    3.02    4.76
  -5  10   7   -5.63    4.61
  -5  10   6    3.87    4.29
  -5  10   5   15.04    5.36
  -5  10   4    1.81    3.56
  -5  10   3    0.60    3.71
  -5  10   2    2.05    3.84
  -5  10   1    4.10    5.40
  -5  10   0    7.49    4.78
  -5  10  -1    8.27    5.84
  -5  10  -2    3.08    5.21
  -5  10  -3   14.72    6.11
  -5   9  11   32.69    6.94
  -5   9  10    2.92    4.65
  -5   9   9   20.48    6.14
  -5   9   8    5.53    4.47
  -5   9   7    5.69    3.51
  -5   9   6   41.04    6.94
  -5   9   5   22.50    5.58
  -5   9   4   28.05    6.29
  -5   9   3   11.12    4.68
  -5   9   2    1.20    3.84
  -5   9   1    5.79    4.64
  -5   9   0   17.88    6.11
  -5   9  -1    3.87    4.36
  -5   9  -2   15.33    5.76
  -5   9  -3   11.42    5.49
  -5   9  -4   18.81    5.95
  -5   9  -5    7.12    5.22
  -5   9  -6   11.58    5.66
  -5   9  -7    3.77    5.72
  -5   8  13    5.24    4.62
  -5   8  12    2.36    4.17
  -5   8  11    7.15    5.02
  -5   8  10    2.85    3.88
  -5   8   9    6.88    4.87
  -5   8   8    7.56    4.43
  -5   8   7    7.47    3.59
   5  -8  -6    2.50    2.71
  -5   8   6   -1.54    3.18
  -5   8   5    2.05    3.52
  -5   8   4    6.76    3.45
  -5   8   3    6.64    3.61
  -5   8   2    6.88    3.83
  -5   8   1   22.68    5.47
  -5   8   0   20.03    5.32
  -5   8  -1   17.35    4.83
  -5   8  -2    5.71    4.86
  -5   8  -3    1.76    3.45
  -5   8  -4    3.46    3.98
  -5   8  -5    5.73    4.68
  -5   8  -6    4.08    4.27
  -5   8  -7    2.70    4.94
  -5   8  -8   -0.08    4.99
  -5   8  -8   -6.62    4.68
  -5   8  -9    3.52    5.38
  -5   8  -9   -3.82    5.71
  -5   8 -10    0.73    5.05
  -5   7  14   46.21    8.41
  -5   7  13    7.22    4.38
  -5   7  12   17.78    5.27
  -5   7  11   18.16    5.31
  -5   7  10   31.38    6.11
  -5   7   9   39.94    6.83
  -5   7   8    3.26    3.23
  -5   7   7   45.31    6.31
  -5   7   6    6.25    3.27
  -5   7   5  113.73    9.27
   5  -7  -5  110.89    8.63
  -5   7   4    9.43    3.89
   5  -7  -4    5.92    2.16
  -5   7   3   59.97    6.95
   5  -7  -3   64.38    5.64
   5  -7  -2    0.38    1.93
  -5   7   2    3.23    2.77
  -5   7   1   38.75    5.80
  -5   7   0    0.55    2.80
  -5   7  -1   44.79    6.31
  -5   7  -2    7.09    3.52
  -5   7  -3   10.42    4.32
  -5   7  -4   32.81    6.12
  -5   7  -5    6.01    4.13
  -5   7  -5    0.27    3.61
  -5   7  -6   35.00    6.81
  -5   7  -6   37.32    6.59
  -5   7  -7   20.89    6.27
  -5   7  -8   19.36    5.58
  -5   7  -9   13.55    5.49
  -5   7 -10    7.05    5.05
   5  -7  10   18.29    6.86
  -5   7 -11   17.08    6.10
   5  -7  11   28.94    7.81
  -5   7 -12    5.52    4.19
   5  -6 -15    0.35    4.36
   5  -6 -14   -4.27    6.26
  -5   6  14    9.81    5.32
  -5   6  13    9.54    5.45
  -5   6  12    6.26    4.20
  -5   6  11    1.25    4.07
  -5   6  10    8.22    4.08
  -5   6   9   13.12    4.36
  -5   6   8    9.72    4.26
  -5   6   7    5.49    2.57
  -5   6   6    3.66    2.89
  -5   6   6    7.62    3.59
  -5   6   5    1.86    3.01
  -5   6   5   -0.87    1.98
  -5   6   4    2.88    2.50
  -5   6   4    0.64    2.74
   5  -6  -4   -0.01    2.07
  -5   6   3    1.83    1.68
  -5   6   3    1.67    2.69
   5  -6  -3    1.82    1.89
  -5   6   2    4.72    2.24
   5  -6  -2   -0.02    1.42
  -5   6   2   -1.04    2.49
  -5   6   1    5.46    1.30
   5  -6  -1   10.85    2.44
  -5   6   1    8.74    3.23
  -5   6   0   11.64    2.37
  -5   6   0    8.14    3.15
  -5   6  -1   -1.01    2.35
  -5   6  -2   -2.32    3.30
  -5   6  -3   14.16    4.18
  -5   6  -3    8.92    3.34
  -5   6  -4    2.06    3.32
  -5   6  -4   -4.67    3.71
  -5   6  -5    9.27    4.01
  -5   6  -6    5.33    3.45
  -5   6  -7    1.72    3.58
  -5   6  -8    5.46    3.80
  -5   6  -9   -1.18    3.14
  -5   6 -10   25.68    6.30
   5  -6  10   38.10    8.49
  -5   6 -11    3.96    4.39
   5  -6  11    3.02    4.87
  -5   6 -12   -0.41    3.97
   5  -6  12    6.02    5.11
  -5   6 -13    0.65    3.79
   5  -6  13    5.93    4.83
   5  -5 -15   -1.72    4.26
  -5   5  15   14.35    5.74
  -5   5  14   57.63    8.69
   5  -5 -14   53.45    9.54
  -5   5  13    2.87    3.76
  -5   5  13   -3.73    3.77
  -5   5  12   94.27    9.50
  -5   5  12   95.97    9.92
  -5   5  11    6.13    3.53
  -5   5  11   12.15    4.63
  -5   5  10   69.34    7.73
  -5   5  10   76.35    7.99
  -5   5   9  103.61    9.10
  -5   5   9  101.80    8.65
  -5   5   8  162.83   10.64
  -5   5   8  153.47   10.10
  -5   5   7   10.96    3.00
  -5   5   7   12.16    3.45
  -5   5   6  191.12   10.05
  -5   5   6  186.76   10.53
  -5   5   5  267.55   12.20
  -5   5   5  274.36   11.27
  -5   5   4  157.54    9.24
  -5   5   4  159.05    8.10
  -5   5   3   27.46    3.51
  -5   5   3   26.67    4.63
   5  -5  -3   15.04    2.78
  -5   5   2   46.34    5.11
  -5   5   2   46.41    3.73
   5  -5  -2   47.73    4.69
  -5   5   1  127.33    8.40
  -5   5   1  133.98    6.47
   5  -5  -1  133.18    7.26
  -5   5   0   69.43    6.28
  -5   5  -1  115.16    8.39
  -5   5  -1  108.22    8.86
  -5   5  -2    5.23    2.75
  -5   5  -2    2.52    2.23
  -5   5  -3  338.55   15.40
  -5   5  -4   -1.16    2.06
  -5   5  -5   71.33    7.63
  -5   5  -6    0.04    2.45
  -5   5  -7  103.45    9.62
  -5   5  -8    2.89    3.44
   5  -5   9   89.09    9.68
  -5   5  -9   70.99    8.91
  -5   5 -10   16.17    5.23
   5  -5  10   19.59    6.26
  -5   5 -11    4.07    3.72
   5  -5  11    1.23    3.98
   5  -5  12   -0.03    3.77
  -5   5 -12    9.11    4.82
  -5   5 -13   10.85    5.34
   5  -5  13    2.62    4.45
  -5   5 -14   31.86    7.70
   5  -5  14   12.49    5.75
  -5   4  16   12.31    6.09
   5  -4 -15    6.24    4.68
  -5   4  15    3.92    4.92
   5  -4 -14   -0.78    3.67
  -5   4  14    5.73    5.09
  -5   4  13    7.32    3.45
   5  -4 -13    0.89    4.00
  -5   4  13    7.30    4.18
   5  -4 -12    6.25    4.34
  -5   4  12   11.77    4.02
  -5   4  12   13.46    4.24
   5  -4 -11   -3.18    4.65
  -5   4  11   -0.16    2.65
  -5   4  11    3.73    4.28
  -5   4  10   -1.35    2.90
  -5   4  10   -0.56    3.11
  -5   4   9    1.88    2.81
  -5   4   9    0.39    3.24
  -5   4   8    7.28    2.88
  -5   4   8   11.51    3.92
  -5   4   7    1.89    2.76
  -5   4   7    4.81    3.10
  -5   4   6   14.76    3.50
  -5   4   6   14.55    3.18
  -5   4   5   -1.03    2.03
  -5   4   5    2.20    2.20
  -5   4   4    1.14    2.19
  -5   4   4    1.58    2.16
  -5   4   3   -0.13    2.01
  -5   4   3    3.08    2.29
   5  -4  -3   -2.37    2.64
  -5   4   2    0.98    1.75
  -5   4   2    0.38    1.72
   5  -4  -2    0.62    1.66
   5  -4  -1   14.07    2.58
  -5   4   1   19.73    2.96
  -5   4   1   17.80    3.37
   5  -4   0    6.23    2.03
  -5   4   0    3.79    2.40
  -5   4   0    6.35    2.49
   5  -4   1    0.88    0.55
  -5   4  -1    0.11    1.72
  -5   4  -2   25.37    4.45
  -5   4  -3   17.80    3.81
  -5   4  -4   -0.34    1.99
  -5   4  -5   15.57    3.77
  -5   4  -6    0.47    2.72
  -5   4  -7    5.14    3.43
  -5   4  -8   19.02    5.25
  -5   4  -9   19.40    5.22
   5  -4   9   27.18    5.97
   5  -4  10   11.97    4.95
  -5   4 -10    0.65    2.95
  -5   4 -11   15.71    4.59
   5  -4  11   17.56    4.99
  -5   4 -12    1.88    3.87
   5  -4  12    1.93    3.88
   5  -4  13   -3.82    4.73
  -5   4 -13    3.07    4.06
  -5   4 -14    8.52    4.82
   5  -4  14   -9.17    6.52
  -5   4 -15   -1.25    4.41
  -5   3  16   15.47    6.67
  -5   3  15   58.79    9.43
   5  -3 -14   19.70    5.36
  -5   3  14   23.34    6.27
   5  -3 -13   46.26    7.54
  -5   3  13   53.93    8.17
  -5   3  12   45.72    6.28
   5  -3 -12   48.23    7.78
  -5   3  12   51.96    7.52
   5  -3 -11   81.72   10.02
  -5   3  11   83.02    7.84
  -5   3  11   77.05    8.81
  -5   3  10  136.37   10.93
   5  -3 -10  130.44   12.35
  -5   3  10  131.60    9.08
   5  -3  -9   20.30    5.05
  -5   3   9   25.05    4.09
  -5   3   9   28.89    5.19
  -5   3   8  198.66   10.01
  -5   3   8  206.34   11.93
  -5   3   7   50.58    5.57
  -5   3   7   50.20    5.14
  -5   3   6  419.36   14.86
  -5   3   6  412.00   13.43
  -5   3   5    2.42    2.35
  -5   3   5    2.03    1.79
  -5   3   4  398.66   12.47
  -5   3   4  393.28   12.65
  -5   3   3   18.85    2.82
   5  -3  -3   16.09    2.95
  -5   3   3   19.88    3.08
  -5   3   2  257.60    9.82
  -5   3   2  266.56    9.38
   5  -3  -2  256.82   10.54
   5  -3  -1    7.80    1.74
  -5   3   1    8.62    2.26
  -5   3   0  130.13    7.18
   5  -3   0  124.12    4.00
   5  -3   0  133.30    6.80
  -5   3   0  135.50    8.04
   5  -3   1  345.75    7.23
  -5   3  -1  361.61   13.20
  -5   3  -2 1203.59   24.40
  -5   3  -3  196.81   10.11
  -5   3  -4  156.32    9.39
  -5   3  -5   21.00    3.93
  -5   3  -6  152.24    9.88
  -5   3  -7  298.22   14.32
   5  -3   8  112.37    8.94
  -5   3  -8   97.88    8.80
   5  -3   9  204.76   12.41
  -5   3  -9  190.58   12.57
  -5   3 -10    4.27    2.99
   5  -3  10    5.14    4.07
   5  -3  11   80.46    8.83
  -5   3 -11   74.33    9.08
  -5   3 -12   10.99    4.43
   5  -3  12    7.52    3.53
  -5   3 -13   62.93    9.28
   5  -3  13   69.02    8.72
   5  -3  14   -1.51    4.23
  -5   3 -14    0.80    4.07
  -5   3 -15   35.54    7.53
  -5   3 -16    6.00    4.86
  -5   2  16    9.62    6.22
  -5   2  15    8.73    5.22
   5  -2 -14    6.87    5.00
  -5   2  14    2.34    4.62
   5  -2 -13   56.81    8.23
  -5   2  13   60.91    8.52
   5  -2 -12    6.44    3.81
  -5   2  12    5.63    3.71
   5  -2 -11    2.13    2.36
  -5   2  11   -4.62    3.04
  -5   2  11    2.57    3.47
   5  -2 -10    1.94    2.32
  -5   2  10    4.26    2.70
  -5   2  10    5.18    4.02
   5  -2  -9   43.07    6.86
  -5   2   9   52.87    5.42
  -5   2   9   52.39    6.85
  -5   2   8   -0.95    2.46
   5  -2  -8   -1.32    3.10
  -5   2   8   -1.60    1.83
  -5   2   7    9.23    3.56
   5  -2  -7    4.30    3.25
  -5   2   7    7.49    2.58
  -5   2   6   14.16    3.42
  -5   2   6   18.94    3.10
  -5   2   5   40.97    3.95
  -5   2   5   38.67    4.65
  -5   2   4    0.67    2.32
  -5   2   4    6.67    2.06
  -5   2   3    0.85    1.61
   5  -2  -3   -2.62    2.24
  -5   2   3    2.07    1.66
  -5   2   2   16.01    3.02
  -5   2   2   12.49    2.41
   5  -2  -2   13.08    2.74
  -5   2   1   10.66    2.52
   5  -2  -1   12.19    2.40
  -5   2   1   12.16    2.29
  -5   2   0   16.04    2.78
   5  -2   0   13.52    2.32
   5  -2   0   12.39    1.53
  -5   2  -1    4.86    1.82
  -5   2  -2    1.59    1.64
  -5   2  -3   23.93    3.78
  -5   2  -4    0.10    1.62
  -5   2  -5   93.87    7.15
  -5   2  -6   33.34    4.62
  -5   2  -7    0.87    2.00
   5  -2   7   -2.43    2.20
   5  -2   8   99.65    5.40
  -5   2  -8  108.92    8.72
  -5   2  -9   -1.94    2.31
   5  -2   9    3.20    3.33
   5  -2  10   30.33    5.20
  -5   2 -10   27.79    5.10
  -5   2 -11   -0.61    3.05
   5  -2  11   -5.00    3.70
  -5   2 -12    5.10    2.83
   5  -2  12    0.73    4.48
  -5   2 -13    9.66    4.39
   5  -2  13    6.80    3.31
  -5   2 -14    5.62    4.38
  -5   2 -15   -1.41    4.44
  -5   2 -16   -1.82    3.91
  -5   2 -17   10.01    6.39
  -5   1  16   22.49    7.13
  -5   1  15   81.08   10.32
  -5   1  14   32.58    7.18
  -5   1  13  107.12   11.58
   5  -1 -12    6.09    3.69
  -5   1  12    7.04    4.55
   5  -1 -11  246.07   15.07
  -5   1  11  266.47   15.95
   5  -1 -10    1.68    2.33
  -5   1  10   -0.12    2.69
  -5   1  10    2.54    3.68
   5  -1  -9  356.56   17.31
  -5   1   9  378.25   13.36
  -5   1   9  382.01   17.22
  -5   1   8   14.01    3.55
   5  -1  -8   10.39    3.41
  -5   1   8   12.10    2.76
   5  -1  -7  446.71   19.37
  -5   1   7  470.61   13.22
  -5   1   7  443.51   16.56
  -5   1   6   36.26    4.75
   5  -1  -6   32.83    5.23
  -5   1   6   36.49    3.62
   5  -1  -5  358.71   18.09
  -5   1   5  343.73    9.74
  -5   1   5  329.97   12.80
   5  -1  -4  134.73   11.00
  -5   1   4  116.98    5.38
  -5   1   4  115.38    6.92
  -5   1   3  225.96    7.52
   5  -1  -3  225.15   10.52
  -5   1   3  230.30    9.26
   5  -1  -3  239.48   15.10
   5  -1  -2  322.58   17.98
  -5   1   2  291.90    8.31
   5  -1  -2  302.75   11.25
  -5   1   2  304.19   10.05
  -5   1   1  215.85    7.30
   5  -1  -1  215.88    6.77
   5  -1  -1  225.14    9.20
  -5   1   1  217.00    8.52
   5  -1   0  631.73   11.43
   5  -1   0  667.11   15.07
  -5   1   0  652.07   14.69
  -5   1  -1  425.37   12.34
  -5   1  -2 1097.77   20.50
   5  -1   3   34.76    5.54
  -5   1  -3   38.50    4.17
   5  -1   4  433.95   19.15
  -5   1  -4  418.79   13.62
   5  -1   5   31.28    4.68
  -5   1  -5   33.16    4.09
   5  -1   6  691.21   17.06
  -5   1  -6  666.32   18.59
  -5   1  -7    2.02    2.00
   5  -1   7    9.87    3.26
   5  -1   7    6.87    1.89
   5  -1   8  502.43   16.32
  -5   1  -8  486.71   17.81
   5  -1   9  173.85   10.41
  -5   1  -9  157.26   10.85
  -5   1 -10  137.68   10.49
   5  -1  10  147.64    9.98
  -5   1 -11   38.41    6.09
   5  -1  11   26.87    3.95
  -5   1 -12  150.19   12.15
  -5   1 -13   62.84    8.75
  -5   1 -14  113.64   11.88
  -5   1 -15   34.26    8.05
  -5   1 -16   35.69    8.13
  -5   1 -17   31.16    7.58
  -5   0  16    5.66    6.17
  -5   0  15    8.22    6.46
  -5   0  14   11.46    6.15
  -5   0  13   21.34    6.04
  -5   0  12   13.20    4.56
  -5   0  11   -0.75    3.45
   5   0 -10   45.80    7.04
  -5   0  10   34.09    6.12
   5   0  -9    4.19    2.95
  -5   0   9    6.61    3.30
   5   0  -8  122.77   10.03
  -5   0   8  129.53    9.71
   5   0  -7   60.16    7.01
  -5   0   7   63.01    4.60
  -5   0   7   54.59    6.02
   5   0  -6   96.17    8.77
  -5   0   6  115.83    5.54
  -5   0   6  107.47    7.74
   5   0  -5   30.65    5.02
  -5   0   5   36.86    4.75
  -5   0   5   38.22    3.07
  -5   0   4   13.91    2.62
   5   0  -4   14.15    4.00
  -5   0   4   15.79    1.86
   5   0  -3    4.62    2.78
  -5   0   3    5.00    1.99
  -5   0   3    4.24    1.32
  -5   0   2  150.20    7.32
   5   0  -2  150.75   11.30
  -5   0   2  149.23    5.07
   5   0  -1  141.90   11.40
  -5   0   1  149.74    5.35
   5   0  -1  139.72    5.88
  -5   0   1  151.11    6.51
   5   0   0   27.20    2.74
   5   0   0   26.06    4.72
  -5   0   0   28.43    2.91
   5   0   1   48.30    3.64
   5   0   1   45.82    6.24
  -5   0  -1   50.93    4.10
  -5   0  -2    2.02    1.32
   5   0   2    1.93    2.25
  -5   0  -3    2.89    1.36
   5   0   3    5.38    2.66
   5   0   4   48.72    5.44
  -5   0  -4   39.53    4.14
  -5   0  -5    3.13    1.76
   5   0   5    3.99    2.14
   5   0   5    4.59    2.06
   5   0   6   71.99    5.29
  -5   0  -6   71.72    6.06
  -5   0  -7   31.66    4.36
   5   0   7   38.83    4.36
  -5   0  -8   31.16    4.98
   5   0   8   26.38    3.80
   5   0   9   42.72    4.76
  -5   0  -9   53.23    6.33
  -5   0 -10   10.85    3.90
  -5   0 -11   -4.16    3.10
  -5   0 -12   -1.21    3.50
  -5   0 -13    3.13    2.95
  -5   0 -14   -1.26    3.64
  -5   0 -15    5.52    5.23
  -5   0 -16    2.45    4.03
  -5   0 -17    8.00    4.90
  -5   0 -18    3.07    4.77
  -5  -1  15   10.08    5.86
  -5  -1  14   94.29   11.31
  -5  -1  13   31.37    7.01
  -5  -1  12  115.76   11.15
  -5  -1  11  137.75   11.61
  -5  -1  10  112.00   10.18
   5   1  -9  257.81    9.99
  -5  -1   9  223.13   13.65
  -5  -1   8  240.60   13.27
   5   1  -7  316.18   15.89
  -5  -1   7  309.91   14.05
   5   1  -6   49.04    6.66
  -5  -1   6   47.10    5.47
   5   1  -5  594.95   21.45
  -5  -1   5  584.47   17.23
   5   1  -5  604.81   13.00
  -5  -1   4   70.72    5.52
   5   1  -4   82.21    8.12
  -5  -1   4   72.37    3.03
   5   1  -4   75.16    6.43
   5   1  -4   78.28    4.62
   5   1  -3  456.51   18.79
  -5  -1   3  444.25    6.70
  -5  -1   3  463.12   13.67
   5   1  -3  478.71   11.25
  -5  -1   2   22.89    3.35
   5   1  -2   19.67    4.56
  -5  -1   2   20.76    1.58
   5   1  -2   23.00    2.69
   5   1  -1 1944.21   23.63
   5   1  -1 1857.41   37.37
  -5  -1   1 1970.81   15.54
  -5  -1   1 1925.54   19.78
   5   1   0   80.16    4.74
   5   1   0   84.47    7.88
  -5  -1   0   83.66    4.48
   5   1   1 1170.99   18.22
   5   1   1 1139.97   27.02
  -5  -1  -1 1184.42   17.78
   5   1   2  108.97    8.06
  -5  -1  -2  106.13    5.63
   5   1   3 1526.93   12.47
  -5  -1  -3 1610.80   23.21
  -5  -1  -4   12.05    2.36
   5   1   4   13.15    1.50
   5   1   5  250.97    7.83
  -5  -1  -5  268.49   10.85
  -5  -1  -6  458.02   14.91
  -5  -1  -7  636.31   18.28
  -5  -1  -8  636.83   19.29
  -5  -1  -9   79.92    7.30
  -5  -1 -10  244.43   13.23
  -5  -1 -11   97.79    9.02
  -5  -1 -12  209.69   14.02
  -5  -1 -13   10.57    4.59
  -5  -1 -14  183.19   14.20
  -5  -1 -15   -0.17    3.34
  -5  -1 -16  140.05   14.18
  -5  -1 -17   12.04    6.60
  -5  -1 -18   44.25    8.55
  -5  -2  15    8.84    5.52
  -5  -2  14   16.65    6.26
  -5  -2  13   10.83    5.55
  -5  -2  12    5.60    4.86
  -5  -2  11   26.80    6.25
  -5  -2  10    6.01    3.94
  -5  -2   9    2.74    3.13
  -5  -2   8    2.15    2.74
  -5  -2   7    4.81    2.70
   5   2  -7    2.04    0.96
   5   2  -6   14.31    1.56
  -5  -2   6   15.70    3.29
   5   2  -6   11.95    1.48
  -5  -2   5    3.16    2.20
   5   2  -5   -0.32    0.85
   5   2  -5   -3.35    3.08
  -5  -2   4   60.33    5.21
   5   2  -4   57.60    5.41
   5   2  -4   71.54    3.55
  -5  -2   3   52.41    4.66
   5   2  -3   51.41    4.97
   5   2  -3   56.47    3.12
   5   2  -2    1.58    1.03
  -5  -2   2    5.48    3.02
  -5  -2   1    1.74    0.80
   5   2  -1   -0.09    0.78
  -5  -2   1    2.90    1.88
  -5  -2   1    0.30    0.53
   5   2  -1    1.24    1.34
  -5  -2   1    0.19    0.34
  -5  -2   0    9.62    1.70
   5   2   0   11.49    1.91
  -5  -2   0    9.13    1.14
  -5  -2  -1   46.49    3.27
  -5  -2  -1   57.56    3.70
  -5  -2  -2   29.95    2.98
  -5  -2  -3   96.11    5.55
  -5  -2  -4    7.05    1.74
  -5  -2  -5  145.61    7.50
  -5  -2  -6   67.97    5.57
  -5  -2  -7   32.86    4.44
  -5  -2  -8   44.80    5.43
  -5  -2  -9   55.02    6.28
  -5  -2 -10   67.06    7.31
  -5  -2 -11    9.19    3.60
  -5  -2 -12   -3.58    2.75
  -5  -2 -13    7.80    3.75
  -5  -2 -14    0.93    3.15
  -5  -2 -15   -0.71    3.95
  -5  -2 -16    7.78    4.46
  -5  -2 -17   19.74    6.49
  -5  -2 -18   25.23    8.06
  -5  -3  15   10.24    6.71
  -5  -3  14   66.87   10.28
  -5  -3  13   17.56    5.44
  -5  -3  12  181.50   14.43
  -5  -3  11   20.62    5.46
  -5  -3  10   63.53    8.50
  -5  -3   9    2.16    3.36
  -5  -3   8  295.64   15.44
  -5  -3   7   59.20    6.85
  -5  -3   6  242.47   12.40
   5   3  -6  245.87   12.82
  -5  -3   5   83.04    6.95
   5   3  -5   81.38    6.77
  -5  -3   4  452.57   14.99
   5   3  -4  452.21   15.43
  -5  -3   3  187.93    9.07
   5   3  -3  182.92    8.91
  -5  -3   2  572.67   15.15
   5   3  -2  553.23   14.87
  -5  -3   1  338.95   11.06
   5   3  -1  317.00   10.74
  -5  -3   1  314.31    5.57
  -5  -3   0  719.09    8.77
  -5  -3   0  729.55   10.58
  -5  -3  -1  866.42   12.97
  -5  -3  -1  891.20   13.73
  -5  -3  -2  418.42   10.72
  -5  -3  -2  399.90    9.85
  -5  -3  -3  823.85   15.23
  -5  -3  -4  219.30    8.66
  -5  -3  -5  824.00   18.05
  -5  -3  -6   39.89    4.30
  -5  -3  -7 1033.86   23.08
  -5  -3  -8   59.22    6.08
  -5  -3  -9 1198.11   27.94
  -5  -3 -10   38.31    5.66
  -5  -3 -11  261.88   14.64
  -5  -3 -12   42.72    6.66
  -5  -3 -13  231.82   15.07
  -5  -3 -14   70.76    9.40
  -5  -3 -15  203.32   15.51
  -5  -3 -16   79.66   10.54
  -5  -3 -17   59.56    9.71
  -5  -3 -18   62.08    9.93
  -5  -4  14   -1.87    4.51
  -5  -4  13    5.87    5.14
  -5  -4  12    8.55    4.92
  -5  -4  11   19.14    5.36
  -5  -4  10   19.55    5.52
   5   4  -9    3.42    3.59
  -5  -4   9    2.46    3.16
   5   4  -8    0.63    3.75
  -5  -4   8    3.36    3.01
  -5  -4   7    5.44    3.82
   5   4  -7    0.24    3.56
  -5  -4   6   25.34    4.59
   5   4  -6   31.85    5.11
   5   4  -6   29.23    4.17
  -5  -4   5  148.09    9.63
   5   4  -5  153.90    9.56
   5   4  -5  171.10   10.96
   5   4  -4    1.21    1.71
  -5  -4   4    3.70    2.73
   5   4  -4   -1.12    2.44
  -5  -4   3   -2.27    2.49
   5   4  -3    1.66    1.98
   5   4  -3    0.08    2.09
  -5  -4   2   26.23    2.91
  -5  -4   2   30.21    3.77
   5   4  -2   36.74    4.99
   5   4  -2   31.99    3.84
  -5  -4   1   -0.17    0.26
  -5  -4   1    1.68    2.07
  -5  -4   1   -0.99    1.39
  -5  -4   0    4.06    0.99
  -5  -4   0    4.69    2.61
  -5  -4   0    3.21    0.69
  -5  -4   0    2.38    0.87
  -5  -4  -1    0.15    0.93
  -5  -4  -1    0.10    0.93
  -5  -4  -1    2.05    0.91
  -5  -4  -2   41.83    1.94
   5   4   2   48.02    5.39
  -5  -4  -2   41.92    3.16
   5   4   3   35.70    4.53
  -5  -4  -3   32.70    3.34
  -5  -4  -4    8.25    2.14
   5   4   4    9.61    2.45
  -5  -4  -4    5.72    0.73
  -5  -4  -5  108.01    6.93
  -5  -4  -5   89.33    3.29
   5   4   5  111.87    7.82
  -5  -4  -6   53.93    5.41
  -5  -4  -6   42.66    2.80
  -5  -4  -7   55.23    5.78
  -5  -4  -7   47.27    3.58
  -5  -4  -8   42.29    5.34
  -5  -4  -9   66.81    7.11
  -5  -4 -10   22.08    4.66
  -5  -4 -11    1.47    2.57
  -5  -4 -12    1.07    2.59
  -5  -4 -13   23.99    5.74
  -5  -4 -14   -1.56    3.22
  -5  -4 -15    7.94    4.50
  -5  -4 -16   -2.95    4.32
  -5  -4 -17   46.55    9.65
  -5  -4 -18   16.23    6.90
  -5  -5  14   18.78    6.96
  -5  -5  13   45.77    8.68
   5   5 -12    9.56    5.20
  -5  -5  12    8.27    6.10
   5   5 -11   66.28    9.03
  -5  -5  11   75.05    9.61
  -5  -5  10   12.91    5.23
   5   5 -10   -0.05    3.09
  -5  -5   9   88.64    9.80
   5   5  -9   68.11    8.50
  -5  -5   8   79.92    8.98
   5   5  -8   74.64    8.51
   5   5  -8   61.06    7.58
  -5  -5   7   55.07    7.07
   5   5  -7   44.28    6.17
   5   5  -7   46.05    6.23
  -5  -5   6   87.96    8.32
   5   5  -6   80.42    7.39
   5   5  -6   89.75    8.42
  -5  -5   5   42.63    5.77
   5   5  -5   43.48    6.01
   5   5  -5   48.22    5.50
  -5  -5   5   37.98    4.48
  -5  -5   4  244.20   10.77
  -5  -5   4  273.24   12.52
   5   5  -4  273.26   11.56
   5   5  -4  277.24   14.11
  -5  -5   3   54.63    5.72
   5   5  -3   52.30    4.99
   5   5  -3   57.07    6.41
  -5  -5   3   47.26    4.56
  -5  -5   2  372.16   12.86
   5   5  -2  384.30   16.03
  -5  -5   2  345.07   11.34
  -5  -5   1  156.72    8.03
  -5  -5   1  143.48    6.69
   5   5  -1  156.36   10.22
   5   5   0  634.74   16.95
  -5  -5   0  591.50    9.04
  -5  -5   0  638.42   15.34
  -5  -5   0  592.01   12.03
   5   5   0  625.72   19.86
  -5  -5   0  620.56    9.06
   5   5   1   16.34    3.69
  -5  -5  -1   14.76    1.89
   5   5   1   14.70    1.90
   5   5   1   20.57    3.04
  -5  -5  -1   14.55    1.76
  -5  -5  -2  361.98    9.90
   5   5   2  384.51   12.93
   5   5   2  364.21   10.95
   5   5   2  379.28   14.98
   5   5   3    9.07    2.79
  -5  -5  -3    9.76    2.20
   5   5   3    7.19    2.27
   5   5   3    7.09    2.12
  -5  -5  -4  722.45   16.98
   5   5   4  724.83   18.27
   5   5   4  756.98   20.95
  -5  -5  -5  299.77   11.88
   5   5   5  309.37   13.59
  -5  -5  -6  646.04   18.60
   5   5   6  668.71   19.63
  -5  -5  -7  229.30   11.64
   5   5   7  221.38   11.18
  -5  -5  -8  411.89   16.70
   5   5   8  422.25   15.12
  -5  -5  -9  263.54   14.07
  -5  -5 -10  186.52   12.54
  -5  -5 -11  253.82   15.33
  -5  -5 -12   80.61    9.61
  -5  -5 -13  298.65   17.92
  -5  -5 -14   38.10    7.51
  -5  -5 -15  249.15   17.70
  -5  -5 -16    6.75    3.80
  -5  -5 -17  179.16   16.47
  -5  -5 -18    7.04    5.73
  -5  -6  13    3.88    5.10
  -5  -6  12   13.98    6.44
  -5  -6  11    7.01    4.56
   5   6 -10    3.26    3.08
  -5  -6  10   12.43    5.81
   5   6  -9    1.94    2.97
   5   6  -9   -4.50    4.14
  -5  -6   9    0.31    4.11
   5   6  -8   -0.85    2.96
   5   6  -8    3.98    3.49
  -5  -6   8    6.67    4.28
   5   6  -7   34.50    5.59
  -5  -6   7   32.39    5.29
   5   6  -7   34.38    6.13
  -5  -6   7   38.96    6.35
  -5  -6   6   11.53    3.64
   5   6  -6   13.65    3.66
   5   6  -6    9.42    3.67
  -5  -6   5   43.16    6.11
   5   6  -5   47.36    6.56
   5   6  -5   42.31    5.19
  -5  -6   5   30.22    4.35
  -5  -6   4   -3.39    2.28
   5   6  -4    0.64    2.47
  -5  -6   4   -1.94    2.54
  -5  -6   3   10.67    3.17
   5   6  -3   12.92    3.90
  -5  -6   3   12.07    3.19
  -5  -6   2    9.68    2.64
   5   6  -2   12.11    3.52
  -5  -6   2   12.77    2.90
   5   6  -2   10.90    1.55
  -5  -6   1   41.90    4.37
   5   6  -1   47.43    3.36
  -5  -6   1   48.32    4.85
   5   6  -1   44.32    6.01
   5   6   0  127.90    5.97
  -5  -6   0  122.69    7.03
   5   6   0  124.86    9.69
  -5  -6   0  119.74    4.42
  -5  -6  -1  368.29    9.36
   5   6   1  365.03   13.27
   5   6   1  374.65   11.01
  -5  -6  -1  369.87   11.64
   5   6   1  374.46   16.05
   5   6   2    3.57    2.79
  -5  -6  -2    1.57    1.07
   5   6   2    1.78    1.80
   5   6   2   -0.57    1.44
   5   6   3   -2.10    1.79
  -5  -6  -3   -0.19    1.34
   5   6   3    0.81    1.76
   5   6   3    0.65    1.93
   5   6   4   32.67    5.10
  -5  -6  -4   31.17    3.89
   5   6   4   31.44    4.20
   5   6   4   34.29    4.53
  -5  -6  -5  109.85    7.54
   5   6   5  108.93    7.84
   5   6   5  105.48    8.30
   5   6   6    0.37    2.40
  -5  -6  -6    1.93    1.81
   5   6   6   -1.08    2.29
  -5  -6  -7  104.30    8.43
   5   6   7   99.27    8.39
   5   6   7  107.05    8.13
   5   6   8   26.72    4.55
  -5  -6  -8   25.27    4.97
   5   6   8   25.43    4.76
  -5  -6  -9   11.69    4.20
   5   6   9    6.66    2.89
  -5  -6 -10    1.35    3.20
  -5  -6 -11    9.12    4.19
  -5  -6 -12    0.36    3.18
  -5  -6 -13    4.27    4.29
  -5  -6 -14   -1.02    3.99
  -5  -6 -15    5.75    5.55
  -5  -6 -16   24.69    7.69
  -5  -6 -17   15.86    6.92
  -5  -6 -18    7.73    6.81
  -5  -7  12   18.53    7.10
  -5  -7  11   38.11    8.10
   5   7 -10    4.69    4.72
  -5  -7  10    8.46    4.73
   5   7  -9   44.84    7.77
  -5  -7   9   44.44    7.99
  -5  -7   8   -2.48    3.92
   5   7  -8   -1.00    3.57
  -5  -7   8    1.03    3.75
  -5  -7   7   80.03    8.71
  -5  -7   7   95.97    9.84
   5   7  -7   91.22    9.98
   5   7  -6    1.10    3.40
  -5  -7   6   -1.46    3.11
  -5  -7   6   -1.24    3.41
  -5  -7   5  132.11   10.65
   5   7  -5  128.22   11.12
  -5  -7   5  128.60    9.79
  -5  -7   4    1.60    2.67
   5   7  -4    3.44    2.68
  -5  -7   4    8.38    3.60
  -5  -7   3  186.29   10.92
  -5  -7   3  181.50   10.43
   5   7  -3  169.67   12.18
  -5  -7   2   11.19    3.42
   5   7  -2   10.80    4.11
  -5  -7   2    9.74    3.49
   5   7  -2    8.08    1.96
   5   7  -1  354.71   10.52
  -5  -7   1  349.89   13.26
   5   7  -1  370.75   17.58
  -5  -7   0   56.49    3.58
   5   7   0   62.12    4.95
  -5  -7   0   56.52    4.99
   5   7   0   64.04    7.75
  -5  -7  -1   80.23    4.99
   5   7   1   78.89    6.73
   5   7   1   81.79    5.68
  -5  -7  -1   88.62    6.19
   5   7   1   85.63    8.32
  -5  -7  -2  129.70    6.91
   5   7   2  125.58    8.22
  -5  -7  -2  128.12    7.02
   5   7   2  136.58   10.41
   5   7   2  126.00    7.84
  -5  -7  -3  298.94   11.31
   5   7   3  286.59   12.12
   5   7   3  301.46   12.40
   5   7   3  308.89   15.27
  -5  -7  -4  275.64   11.76
   5   7   4  256.40   11.95
   5   7   4  267.76   12.19
   5   7   4  287.96   14.72
   5   7   5   43.93    5.35
  -5  -7  -5   42.19    4.83
   5   7   5   46.10    6.03
   5   7   5   51.92    6.46
  -5  -7  -6  427.35   16.67
   5   7   6  441.59   17.46
   5   7   6  426.21   17.22
  -5  -7  -7   84.58    8.15
   5   7   7   92.63    8.54
   5   7   7   93.89    8.04
  -5  -7  -8  177.00   11.90
   5   7   8  175.22   12.58
   5   7   8  181.10   11.04
   5   7   9    3.01    2.67
  -5  -7  -9    0.73    3.23
   5   7   9    6.91    3.15
  -5  -7 -10  286.17   16.55
   5   7  10  300.91   17.03
   5   7  10  301.79   14.22
  -5  -7 -11    0.33    3.42
  -5  -7 -12  127.95   12.25
  -5  -7 -13   45.03    7.70
  -5  -7 -14  241.67   18.16
  -5  -7 -15   24.76    8.39
  -5  -7 -16  149.77   15.99
  -5  -7 -17   31.52    8.50
  -5  -8  11    2.38    5.05
   5   8 -10   -2.20    4.63
  -5  -8  10   12.91    5.81
   5   8  -9    9.10    5.16
  -5  -8   9   17.46    6.11
  -5  -8   8   -7.27    5.53
   5   8  -8    4.95    3.76
  -5  -8   8   -0.46    4.15
  -5  -8   7   -3.21    4.13
   5   8  -7    2.50    3.66
  -5  -8   7   -4.77    4.16
  -5  -8   6    8.16    3.42
  -5  -8   6    6.00    3.98
  -5  -8   5    2.26    3.60
   5   8  -5    7.37    3.87
  -5  -8   5   -2.72    3.19
   5   8  -4    6.28    4.29
  -5  -8   4    6.10    3.49
  -5  -8   4    2.69    3.33
  -5  -8   3    8.34    3.87
   5   8  -3    5.29    3.78
  -5  -8   3    9.44    3.93
  -5  -8   2    6.92    2.79
   5   8  -2   13.43    4.63
  -5  -8   2   16.52    4.37
  -5  -8   1   10.45    3.42
   5   8  -1    9.58    4.05
   5   8  -1   11.62    2.57
   5   8   0    2.84    3.04
  -5  -8   0    2.56    2.73
   5   8   0    2.72    2.10
   5   8   1   22.35    5.03
  -5  -8  -1   22.43    3.15
   5   8   1   25.79    3.75
   5   8   2   -1.12    2.35
  -5  -8  -2    1.59    2.16
   5   8   2    1.39    1.99
   5   8   2   -1.73    2.64
   5   8   3   27.95    5.66
  -5  -8  -3   33.33    4.09
   5   8   3   28.76    4.18
   5   8   3   29.80    4.46
   5   8   4   54.47    6.82
   5   8   4   63.96    6.20
   5   8   4   61.56    6.46
   5   8   5   13.87    3.97
   5   8   5   12.33    3.13
   5   8   5   11.57    4.13
   5   8   6    7.97    3.14
   5   8   6    7.30    2.70
   5   8   6   10.67    4.02
   5   8   7   26.36    5.31
   5   8   7   24.70    4.34
   5   8   7   22.47    5.03
   5   8   8   22.75    4.55
  -5  -8  -8   18.04    4.89
   5   8   8   24.73    5.27
   5   8   9    6.72    3.50
  -5  -8  -9    4.31    3.20
   5   8   9   -1.52    4.18
   5   8  10   23.03    4.53
  -5  -8 -10   19.52    5.15
   5   8  10   17.15    4.76
   5   8  11   -3.89    5.30
  -5  -8 -11    1.39    3.57
  -5  -8 -12    3.68    4.55
  -5  -8 -13    1.45    3.90
  -5  -8 -14   -7.04    4.72
  -5  -8 -15    9.81    5.68
  -5  -8 -16    6.44    5.64
  -5  -8 -17   15.31    7.66
   5   9 -10   19.55    6.48
  -5  -9   9   -5.33    5.55
   5   9  -9    5.56    4.48
   5   9  -8    4.25    4.41
  -5  -9   8   -4.79    4.94
   5   9  -7   35.81    7.17
  -5  -9   7   36.09    6.82
   5   9  -6   33.94    7.10
  -5  -9   6   30.83    6.54
  -5  -9   6   27.47    5.67
   5   9  -5   33.11    7.28
  -5  -9   5   37.60    6.94
  -5  -9   5   32.48    5.88
   5   9  -4   45.40    7.72
  -5  -9   4   49.82    7.59
  -5  -9   4   31.50    5.68
   5   9  -3    8.43    4.03
  -5  -9   3    2.30    2.75
  -5  -9   2    1.65    2.61
   5   9  -2    4.31    3.59
  -5  -9   1  111.11    8.14
   5   9  -1   92.75   10.19
  -5  -9   0    3.91    2.46
   5   9   0    8.70    3.90
   5   9   0    5.65    2.81
   5   9   1  148.86    9.58
   5   9   1  136.30   11.48
   5   9   2    7.67    4.36
  -5  -9  -2    2.32    3.06
   5   9   2    8.00    3.49
   5   9   3  186.23   11.11
   5   9   3  213.29   11.84
  -5  -9  -3  215.75    9.36
   5   9   3  186.90   13.30
   5   9   4    1.32    2.62
  -5  -9  -4    2.43    2.12
   5   9   4   -1.26    2.92
   5   9   4   -0.53    2.48
   5   9   5  162.43    9.92
   5   9   5  162.55   11.32
   5   9   5  138.65   11.56
   5   9   6   13.55    3.86
   5   9   6   12.00    3.27
   5   9   6   19.06    5.05
   5   9   7  123.78    9.22
   5   9   7  121.27   10.83
   5   9   7  128.48   10.90
   5   9   8   24.08    5.18
   5   9   8   16.59    5.32
   5   9   8   20.04    4.75
  -5  -9  -9  127.98   11.69
   5   9   9  127.30   12.05
   5   9   9  136.95   11.08
   5   9  10   32.70    5.85
  -5  -9 -10   31.89    6.57
   5   9  10   42.79    7.47
  -5  -9 -11   62.14    8.99
   5   9  11   51.62    8.49
  -5  -9 -12   57.35    9.23
   5   9  12   46.77    8.42
  -5  -9 -13   42.58    8.16
  -5  -9 -14   67.20   10.99
  -5  -9 -15   23.81    7.77
  -5  -9 -16  102.37   13.91
   5  10  -8    6.37    6.21
  -5 -10   8   -9.94    6.45
   5  10  -7    4.05    4.26
  -5 -10   7   -1.09    4.52
  -5 -10   6   -0.80    3.75
   5  10  -6    5.34    5.00
   5  10  -5    0.33    3.93
  -5 -10   5    3.91    4.05
   5  10  -4    6.14    4.12
  -5 -10   4    6.93    4.83
   5  10  -3    0.15    3.46
  -5 -10   3    9.78    4.86
   5  10  -2    3.28    3.58
   5  10  -1    4.56    3.81
   5  10   0    2.09    2.97
   5  10   1    2.40    2.89
   5  10   1    4.50    3.15
   5  10   2   16.87    5.24
   5  10   2   12.42    3.56
   5  10   3    4.43    3.73
   5  10   3    2.47    3.25
   5  10   4   48.49    7.46
   5  10   4   54.12    6.64
   5  10   4   63.16    7.69
   5  10   5   -0.37    3.01
   5  10   5   -2.13    3.62
   5  10   5   -5.93    2.95
   5  10   6    5.22    3.06
   5  10   6    2.84    3.02
   5  10   6    6.92    4.18
   5  10   7    8.86    3.33
   5  10   7   19.56    4.26
   5  10   7   18.22    5.83
   5  10   8   -7.50    3.74
   5  10   8   -0.10    2.30
   5  10   8    0.73    4.46
   5  10   9    5.61    4.05
   5  10   9    3.62    3.53
   5  10   9    4.21    4.93
   5  10  10   14.83    5.00
  -5 -10 -10   15.55    5.30
   5  10  10   19.00    4.22
   5  10  10   14.84    5.81
  -5 -10 -11    2.45    4.21
   5  10  11    3.80    4.64
  -5 -10 -12    2.82    4.25
   5  10  12    1.33    4.65
  -5 -10 -13   -7.02    4.76
   5  10  13   -0.87    7.59
  -5 -10 -14   -4.28    5.69
  -5 -10 -15    3.36    4.99
  -5 -11   7    4.96    4.88
  -5 -11   6    5.61    5.00
   5  11  -6   12.69    5.38
   5  11  -5    8.16    5.14
  -5 -11   5    6.02    4.61
   5  11  -4    9.29    5.59
  -5 -11   4   13.41    5.37
   5  11  -3    0.99    4.23
  -5 -11   3   13.86    5.84
   5  11  -2    2.32    3.40
   5  11  -1    1.68    3.40
   5  11   0   18.11    5.93
   5  11   1   11.36    4.90
   5  11   2   24.86    5.99
   5  11   3   33.29    6.95
   5  11   3   39.41    7.41
   5  11   4   16.56    5.93
   5  11   4   20.40    5.51
   5  11   5   25.48    6.32
   5  11   5   21.76    6.11
   5  11   6   18.31    5.39
   5  11   6   18.49    6.14
   5  11   6   22.71    4.48
   5  11   7   19.90    5.50
   5  11   7   22.94    6.77
   5  11   7   23.70    5.13
   5  11   8   -0.04    3.25
   5  11   8    2.81    2.67
   5  11   8    6.42    5.92
   5  11   9   41.80    7.59
   5  11   9   45.74    6.48
   5  11   9   41.87    8.75
   5  11  10    6.34    4.05
   5  11  10    2.70    2.49
   5  11  10    7.85    5.06
  -5 -11 -11   53.62    9.11
   5  11  11   48.31    6.85
   5  11  11   52.56    9.46
   5  11  12   -1.54    2.69
  -5 -11 -12   -0.74    4.56
   5  11  12   -0.13    5.63
  -5 -11 -13   52.95    9.86
   5  11  13   40.28    9.19
  -5 -11 -14   -0.74    5.68
  -5 -12   4    4.21    5.37
  -5 -12   3   13.42    6.33
   5  12  -2    2.39    5.02
  -5 -12   2   13.31    6.27
   5  12  -1   -0.23    4.12
   5  12   0    6.16    5.05
   5  12   1    2.18    3.75
   5  12   2    6.04    4.52
   5  12   3    6.39    4.78
   5  12   4    3.51    4.03
   5  12   5   -2.02    3.48
   5  12   5    2.74    4.69
   5  12   6    8.14    5.75
   5  12   6    0.87    4.30
   5  12   7   14.06    5.79
   5  12   7   14.37    7.16
   5  12   8   10.69    4.70
   5  12   8   22.90    7.36
   5  12   9   15.96    7.55
   5  12   9    8.81    5.27
   5  12  10    5.77    6.35
  -5 -12 -11    5.21    4.73
   5  12  11   11.68    6.78
  -5 -12 -12    0.89    5.07
   5  12  12    1.24    5.80
   5  13   3    2.67    4.52
   5  13   4    3.18    4.97
   5  13   5    4.09    5.00
   5  13   6   10.26    4.78
   5  13   7   -1.39    4.35
   5  13   7   13.51    7.04
   5  13   8    1.27    4.38
   5  13   8    2.88    4.97
   5  13   9    4.55    4.59
   5  13   9    4.17    6.29
  -6   9   9    6.95    5.02
  -6   9   8    3.31    4.37
  -6   9   7    3.17    4.59
  -6   9   6   19.61    5.68
  -6   9   5    8.68    5.17
  -6   9   4   12.68    5.03
  -6   9   3    3.36    4.44
  -6   9   2   -1.14    3.77
  -6   9   1    2.37    3.66
  -6   9   0    7.64    4.87
  -6   9  -1    4.17    4.44
  -6   9  -2    3.25    4.49
  -6   9  -3    2.25    4.68
  -6   9  -4    2.08    4.04
  -6   8  12    8.70    5.23
  -6   8  11    1.42    3.86
  -6   8  10   12.98    4.97
  -6   8   9    4.02    4.22
   6  -8  -8   10.43    4.44
  -6   8   8   17.59    5.60
  -6   8   7   18.13    4.72
  -6   8   6   99.72    9.98
  -6   8   5    4.99    4.20
  -6   8   4    2.49    3.54
  -6   8   3   10.29    4.50
  -6   8   2    3.01    3.43
  -6   8   1   18.39    5.65
  -6   8   0   44.13    7.18
  -6   8  -1   30.25    6.51
  -6   8  -2    5.54    3.86
  -6   8  -3    8.32    4.58
  -6   8  -4    6.63    4.53
  -6   8  -5   15.24    5.58
  -6   8  -6    6.39    5.23
  -6   8  -7   -0.81    4.22
  -6   7  12   -0.51    4.75
  -6   7  11    4.89    4.82
  -6   7  10    9.99    4.66
  -6   7   9    4.91    3.62
  -6   7   8   10.15    4.38
   6  -7  -7   -4.16    3.77
  -6   7   7   -0.45    3.40
  -6   7   6    8.05    3.51
   6  -7  -6    4.93    2.77
  -6   7   5    4.23    3.54
   6  -7  -5   -3.32    3.18
   6  -7  -4    3.34    2.62
  -6   7   4    4.53    3.14
   6  -7  -3    2.65    2.56
  -6   7   3   -0.86    2.83
  -6   7   2    4.68    4.19
  -6   7   1    4.02    3.65
  -6   7   0    8.96    3.78
  -6   7  -1   24.63    4.91
  -6   7  -2    1.99    3.37
  -6   7  -3    4.80    4.40
  -6   7  -4    6.31    4.55
  -6   7  -5   -0.41    3.59
  -6   7  -5    5.13    4.15
  -6   7  -6   -3.24    3.79
  -6   7  -6    0.95    4.36
  -6   7  -7    3.27    3.92
  -6   7  -7    4.76    3.94
  -6   7  -8    5.64    4.84
  -6   7  -9   -0.43    3.75
  -6   7 -10    1.20    4.33
   6  -7  10   18.60    7.12
   6  -6 -14   26.70    7.93
   6  -6 -13   18.55    6.19
   6  -6 -12   -1.41    7.09
  -6   6  12    7.16    4.07
  -6   6  11    9.07    3.90
  -6   6  10   28.99    5.60
  -6   6   9   22.87    5.37
  -6   6   8   54.96    6.94
  -6   6   7   21.24    4.51
  -6   6   6   45.76    5.92
   6  -6  -6   40.35    5.93
   6  -6  -5    2.69    2.52
  -6   6   5    7.00    3.54
  -6   6   4   55.52    6.61
   6  -6  -4   50.03    5.96
   6  -6  -3    0.96    2.03
  -6   6   3    3.11    3.39
  -6   6   2   56.73    6.58
   6  -6  -2   54.49    5.64
  -6   6   1    1.04    2.44
  -6   6   0  165.62   10.77
  -6   6  -1   44.93    6.06
  -6   6  -2   98.43    8.88
  -6   6  -3    9.98    3.71
  -6   6  -3   11.09    4.19
  -6   6  -4   82.06    8.69
  -6   6  -4   82.00    9.41
  -6   6  -5    4.00    3.87
  -6   6  -6   14.08    4.50
  -6   6  -7   18.64    5.81
  -6   6  -8    3.87    4.21
  -6   6  -9   44.42    7.92
   6  -6   9   74.06    9.97
  -6   6 -10    7.14    4.93
   6  -6  10   20.96    7.22
  -6   6 -11   -2.15    3.63
   6  -6  11    3.94    4.85
  -6   6 -12    8.64    5.17
   6  -6  12    4.66    5.16
   6  -5 -14    1.88    5.10
   6  -5 -13   -0.63    5.31
   6  -5 -12   -3.81    6.37
  -6   5  12    7.42    3.99
  -6   5  12    4.79    4.48
  -6   5  11   -1.79    3.24
  -6   5  11    1.75    3.27
  -6   5  10    6.05    3.83
  -6   5  10    5.21    4.34
  -6   5   9    5.29    3.12
  -6   5   9    7.11    3.92
  -6   5   8   12.33    3.95
  -6   5   8   20.55    4.72
  -6   5   7    0.71    2.64
  -6   5   7    6.03    2.92
  -6   5   6   -1.76    2.33
  -6   5   6   -4.76    2.95
  -6   5   5    2.31    2.59
  -6   5   5    1.67    2.19
   6  -5  -5   -5.12    3.30
  -6   5   4    6.09    2.56
  -6   5   4    8.00    3.16
   6  -5  -4    2.93    2.36
   6  -5  -3    1.71    2.35
  -6   5   3   -0.77    2.15
  -6   5   3    5.10    2.98
   6  -5  -2    2.78    2.17
  -6   5   2   -2.79    2.52
  -6   5   2    0.37    2.44
  -6   5   1    4.80    2.31
   6  -5  -1    0.70    1.90
  -6   5   1    3.34    2.93
  -6   5   0   22.98    3.48
  -6   5   0   22.87    4.11
  -6   5  -1   15.23    3.71
  -6   5  -2   13.09    3.96
  -6   5  -2   13.03    3.66
  -6   5  -3    4.01    3.08
  -6   5  -3    5.70    2.91
  -6   5  -4    2.23    3.69
  -6   5  -5    7.38    3.28
  -6   5  -6   -0.22    2.48
  -6   5  -7    0.33    2.72
  -6   5  -8   -0.81    2.80
  -6   5  -9    3.02    4.08
   6  -5   9   12.04    5.58
  -6   5 -10   29.83    6.53
   6  -5  10   40.18    7.83
  -6   5 -11   15.71    6.09
   6  -5  11   17.52    6.18
   6  -5  12   32.88    7.26
  -6   5 -12   41.95    8.13
  -6   5 -13    8.21    5.26
   6  -5  13    0.05    4.46
   6  -4 -15   16.39    6.42
  -6   4  15   20.64    6.61
   6  -4 -14    0.07    4.09
  -6   4  14   -0.82    4.14
   6  -4 -13   55.69    9.64
  -6   4  13   66.60    8.87
   6  -4 -12   -0.83    4.48
  -6   4  12    5.68    4.24
   6  -4 -11  101.78   12.87
  -6   4  11  106.86   10.06
  -6   4  11  111.38    9.26
   6  -4 -10   19.11    5.54
  -6   4  10   25.43    5.00
  -6   4  10   26.96    5.80
  -6   4   9  100.44    9.31
  -6   4   9  100.19    8.53
  -6   4   8    3.94    2.91
  -6   4   8    2.80    2.63
  -6   4   7   98.45    7.82
  -6   4   7   99.57    8.25
  -6   4   6   10.23    3.58
  -6   4   6    8.70    2.75
   6  -4  -5  100.43    8.47
  -6   4   5  106.71    7.53
  -6   4   5  108.74    7.75
  -6   4   4   41.70    4.87
  -6   4   4   39.68    4.89
   6  -4  -4   32.31    4.58
  -6   4   3   78.14    6.45
  -6   4   3   74.25    5.39
   6  -4  -3   63.47    6.39
   6  -4  -2   23.91    3.79
  -6   4   2   21.31    3.19
  -6   4   2   19.01    3.49
  -6   4   1  249.36   11.01
  -6   4   1  261.84    9.86
   6  -4  -1  247.59   10.67
  -6   4   0  357.41   13.55
  -6   4  -1   25.78    4.59
   6  -4   1   20.17    1.72
  -6   4  -1   26.81    4.17
   6  -4   2   76.09    3.81
  -6   4  -2   91.82    7.96
  -6   4  -3   90.41    8.02
  -6   4  -4  100.07    8.53
  -6   4  -5    3.69    2.67
  -6   4  -6   96.54    8.95
  -6   4  -7    1.83    2.49
  -6   4  -8  145.41   11.42
  -6   4  -9   16.92    4.64
   6  -4   9   38.03    6.76
  -6   4 -10   37.58    6.54
   6  -4  10   41.81    7.20
  -6   4 -11    9.12    5.27
   6  -4  11    9.20    4.23
  -6   4 -12   73.53    9.75
   6  -4  12   70.80    9.25
   6  -4  13   -3.09    4.44
  -6   4 -13   13.34    5.85
  -6   4 -14   16.00    5.62
   6  -4  14   11.17    5.43
  -6   3  15    8.56    5.69
   6  -3 -14    6.65    4.60
  -6   3  14    4.99    3.97
   6  -3 -13    7.39    4.10
  -6   3  13    6.84    5.43
   6  -3 -12   -6.16    3.99
  -6   3  12    0.31    3.51
   6  -3 -11   -0.80    3.19
  -6   3  11    1.61    3.47
   6  -3 -10    4.25    4.10
  -6   3  10    2.61    2.82
  -6   3  10   11.43    4.52
   6  -3  -9   -5.53    5.41
  -6   3   9    3.29    2.84
  -6   3   9    2.90    2.81
  -6   3   8    2.78    3.32
   6  -3  -8   -4.03    4.25
  -6   3   8    4.79    2.87
  -6   3   7   27.98    4.90
  -6   3   7   32.56    4.70
  -6   3   6    7.11    3.24
  -6   3   6    2.70    2.04
  -6   3   5   37.69    4.97
  -6   3   5   32.59    4.21
  -6   3   4   30.23    3.75
  -6   3   4   35.90    4.31
   6  -3  -4   34.09    4.78
  -6   3   3   -1.45    2.34
  -6   3   3   -1.30    1.65
   6  -3  -3   -3.60    2.32
   6  -3  -2   -1.23    1.72
  -6   3   2    3.55    2.26
  -6   3   2   -0.08    1.76
   6  -3  -1    5.57    2.36
  -6   3   1    8.60    2.89
  -6   3   1    1.44    1.88
  -6   3   0   65.73    5.50
   6  -3   0   68.31    5.45
  -6   3   0   67.65    6.36
   6  -3   1   53.61    3.21
  -6   3  -1   60.88    5.68
  -6   3  -1   51.96    5.72
  -6   3  -2   45.17    5.56
  -6   3  -3   63.51    7.16
  -6   3  -4   16.67    3.68
  -6   3  -5    5.54    3.03
  -6   3  -6    7.75    3.32
  -6   3  -7    4.50    2.96
   6  -3   7   -1.81    3.81
  -6   3  -8   19.22    5.01
  -6   3  -9    5.39    3.60
   6  -3   9    5.84    3.82
  -6   3 -10    8.25    4.12
   6  -3  10    2.00    3.22
  -6   3 -11    3.79    3.47
   6  -3  11    5.11    3.92
  -6   3 -12    7.81    4.67
   6  -3  12   -4.38    4.79
  -6   3 -13    6.96    4.94
   6  -3  13   -2.18    4.96
  -6   3 -14   -2.43    4.27
  -6   3 -15   10.83    5.68
  -6   2  15    6.30    5.29
   6  -2 -14   89.82   11.09
  -6   2  14   91.80   11.01
   6  -2 -13   27.84    6.92
  -6   2  13   22.53    6.56
   6  -2 -12   62.53    9.10
  -6   2  12   79.79    9.48
   6  -2 -11   29.18    6.40
  -6   2  11   33.27    6.37
   6  -2 -10  128.02   11.94
  -6   2  10  147.28    9.16
  -6   2  10  136.80   11.41
  -6   2   9   43.20    6.37
  -6   2   9   52.35    5.38
   6  -2  -9   42.18    7.11
   6  -2  -8  170.76   14.21
  -6   2   8  194.58    9.63
  -6   2   8  171.19   11.42
   6  -2  -7  136.24   12.76
  -6   2   7  147.40    7.95
  -6   2   7  132.31    9.54
   6  -2  -6   55.87    8.31
  -6   2   6   64.32    5.54
  -6   2   6   62.31    6.42
   6  -2  -5  225.46   16.49
  -6   2   5  221.70    8.99
  -6   2   5  230.15   11.11
  -6   2   4   31.37    3.77
   6  -2  -4   32.25    6.47
  -6   2   4   40.02    3.98
   6  -2  -4   38.72    4.57
  -6   2   3  249.64    9.50
  -6   2   3  254.50   10.38
   6  -2  -3  256.33   12.15
  -6   2   2  232.85    8.97
   6  -2  -2  241.51   11.18
  -6   2   2  255.16   10.09
  -6   2   1  925.10   17.95
   6  -2  -1  951.74   21.03
  -6   2   1  945.55   20.88
   6  -2   0   46.29    3.24
  -6   2   0   51.98    4.51
   6  -2   0   50.97    4.72
  -6   2   0   49.10    5.19
   6  -2   1  431.26    9.99
  -6   2  -1  433.86   14.53
  -6   2  -2  149.58    8.92
  -6   2  -3  123.82    8.20
  -6   2  -4  235.75   11.75
   6  -2   5  217.25   15.38
  -6   2  -5  192.55   10.89
   6  -2   6   67.64    7.66
  -6   2  -6   59.41    6.56
   6  -2   7  328.56   13.57
  -6   2  -7  310.26   14.75
   6  -2   8  140.72    7.42
   6  -2   8  158.59   10.07
  -6   2  -8  150.15   10.78
  -6   2  -9   11.90    3.88
   6  -2   9   17.45    4.39
   6  -2  10   12.53    3.58
  -6   2 -10   13.52    3.75
  -6   2 -11   76.84    8.85
   6  -2  11   86.95    8.44
   6  -2  12   89.80    9.24
  -6   2 -12   94.47   10.62
  -6   2 -13    8.34    4.28
   6  -2  13    3.51    4.17
  -6   2 -14   84.52   10.54
  -6   2 -15    4.53    4.26
  -6   2 -16   39.75    8.46
  -6   1  15   10.49    5.99
  -6   1  14   -4.10    5.25
  -6   1  13   -2.92    4.52
   6  -1 -12   12.44    4.95
  -6   1  12    2.29    3.99
   6  -1 -11   13.99    5.02
  -6   1  11    7.03    3.91
   6  -1 -10   14.93    4.97
  -6   1  10    9.16    4.41
  -6   1   9    2.29    2.73
   6  -1  -9    5.47    3.73
  -6   1   9    6.09    2.05
  -6   1   8   22.56    5.16
   6  -1  -8   20.37    4.76
  -6   1   8   27.75    3.60
  -6   1   7   44.61    5.96
  -6   1   7   44.53    4.25
   6  -1  -7   39.20    6.16
  -6   1   6   15.43    3.66
   6  -1  -6   14.72    3.96
  -6   1   6   21.35    3.08
  -6   1   5   12.39    3.14
   6  -1  -5    9.96    3.55
  -6   1   5    9.32    1.71
  -6   1   4   28.36    4.04
   6  -1  -4   38.63    6.84
  -6   1   4   32.02    3.23
   6  -1  -4   25.50    3.75
  -6   1   3   15.28    2.51
   6  -1  -3   13.81    4.33
  -6   1   3   16.20    2.58
   6  -1  -3   14.37    3.09
   6  -1  -2    0.72    1.96
  -6   1   2    2.30    2.51
   6  -1  -2    4.60    2.80
  -6   1   2    2.36    1.49
   6  -1  -1   48.92    8.16
  -6   1   1   39.22    3.48
   6  -1  -1   41.48    4.69
  -6   1   1   38.37    4.16
  -6   1   0   10.72    2.57
   6  -1   0    9.42    2.58
   6  -1   0   11.89    4.62
   6  -1   0    7.82    1.56
   6  -1   1   46.27    3.72
   6  -1   1   47.00    8.27
  -6   1  -1   50.63    4.77
  -6   1  -2    3.48    2.88
   6  -1   2   -3.26    4.65
  -6   1  -3    9.23    2.73
   6  -1   3    4.95    2.70
  -6   1  -4    0.31    1.67
   6  -1   4   -0.29    2.42
  -6   1  -5    3.40    1.94
   6  -1   5   -0.10    2.06
  -6   1  -6    4.19    2.16
   6  -1   6    2.51    2.43
   6  -1   7   50.36    4.83
   6  -1   7   50.67    5.43
  -6   1  -7   43.00    5.49
  -6   1  -8    0.02    2.63
   6  -1   8    6.43    3.43
  -6   1  -9   -3.39    2.94
   6  -1   9    1.56    2.30
  -6   1 -10   -0.24    2.52
   6  -1  10   -2.26    3.63
   6  -1  11   -1.30    4.24
  -6   1 -11    2.70    3.03
  -6   1 -12    8.61    4.75
  -6   1 -13   -1.32    3.89
  -6   1 -14   -3.59    4.43
  -6   1 -15    3.15    3.95
  -6   1 -16   -0.08    4.20
  -6   0  15   25.33    7.62
  -6   0  14   43.55    7.85
  -6   0  13    2.65    5.00
  -6   0  12  140.91   12.47
  -6   0  11   30.08    6.59
  -6   0  10  163.32   12.55
   6   0 -10  153.61   12.44
   6   0  -9   72.28    8.54
  -6   0   9   74.20    8.29
   6   0  -8  101.98    9.74
  -6   0   8   98.74    8.95
   6   0  -7  165.76   12.31
  -6   0   7  172.20    7.02
  -6   0   7  174.00   11.01
  -6   0   6  651.64   12.83
  -6   0   6  620.36   19.32
  -6   0   5    1.90    1.99
   6   0  -5    5.45    3.12
   6   0  -5   -0.44    3.28
  -6   0   5   -0.34    1.03
   6   0  -4  337.71   17.66
  -6   0   4  334.10    8.39
  -6   0   4  327.52   12.71
   6   0  -4  342.71   14.81
  -6   0   3    9.52    2.55
   6   0  -3    9.65    3.58
  -6   0   3    9.03    1.71
   6   0  -3    8.19    2.77
   6   0  -2 1265.64   36.20
  -6   0   2 1295.94   16.64
  -6   0   2 1299.36   23.15
   6   0  -2 1300.33   25.54
   6   0  -1  458.12   21.96
   6   0  -1  431.05   11.47
  -6   0   1  446.39   10.02
   6   0  -1  458.53   14.57
  -6   0   1  439.01   12.03
   6   0   0  296.08   17.95
   6   0   0  320.62    9.74
   6   0   0  334.30   11.68
  -6   0   0  316.46   10.23
   6   0   1  216.80    8.17
   6   0   1  208.35   14.94
  -6   0  -1  219.46    8.90
   6   0   2  240.60   15.51
  -6   0  -2  263.41   10.32
   6   0   3  484.15   20.17
  -6   0  -3  478.48   14.39
   6   0   4  183.99   11.57
  -6   0  -4  186.05    9.31
   6   0   5  573.13   17.78
  -6   0  -5  531.88   16.24
   6   0   6  133.62    7.01
  -6   0  -6  121.25    8.06
   6   0   7  626.08   16.49
  -6   0  -7  611.37   19.25
  -6   0  -8   -1.44    2.73
   6   0   8    1.30    2.68
   6   0   9  211.82   11.24
  -6   0  -9  206.46   12.31
  -6   0 -10   51.39    6.81
  -6   0 -11  300.54   16.38
  -6   0 -12    3.81    3.28
  -6   0 -13  105.91   10.95
  -6   0 -14   65.85    9.36
  -6   0 -15   80.47   10.33
  -6   0 -16   33.60    7.67
  -6   0 -17   60.65    9.95
  -6  -1  15    3.77    5.14
  -6  -1  14   -1.16    4.28
  -6  -1  13    2.78    4.51
  -6  -1  12    8.36    4.20
  -6  -1  11    3.13    3.63
  -6  -1  10    4.42    3.35
  -6  -1   9   24.75    5.19
  -6  -1   8   20.70    4.80
  -6  -1   7   40.59    5.69
  -6  -1   6   13.48    3.52
   6   1  -6   16.54    4.73
  -6  -1   5    2.25    2.25
   6   1  -5    4.63    3.42
  -6  -1   5    1.24    0.62
   6   1  -5   -2.75    3.70
  -6  -1   4   19.42    3.18
   6   1  -4   26.63    5.64
  -6  -1   4   22.58    1.82
   6   1  -4   21.55    3.97
   6   1  -3    0.47    1.97
  -6  -1   3    2.65    2.03
   6   1  -3    6.30    3.60
  -6  -1   3    1.81    0.62
   6   1  -2   39.69    6.45
  -6  -1   2   46.12    2.58
  -6  -1   2   47.03    4.89
   6   1  -2   46.47    4.93
  -6  -1   1    4.33    1.36
   6   1  -1    6.06    3.71
   6   1  -1    4.18    2.16
   6   1  -1    1.87    1.32
  -6  -1   1    5.96    1.26
  -6  -1   0    5.44    1.69
   6   1   0   10.65    4.34
   6   1   0    5.54    2.03
   6   1   0    6.92    1.85
  -6  -1  -1    8.52    1.93
   6   1   1    6.10    1.61
  -6  -1  -2   11.39    2.37
   6   1   2   15.01    4.67
  -6  -1  -3   43.01    4.24
  -6  -1  -4    7.88    2.14
   6   1   4   10.36    1.51
  -6  -1  -5   -2.41    2.52
   6   1   5   -0.60    1.40
  -6  -1  -6    0.48    1.91
  -6  -1  -7   39.84    5.18
  -6  -1  -8    4.73    2.93
  -6  -1  -9    4.19    2.73
  -6  -1 -10    1.34    2.73
  -6  -1 -11   32.94    6.26
  -6  -1 -12    2.82    3.66
  -6  -1 -13   16.02    5.57
  -6  -1 -14   -2.24    3.32
  -6  -1 -15    4.03    4.78
  -6  -1 -16   -4.79    4.15
  -6  -1 -17    3.61    4.66
  -6  -2  14    7.51    4.85
  -6  -2  13   64.33    9.37
  -6  -2  12    3.63    4.26
  -6  -2  11  106.91   11.00
  -6  -2  10    4.02    4.14
  -6  -2   9  116.03   10.42
  -6  -2   8   69.12    7.77
  -6  -2   7   58.09    6.89
   6   2  -7   65.50    7.65
  -6  -2   6  245.49   12.60
   6   2  -6  243.15   14.07
   6   2  -5  121.42    9.14
  -6  -2   5  133.40    9.10
  -6  -2   4  206.48   10.33
   6   2  -4  211.91   11.56
   6   2  -4  202.71    7.24
  -6  -2   3  701.46   18.59
   6   2  -3  649.18   18.89
   6   2  -3  702.73   13.99
  -6  -2   2  632.27   17.00
   6   2  -2  615.30   17.61
   6   2  -2  649.99   14.17
  -6  -2   1    5.89    1.40
   6   2  -1    5.32    1.98
  -6  -2   1    9.23    3.39
   6   2  -1    6.26    2.40
  -6  -2   1    2.03    0.77
   6   2  -1    6.16    1.80
  -6  -2   1    4.89    0.96
   6   2   0  656.88   15.81
  -6  -2   0  657.40   12.51
  -6  -2  -1    9.74    1.99
   6   2   1    8.67    1.99
   6   2   2  623.22   15.60
  -6  -2  -2  628.69   14.18
  -6  -2  -3    1.51    1.20
  -6  -2  -4 1188.81   21.83
  -6  -2  -5   55.67    5.34
  -6  -2  -6  734.27   19.25
  -6  -2  -7  326.98   13.50
  -6  -2  -8  293.98   13.59
  -6  -2  -9   24.89    4.51
  -6  -2 -10  329.58   15.97
  -6  -2 -11  196.04   12.99
  -6  -2 -12  144.73   11.71
  -6  -2 -13  294.40   17.61
  -6  -2 -14   26.46    5.92
  -6  -2 -15  142.10   13.19
  -6  -2 -16   20.33    6.43
  -6  -2 -17   96.33   12.35
  -6  -3  14   13.55    5.82
  -6  -3  13   -0.96    4.36
  -6  -3  12    6.18    4.29
  -6  -3  11   -0.01    3.77
  -6  -3  10    6.27    4.43
   6   3  -9   33.76    6.63
  -6  -3   9   36.84    6.66
  -6  -3   8   13.77    4.11
   6   3  -8   11.58    2.99
  -6  -3   7   32.11    5.69
   6   3  -7   18.33    3.97
  -6  -3   6    1.05    3.28
   6   3  -6    2.67    2.77
   6   3  -5   21.92    4.07
  -6  -3   5   25.08    4.55
   6   3  -4    6.46    2.45
  -6  -3   4   -0.40    3.03
  -6  -3   3   32.42    4.42
   6   3  -3   34.78    4.89
  -6  -3   2    3.60    2.46
   6   3  -2    3.75    2.28
  -6  -3   1    1.23    0.75
  -6  -3   1    5.16    2.26
   6   3  -1    0.79    1.13
   6   3  -1    1.82    2.31
   6   3   0   27.12    2.97
  -6  -3   0   29.75    2.07
   6   3   0   31.58    3.74
  -6  -3   0   30.50    2.56
   6   3   1   51.14    4.75
  -6  -3  -1   48.97    3.33
  -6  -3  -1   54.71    3.77
   6   3   2   25.21    3.51
  -6  -3  -2   25.26    2.76
  -6  -3  -3   47.52    4.26
  -6  -3  -4   41.44    4.09
  -6  -3  -5   32.24    3.61
  -6  -3  -6   33.37    4.12
  -6  -3  -7    1.41    1.52
  -6  -3  -8   53.36    5.84
  -6  -3  -9   41.62    5.80
  -6  -3 -10   10.45    3.66
  -6  -3 -11   90.01    8.96
  -6  -3 -12   11.90    4.50
  -6  -3 -13    1.05    2.93
  -6  -3 -14    6.11    4.41
  -6  -3 -15    8.11    4.74
  -6  -3 -16    2.21    5.34
  -6  -3 -17   10.31    5.68
  -6  -3 -18    8.13    6.31
   6   4 -14   15.61    7.35
   6   4 -13   21.14    7.50
  -6  -4  13   29.12    7.55
   6   4 -12   27.93    8.18
  -6  -4  12   29.69    6.82
   6   4 -11   46.06    8.63
  -6  -4  11   49.17    8.23
   6   4 -10   13.99    5.22
  -6  -4  10   17.50    5.66
  -6  -4   9  147.28   12.39
   6   4  -9  134.75   12.31
  -6  -4   8   19.87    5.12
   6   4  -8    7.86    3.29
  -6  -4   7  217.10   13.18
   6   4  -7  200.87   13.66
   6   4  -6    3.00    2.39
  -6  -4   6    6.20    3.11
  -6  -4   5  136.77    9.58
   6   4  -5  126.73    9.48
  -6  -4   4   55.69    6.16
   6   4  -4   46.90    5.83
  -6  -4   3  869.55   21.51
   6   4  -3  819.04   21.05
  -6  -4   2   99.55    7.31
   6   4  -2   86.50    6.67
   6   4  -2   89.00    8.22
  -6  -4   1  250.71   10.90
   6   4  -1  235.77   13.10
   6   4   0   82.27    6.22
  -6  -4   0   91.42    6.58
   6   4   0   79.62    7.57
  -6  -4   0   86.83    3.74
   6   4   1  441.18   14.14
  -6  -4  -1  423.66    8.49
   6   4   1  423.31   17.31
  -6  -4  -1  440.87   10.18
   6   4   2  254.43   10.91
  -6  -4  -2  252.35    8.51
   6   4   3  329.63   12.51
  -6  -4  -3  309.30    9.81
  -6  -4  -4  318.23   10.76
  -6  -4  -5  418.27   13.34
  -6  -4  -6  675.98   18.31
  -6  -4  -7    7.98    2.68
  -6  -4  -8  228.75   11.98
  -6  -4  -9  190.08   11.75
  -6  -4 -10  269.57   14.62
  -6  -4 -11   15.61    4.32
  -6  -4 -12  639.42   24.80
  -6  -4 -13   28.46    6.29
  -6  -4 -14  262.50   17.56
  -6  -4 -15   -0.75    3.65
  -6  -4 -16  103.15   11.67
  -6  -4 -17   42.35    9.03
  -6  -5  13    6.13    4.66
  -6  -5  12   11.78    5.63
   6   5 -12    9.04    5.53
  -6  -5  11    6.21    4.14
   6   5 -11   12.10    5.53
  -6  -5  10   -5.46    5.21
   6   5 -10    7.76    4.76
   6   5  -9    0.36    3.48
  -6  -5   9   -2.37    4.02
   6   5  -8    7.90    3.88
  -6  -5   8   11.64    4.29
  -6  -5   7    1.97    3.42
   6   5  -7   -1.00    3.19
  -6  -5   6    1.45    3.43
   6   5  -6    6.49    3.32
   6   5  -6    1.88    3.12
  -6  -5   5   57.27    6.66
   6   5  -5   57.49    6.59
   6   5  -5   53.12    7.17
  -6  -5   4   13.69    3.82
   6   5  -4    6.12    3.60
   6   5  -4    8.63    3.57
  -6  -5   3   -5.32    3.52
   6   5  -3    0.84    2.22
   6   5  -3    2.98    2.84
  -6  -5   2    1.89    2.02
   6   5  -2    4.94    3.05
  -6  -5   1  126.62    7.92
   6   5  -1  123.65   10.04
  -6  -5   0   -0.52    0.68
  -6  -5   0    3.64    2.64
   6   5   0   -1.36    2.80
   6   5   0   -1.94    1.76
   6   5   1   39.14    5.46
   6   5   1   44.55    5.03
  -6  -5  -1   40.77    2.70
  -6  -5  -1   41.97    3.15
   6   5   2   10.46    3.17
  -6  -5  -2    8.09    1.77
   6   5   2    9.65    2.89
  -6  -5  -3    1.37    1.26
   6   5   3   -0.54    2.44
   6   5   3    2.57    1.70
  -6  -5  -4    3.85    1.40
   6   5   4    7.81    2.44
   6   5   4    4.60    2.34
  -6  -5  -5   16.98    3.15
   6   5   5   14.89    3.68
  -6  -5  -6   20.09    3.84
  -6  -5  -6   12.62    1.23
  -6  -5  -7   36.26    4.99
  -6  -5  -8    0.95    1.87
  -6  -5  -9   21.54    4.97
  -6  -5 -10   26.73    5.15
  -6  -5 -11    8.74    4.25
  -6  -5 -12    3.08    2.95
  -6  -5 -13   -0.62    3.18
  -6  -5 -14   13.69    4.64
  -6  -5 -15   -0.37    4.06
  -6  -5 -16    3.73    4.75
  -6  -5 -17   -1.61    4.39
  -6  -6  12   16.22    6.89
  -6  -6  11    4.74    5.00
  -6  -6  10   59.69    9.23
   6   6  -9   12.85    4.88
  -6  -6   9   14.85    5.64
   6   6  -8   64.88    8.63
   6   6  -8   69.91    8.89
  -6  -6   8   68.71    8.61
  -6  -6   7   31.11    5.94
   6   6  -7   31.50    6.27
   6   6  -7   21.36    5.08
  -6  -6   6   27.76    5.67
   6   6  -6   26.06    5.56
   6   6  -6   26.88    5.00
  -6  -6   5   40.38    6.31
   6   6  -5   31.10    6.03
   6   6  -5   52.33    6.51
  -6  -6   4  415.34   15.26
  -6  -6   4  434.78   17.02
   6   6  -4  459.49   20.70
  -6  -6   3  222.52   10.54
  -6  -6   3  253.87   12.50
   6   6  -3  244.60   15.53
  -6  -6   2   25.81    3.69
  -6  -6   2   25.29    3.60
   6   6  -2   29.66    5.59
  -6  -6   1   64.13    5.97
   6   6  -1   64.47    7.59
  -6  -6   1   60.20    4.87
  -6  -6   0    1.33    0.78
  -6  -6   0    4.97    3.22
   6   6   0    4.23    3.07
  -6  -6   0    2.97    1.75
   6   6   1 1185.88   25.80
  -6  -6  -1 1168.54   22.59
  -6  -6  -1 1146.78   16.98
   6   6   1 1203.34   31.19
  -6  -6  -1 1141.77   15.45
   6   6   2  168.06    9.72
  -6  -6  -2  168.50    5.86
   6   6   2  162.68   11.72
  -6  -6  -2  161.60    6.78
   6   6   3  163.28    9.41
   6   6   3  151.46   11.18
  -6  -6  -3  149.37    7.23
  -6  -6  -4   38.45    4.37
   6   6   4   43.39    6.12
   6   6   4   40.02    4.89
  -6  -6  -5  703.14   18.83
   6   6   5  694.72   19.84
   6   6   5  741.02   23.93
  -6  -6  -6   80.88    6.99
   6   6   6   78.91    7.90
  -6  -6  -7  230.54   12.54
   6   6   7  234.34   13.34
  -6  -6  -8    6.31    3.37
   6   6   8    1.78    2.13
  -6  -6  -9  377.12   17.71
  -6  -6 -10   91.04    9.60
  -6  -6 -11  343.96   18.66
  -6  -6 -12  157.10   13.38
  -6  -6 -13   84.84   10.52
  -6  -6 -14  121.12   12.62
  -6  -6 -15   53.88    9.39
  -6  -6 -16   82.55   11.60
  -6  -6 -17   17.18    6.48
  -6  -7  12    2.57    5.47
  -6  -7  11   17.05    6.32
  -6  -7  10   -1.23    4.34
   6   7  -9    4.45    3.51
  -6  -7   9    8.51    4.42
   6   7  -8   -1.44    4.25
  -6  -7   8   -5.19    4.28
   6   7  -7    4.91    4.51
  -6  -7   7    7.19    4.65
  -6  -7   6   22.03    5.53
   6   7  -6   13.50    4.78
  -6  -7   5   13.99    4.43
   6   7  -5   13.85    5.11
  -6  -7   5    8.36    2.63
  -6  -7   4    5.32    3.44
  -6  -7   4   -0.79    2.83
   6   7  -4    1.34    2.73
  -6  -7   3   -0.28    2.38
   6   7  -3    2.81    3.14
  -6  -7   3   -3.54    2.89
  -6  -7   2   18.26    3.26
  -6  -7   2   19.88    4.25
   6   7  -2   21.22    5.10
  -6  -7   1   -4.11    3.45
   6   7  -1   -2.18    2.83
  -6  -7   1    1.48    1.96
  -6  -7   0    5.11    2.33
   6   7   0    8.86    3.74
  -6  -7   0    9.79    2.68
   6   7   0    6.77    1.61
   6   7   1    2.82    2.95
  -6  -7  -1    6.95    2.89
  -6  -7  -1    0.30    1.03
  -6  -7  -1    4.89    2.45
   6   7   1   -0.31    1.51
   6   7   1    2.21    2.31
   6   7   2   14.16    4.09
  -6  -7  -2   16.90    2.68
  -6  -7  -2   17.74    3.54
   6   7   2   12.61    2.50
   6   7   2   11.87    3.10
  -6  -7  -3   33.91    3.92
   6   7   3   32.48    5.71
   6   7   3   33.27    4.92
   6   7   3   26.62    3.81
   6   7   4    3.03    3.55
  -6  -7  -4    0.14    1.76
   6   7   4    0.25    1.86
   6   7   4   -0.45    2.39
   6   7   5   28.44    5.07
  -6  -7  -5   28.18    4.08
   6   7   5   25.17    4.65
   6   7   5   27.46    4.49
   6   7   6   17.92    4.51
  -6  -7  -6   15.19    3.57
   6   7   6   15.10    3.63
   6   7   6   13.80    3.62
   6   7   7   14.33    3.92
  -6  -7  -7   12.46    3.52
  -6  -7  -8    7.74    3.28
   6   7   8   13.08    4.02
  -6  -7  -9   34.42    6.11
   6   7   9   38.39    5.97
  -6  -7 -10   15.05    4.34
   6   7  10    7.83    3.20
  -6  -7 -11   14.18    5.22
  -6  -7 -12    4.60    4.23
  -6  -7 -13   12.85    6.07
  -6  -7 -14    5.15    4.94
  -6  -7 -15   11.21    7.15
  -6  -7 -16   15.89    6.26
  -6  -7 -17    3.62    5.12
  -6  -8  11   22.42    7.09
   6   8 -10   13.77    5.92
  -6  -8  10   13.03    5.92
   6   8  -9    5.72    4.79
  -6  -8   9   10.52    5.03
   6   8  -8    2.02    4.44
  -6  -8   8    1.40    4.63
   6   8  -7   -0.90    3.56
  -6  -8   7    4.28    4.01
   6   8  -6   31.31    7.11
  -6  -8   6   24.62    5.19
  -6  -8   6   34.97    7.00
  -6  -8   5   31.74    5.38
   6   8  -5   32.54    6.88
  -6  -8   5   46.74    7.37
  -6  -8   4  155.69   11.75
   6   8  -4  141.70   12.70
  -6  -8   4  149.31   10.85
  -6  -8   3    5.67    3.41
  -6  -8   3    1.18    2.85
   6   8  -3   10.87    4.23
  -6  -8   2   35.59    5.33
   6   8  -2   43.49    7.26
  -6  -8   2   38.04    5.31
  -6  -8   1   26.94    5.00
   6   8  -1   27.43    5.82
  -6  -8   1   26.90    4.59
  -6  -8   0  171.89    9.70
  -6  -8   0  173.87    9.64
   6   8   0  160.48   12.76
   6   8   1   40.03    6.63
  -6  -8  -1   41.13    4.66
   6   8   1   42.51    4.69
  -6  -8  -2  149.06    7.47
   6   8   2  133.52    9.35
   6   8   2  148.63    8.77
  -6  -8  -2  167.12    9.09
   6   8   2  146.16   12.07
  -6  -8  -3   30.94    4.19
   6   8   3   30.73    6.03
   6   8   3   36.05    5.05
  -6  -8  -3   38.51    4.73
   6   8   3   24.59    4.21
  -6  -8  -4  277.70   12.17
   6   8   4  254.30   12.87
   6   8   4  265.48   13.27
   6   8   4  261.58   15.53
  -6  -8  -5   92.86    7.46
   6   8   5   86.61    7.69
   6   8   5   99.84    8.24
   6   8   5   95.93    9.34
   6   8   6    8.59    3.35
  -6  -8  -6   11.84    3.07
   6   8   6    8.37    3.25
   6   8   6    7.10    3.21
  -6  -8  -7  131.07   10.01
   6   8   7  124.00    9.39
   6   8   7  135.52   11.02
   6   8   7  128.23   10.97
  -6  -8  -8  124.35   10.42
   6   8   8  140.67   11.22
   6   8   8  138.60   11.42
  -6  -8  -9  182.80   13.02
   6   8   9  188.48   13.31
  -6  -8 -10   45.35    7.07
   6   8  10   49.90    7.00
  -6  -8 -11  280.96   17.63
  -6  -8 -12    4.30    3.88
  -6  -8 -13  145.91   14.00
  -6  -8 -14    6.60    5.40
  -6  -8 -15  143.05   15.29
  -6  -8 -16    6.61    6.79
   6   9  -9   -7.28    6.05
   6   9  -8    2.96    4.33
   6   9  -7   62.30   11.12
  -6  -9   7   53.82    8.32
  -6  -9   7   52.25    8.72
   6   9  -6    6.42    5.26
  -6  -9   6   -5.90    4.45
  -6  -9   6   -1.93    4.02
   6   9  -5    3.29    4.57
  -6  -9   5    3.66    3.35
  -6  -9   5   -4.10    4.96
  -6  -9   4    1.30    3.55
   6   9  -4    5.06    4.44
  -6  -9   4   10.90    5.04
  -6  -9   3    6.44    3.47
   6   9  -3    7.15    3.86
  -6  -9   3   -1.22    2.98
  -6  -9   2    6.81    3.44
   6   9  -2    9.26    4.63
  -6  -9   2    7.80    3.82
  -6  -9   1   24.70    4.52
   6   9  -1   26.03    6.27
  -6  -9   1   23.47    5.03
  -6  -9   0    3.34    3.22
   6   9   0    3.37    4.88
  -6  -9  -1   -6.12    3.79
   6   9   1    1.38    3.51
   6   9   2    3.10    4.18
  -6  -9  -2    0.05    2.60
   6   9   2    3.62    2.89
   6   9   3   -2.16    3.61
  -6  -9  -3    5.04    3.27
  -6  -9  -3   -1.13    2.03
   6   9   3    5.89    3.29
   6   9   3   -2.74    2.75
   6   9   4    6.72    4.25
  -6  -9  -4    8.40    3.32
  -6  -9  -4    1.85    1.94
   6   9   4    5.12    3.43
   6   9   4    2.40    2.54
   6   9   5    0.63    3.01
  -6  -9  -5    0.59    2.31
   6   9   5    4.26    2.98
   6   9   5    2.84    3.47
   6   9   6   14.10    4.78
  -6  -9  -6   12.85    3.85
   6   9   6   14.00    4.19
   6   9   6   14.18    4.59
   6   9   7   16.45    5.04
  -6  -9  -7    8.60    3.37
   6   9   7   13.21    4.02
   6   9   7   13.37    4.22
   6   9   8    0.99    3.63
   6   9   8    2.49    3.03
  -6  -9  -8    4.93    3.02
   6   9   8    4.18    2.91
   6   9   9    4.25    3.52
   6   9   9    3.01    3.16
  -6  -9  -9    5.42    3.25
   6   9   9   -0.75    5.10
   6   9  10   -4.00    3.43
  -6  -9 -10    1.09    3.87
   6   9  10   -8.86    5.87
  -6  -9 -11    0.06    3.74
  -6  -9 -12    7.19    4.67
  -6  -9 -13   30.12    7.15
  -6  -9 -14    7.72    5.54
  -6  -9 -15    4.75    5.68
  -6 -10   7   -4.18    5.21
   6  10  -7    0.49    5.47
  -6 -10   6    4.48    3.83
   6  10  -6   15.33    6.95
   6  10  -5   34.57    8.61
  -6 -10   5   24.94    6.08
  -6 -10   4   16.89    4.96
   6  10  -4   14.44    5.51
   6  10  -3   16.21    6.03
  -6 -10   3    8.75    4.03
   6  10  -2   27.74    6.17
  -6 -10   2   34.50    6.53
  -6 -10   1   31.21    6.07
   6  10  -1   25.61    6.09
   6  10   0    9.25    4.80
   6  10   1   12.35    4.84
   6  10   2   41.43    7.64
   6  10   3   12.81    4.97
   6  10   4   77.03    7.92
   6  10   4   75.69    8.38
   6  10   4   73.23    9.53
   6  10   5    4.65    3.68
  -6 -10  -5   -3.78    3.10
   6  10   5   -0.37    3.38
   6  10   5    2.70    2.61
   6  10   6   33.57    6.70
  -6 -10  -6   35.89    5.72
   6  10   6   43.13    7.10
   6  10   6   41.33    5.99
   6  10   7    3.34    4.09
  -6 -10  -7   -2.25    3.45
   6  10   7    3.88    2.90
   6  10   7    6.32    4.15
  -6 -10  -8   84.49    9.28
   6  10   8   84.60    8.34
   6  10   8   84.18   10.28
   6  10   8   88.19   10.02
   6  10   9   10.31    3.98
  -6 -10  -9   -3.12    3.42
   6  10   9    3.97    3.04
   6  10   9   -1.11    4.26
  -6 -10 -10   94.17   10.82
   6  10  10   79.13    8.41
   6  10  10   84.77   11.31
   6  10  10   95.07   10.36
   6  10  11   17.20    4.42
  -6 -10 -11   21.19    6.22
   6  10  11   19.09    6.29
  -6 -10 -12   53.99    8.68
  -6 -10 -13   26.13    7.27
  -6 -10 -14   33.09    8.59
  -6 -10 -15   38.83    9.49
   6  11  -5   -0.73    4.32
   6  11  -4    3.96    4.23
   6  11  -3    1.43    3.78
   6  11  -2    9.56    5.29
   6  11  -1   16.61    6.29
   6  11   0   11.32    5.02
   6  11   1    5.67    4.63
   6  11   2    6.90    4.41
   6  11   3    5.61    4.92
   6  11   4    1.09    3.39
   6  11   5    8.25    4.72
   6  11   5    3.83    4.33
   6  11   6   20.15    5.40
   6  11   6   16.63    5.39
   6  11   6   18.96    4.62
   6  11   7    8.60    4.17
  -6 -11  -7    3.69    3.29
   6  11   7    8.43    5.27
   6  11   7    6.58    3.50
   6  11   8    4.24    4.52
  -6 -11  -8   -0.42    3.22
   6  11   8    5.64    3.30
   6  11   8   11.76    5.28
   6  11   9    2.89    4.70
  -6 -11  -9   -1.58    3.57
   6  11   9    5.65    3.54
   6  11   9   -3.58    5.33
   6  11  10    0.54    3.59
  -6 -11 -10   -2.27    4.74
   6  11  10    1.48    3.20
   6  11  10   -3.57    5.25
  -6 -11 -11   -2.21    4.68
   6  11  11    1.92    2.77
   6  11  11    2.56    5.71
  -6 -11 -12    1.42    4.74
   6  11  12    0.84    3.02
   6  11  12   -4.45    5.34
  -6 -11 -13    3.66    4.65
   6  11  13    2.43    3.34
   6  12  -1   15.15    5.95
   6  12   0    5.34    5.68
   6  12   1   13.44    5.67
   6  12   2   13.14    5.87
   6  12   3   48.53    9.51
   6  12   4    1.46    4.79
   6  12   5    5.99    5.20
   6  12   6    5.92    4.52
   6  12   7   10.34    4.89
   6  12   7   10.03    5.75
   6  12   7    0.72    3.44
   6  12   8   40.02    8.29
   6  12   8   46.76    8.80
   6  12   8   39.30    6.62
   6  12   9   59.18    9.39
  -6 -12  -9   59.04    8.83
   6  12   9   67.09    8.55
   6  12   9   66.32    9.82
  -6 -12 -10    0.03    4.85
   6  12  10   -1.17    5.12
  -6 -12 -11   -5.61    5.51
   6  12  11   -2.66    6.15
  -6 -12 -12   15.75    5.39
   6  12  12   14.38    7.82
   6  13   5    3.19    4.68
   6  13   6    1.96    5.60
   6  13   7   12.70    6.52
   6  13   8   13.07    6.59
   6  13   9    3.16    5.00
  -7   9   5   -6.50    4.30
  -7   9   4   10.18    4.66
  -7   9   3    9.65    5.33
  -7   9   2    9.84    4.99
  -7   9   1    6.89    5.04
  -7   9   0   13.03    5.83
  -7   9  -1   -0.66    4.38
  -7   8  10   14.00    5.39
  -7   8   9    7.98    4.74
  -7   8   8   14.86    5.97
  -7   8   7   -7.42    4.24
  -7   8   6    4.55    4.15
  -7   8   5    0.75    3.76
  -7   8   4   -3.30    3.47
  -7   8   3    7.53    4.80
  -7   8   2    6.87    4.44
  -7   8   1    6.05    4.45
  -7   8   0    6.58    5.00
  -7   8  -1    4.01    4.12
  -7   8  -2   16.14    5.57
  -7   8  -3    2.28    4.47
  -7   8  -4    3.84    4.22
  -7   8  -5    2.42    5.02
   7  -7 -10    3.76    3.80
  -7   7  10    7.42    4.89
  -7   7   9   16.21    5.31
   7  -7  -9    6.77    4.37
  -7   7   8   30.19    6.53
   7  -7  -8   23.85    5.88
  -7   7   7    1.43    3.40
   7  -7  -7   -0.55    3.34
   7  -7  -6   23.07    5.24
  -7   7   6   22.19    5.13
   7  -7  -5   53.46    7.00
  -7   7   5   54.13    7.34
  -7   7   4    3.94    3.80
  -7   7   3   35.60    6.01
  -7   7   2    4.36    3.93
  -7   7   1   10.32    3.97
  -7   7   0   21.25    5.48
  -7   7  -1   26.47    6.23
  -7   7  -2   13.17    4.65
  -7   7  -3   -3.67    3.43
  -7   7  -4    0.43    8.22
  -7   7  -5    6.96    4.59
  -7   7  -6    9.18    5.22
  -7   7  -6   21.04    6.22
  -7   7  -7    8.34    5.45
  -7   7  -7    0.23    4.31
  -7   7  -8   20.60    6.32
  -7   7  -8   18.73    6.14
   7  -7   9   12.03    6.78
   7  -6 -12   -4.61    5.60
   7  -6 -11   -0.87    5.60
  -7   6  10   11.52    4.91
   7  -6  -9    4.69    3.95
  -7   6   9   13.13    5.13
  -7   6   8    6.65    4.53
   7  -6  -8   -4.73    4.05
  -7   6   7    2.04    3.18
   7  -6  -7    0.56    3.18
  -7   6   6   -0.27    3.20
   7  -6  -6   -3.62    3.86
   7  -6  -5    0.17    2.73
  -7   6   5   -1.53    2.81
   7  -6  -4    1.28    2.67
  -7   6   4    8.59    4.06
   7  -6  -3    3.38    2.66
  -7   6   3    4.87    3.44
   7  -6  -2   11.52    3.46
  -7   6   2   12.06    4.26
  -7   6   1   37.11    6.04
  -7   6   0    4.09    3.71
  -7   6  -1   76.22    7.92
  -7   6  -2    2.55    3.46
  -7   6  -3    6.85    3.47
  -7   6  -4    3.20    3.22
  -7   6  -4    0.33    3.31
  -7   6  -5    9.74    4.32
  -7   6  -5   -1.25    3.90
  -7   6  -6   12.00    4.88
  -7   6  -7   -1.71    3.57
  -7   6  -8    8.36    4.50
  -7   6  -9    2.56    3.59
   7  -6   9   14.92    6.54
  -7   6 -10   -0.88    4.69
   7  -6  10    9.59    5.74
   7  -6  11   10.32    6.19
   7  -5 -13    6.54    5.34
   7  -5 -12   17.93    7.01
   7  -5 -11   -1.17    4.42
   7  -5 -10   39.81    8.83
  -7   5  10   47.72    6.95
  -7   5   9    1.25    3.17
   7  -5  -9   -6.40    6.49
  -7   5   9    2.61    2.98
   7  -5  -8   35.47    6.69
  -7   5   8   38.96    6.04
  -7   5   8   38.17    5.84
  -7   5   7   23.04    4.71
  -7   5   7   26.55    5.16
   7  -5  -7   20.86    5.05
  -7   5   6   40.05    5.49
  -7   5   6   37.25    5.65
   7  -5  -6   27.93    5.60
  -7   5   5   54.12    6.22
  -7   5   5   59.66    6.08
   7  -5  -5   55.82    7.14
   7  -5  -4   32.61    5.00
  -7   5   4   34.36    4.85
  -7   5   4   33.70    5.14
  -7   5   3   85.16    7.62
  -7   5   3   81.08    6.39
   7  -5  -3   82.59    7.57
  -7   5   2   25.18    3.64
   7  -5  -2   28.78    4.63
  -7   5   2   29.21    4.80
  -7   5   1   51.82    5.19
  -7   5   1   51.09    6.19
  -7   5   0   11.50    3.06
  -7   5   0    6.86    3.32
  -7   5  -1   49.29    6.26
  -7   5  -2    6.80    3.23
  -7   5  -2    3.29    3.69
  -7   5  -3   31.45    5.96
  -7   5  -3   27.13    4.82
  -7   5  -4    1.92    3.52
  -7   5  -5   41.03    6.86
  -7   5  -6   13.79    4.40
  -7   5  -7   58.37    8.37
  -7   5  -8    3.79    4.29
  -7   5  -9   32.25    6.76
   7  -5   9   54.34    8.65
  -7   5 -10    2.88    4.25
   7  -5  10    9.97    5.10
  -7   5 -11    1.51    5.43
   7  -5  11    0.52    3.98
  -7   5 -12   19.28    6.58
   7  -5  12    8.44    4.24
   7  -4 -14    8.04    6.23
  -7   4  14    8.09    5.21
   7  -4 -13   -4.02    4.18
  -7   4  13   -0.99    4.19
   7  -4 -12    3.02    4.40
  -7   4  12    2.65    3.64
   7  -4 -11   15.62    6.07
  -7   4  11   27.37    5.95
   7  -4 -10   -0.40    5.70
  -7   4  10    0.87    3.56
   7  -4  -9   21.01    6.00
  -7   4   9   22.97    4.93
  -7   4   9   19.14    5.06
  -7   4   8   13.74    4.50
   7  -4  -8    6.20    3.94
  -7   4   8    8.15    3.51
  -7   4   7    2.12    2.81
   7  -4  -7    2.32    3.54
  -7   4   7    5.34    3.38
  -7   4   6    2.62    2.61
  -7   4   6    2.14    2.52
   7  -4  -6    0.99    3.29
  -7   4   5    4.67    3.13
  -7   4   5    0.10    2.31
   7  -4  -4    3.86    2.66
  -7   4   4    8.65    2.72
  -7   4   4    5.01    2.58
   7  -4  -3    2.75    2.40
  -7   4   3    6.42    3.02
  -7   4   2    0.21    2.13
   7  -4  -2    7.23    3.29
  -7   4   2    2.55    2.90
   7  -4  -1   28.52    4.60
  -7   4   1   31.67    4.37
  -7   4   1   25.70    4.25
  -7   4   0   36.82    4.53
  -7   4   0   30.59    4.59
  -7   4  -1   -0.67    2.51
  -7   4  -1    2.71    2.86
  -7   4  -2   25.52    4.86
  -7   4  -2   22.67    4.46
  -7   4  -3    8.89    3.38
  -7   4  -4   17.95    4.65
  -7   4  -5   -1.03    2.84
  -7   4  -6   27.85    5.23
  -7   4  -7    0.82    3.55
  -7   4  -8    1.78    3.13
  -7   4  -9   13.12    4.90
   7  -4   9   22.02    6.33
  -7   4 -10    6.22    4.29
   7  -4  10   13.50    5.44
  -7   4 -11    0.84    3.66
   7  -4  11    5.69    4.51
  -7   4 -12    1.68    4.23
   7  -4  12    5.08    4.27
  -7   4 -13   -1.63    4.30
   7  -4  13   -8.53    5.86
   7  -3 -14   28.80    8.66
  -7   3  14   25.25    7.00
   7  -3 -13   20.44    7.44
  -7   3  13   18.38    6.06
   7  -3 -12   37.87    7.76
  -7   3  12   39.04    7.26
   7  -3 -11   24.47    6.57
  -7   3  11   30.92    6.67
   7  -3 -10   21.98    6.32
  -7   3  10   20.97    5.35
   7  -3  -9    1.52    3.73
  -7   3   9    4.33    4.10
   7  -3  -8  220.59   18.69
  -7   3   8  220.18   11.44
  -7   3   8  202.35   12.74
  -7   3   7   11.47    4.10
   7  -3  -7    7.04    4.18
   7  -3  -7    8.98    3.63
  -7   3   7   18.00    3.62
   7  -3  -6  150.53   15.74
  -7   3   6  152.58    8.87
  -7   3   6  148.24   10.00
   7  -3  -6  146.28   11.38
  -7   3   5    2.43    2.68
   7  -3  -5   -3.69    5.71
  -7   3   5    0.33    1.83
   7  -3  -5   -2.80    3.37
  -7   3   4  389.61   13.57
  -7   3   4  383.49   14.29
   7  -3  -4  404.22   17.49
   7  -3  -3    2.25    2.34
  -7   3   3   -0.38    2.41
  -7   3   3    5.83    2.76
  -7   3   2  106.17    7.02
  -7   3   2  122.82    7.69
   7  -3  -2  111.77    8.40
   7  -3  -1   27.78    4.48
  -7   3   1   37.42    4.58
  -7   3   1   28.58    3.94
  -7   3   0  224.34   10.62
  -7   3   0  214.81   11.69
   7  -3   1   49.97    3.49
  -7   3  -1   52.75    5.43
  -7   3  -1   50.96    6.15
  -7   3  -2   20.35    3.85
   7  -3   2   21.21    2.66
  -7   3  -3   70.76    6.99
  -7   3  -4  189.45   11.75
   7  -3   5  117.66   12.54
  -7   3  -5  106.22    9.03
  -7   3  -6   19.78    4.33
   7  -3   6   22.76    4.77
   7  -3   7   88.93    9.03
  -7   3  -7   80.04    8.53
  -7   3  -8   36.53    6.62
   7  -3   8   40.44    6.45
   7  -3   9   83.77    8.65
  -7   3  -9   78.99    9.15
  -7   3 -10   13.91    4.63
   7  -3  10   14.35    4.19
  -7   3 -11   20.28    5.78
   7  -3  11   19.09    5.20
  -7   3 -12   10.25    5.23
   7  -3  12    4.74    4.23
  -7   3 -13   44.95    8.54
   7  -3  13   34.61    6.47
  -7   3 -14    7.09    4.39
  -7   2  14    7.76    5.38
   7  -2 -13   12.43    5.93
  -7   2  13    5.08    5.50
   7  -2 -12   14.97    6.56
  -7   2  12   20.20    5.87
   7  -2 -11   56.86    8.90
  -7   2  11   63.79    8.34
   7  -2 -10    8.48    4.98
  -7   2  10    7.71    4.20
  -7   2   9   -1.92    4.05
   7  -2  -9   -0.98    3.17
  -7   2   8   -1.88    2.97
   7  -2  -8    0.19    3.02
  -7   2   8    2.15    2.51
  -7   2   7    5.79    2.99
  -7   2   7    6.67    2.86
   7  -2  -7    3.25    3.24
  -7   2   6    1.46    2.70
   7  -2  -6   -3.80    4.02
  -7   2   6    2.15    2.35
   7  -2  -6   -8.60    4.16
  -7   2   5    9.30    3.43
   7  -2  -5    1.90    3.30
  -7   2   5    0.10    1.89
   7  -2  -5    0.10    3.48
  -7   2   4   -0.32    2.54
   7  -2  -4   -5.90    4.07
  -7   2   4    1.51    1.81
   7  -2  -4   -0.80    2.59
   7  -2  -3   -1.76    2.08
  -7   2   3    3.41    2.14
   7  -2  -3    7.40    4.45
  -7   2   3    4.41    2.32
   7  -2  -2   60.60    9.41
  -7   2   2   53.55    4.84
  -7   2   2   61.07    5.61
   7  -2  -2   57.12    5.96
   7  -2  -1   89.71   12.34
  -7   2   1   74.62    5.71
  -7   2   1   89.71    6.62
   7  -2  -1   73.26    6.62
  -7   2   0    8.39    2.71
   7  -2   0   12.44    6.33
   7  -2   0   10.49    3.20
   7  -2   0    6.33    1.50
  -7   2   0    6.25    2.25
  -7   2  -1   29.15    4.33
   7  -2   1   24.92    2.87
  -7   2  -2    5.27    2.73
   7  -2   2    0.19    4.24
   7  -2   2    8.12    2.09
  -7   2  -3    3.31    2.13
   7  -2   3    1.02    5.29
  -7   2  -4   26.09    4.59
   7  -2   4   32.78    6.63
   7  -2   5   64.48    8.58
  -7   2  -5   55.90    6.40
  -7   2  -6    5.41    2.87
   7  -2   6   -1.37    2.88
   7  -2   7    0.02    1.74
  -7   2  -7    3.21    2.97
  -7   2  -8    3.93    3.34
   7  -2   8   12.79    4.35
  -7   2  -9    5.53    3.93
   7  -2   9    9.41    3.92
   7  -2  10   -3.29    3.17
  -7   2 -10    2.70    3.11
  -7   2 -11    8.11    4.00
   7  -2  11    6.41    3.07
  -7   2 -12    1.00    3.57
   7  -2  12   -7.23    4.69
  -7   2 -13    4.50    4.16
  -7   2 -14    3.25    4.05
  -7   2 -15   -2.19    4.18
  -7   1  14    1.81    4.57
  -7   1  13   30.42    7.29
   7  -1 -12    1.58    4.53
  -7   1  12   -3.71    4.45
   7  -1 -11   85.36   10.47
  -7   1  11   74.77    9.33
   7  -1 -10   14.20    5.56
  -7   1  10    6.82    4.91
   7  -1  -9   83.85   10.29
  -7   1   9  100.08    9.70
  -7   1   8   29.50    5.31
   7  -1  -8   29.55    6.08
   7  -1  -7  126.83   11.93
  -7   1   7  142.17    7.41
   7  -1  -7  138.72   12.01
  -7   1   7  128.62   10.08
   7  -1  -6   88.19   10.36
  -7   1   6   96.50    6.06
  -7   1   6   98.54    8.42
   7  -1  -6   91.01    9.16
   7  -1  -5  149.17   13.15
  -7   1   5  164.33    7.53
  -7   1   5  149.40    9.50
   7  -1  -5  149.12   11.20
   7  -1  -4  302.13   19.17
  -7   1   4  290.23    9.53
  -7   1   4  292.79   12.72
   7  -1  -4  288.52   14.97
   7  -1  -3  159.97   14.49
  -7   1   3  160.32    7.29
  -7   1   3  154.96    8.91
   7  -1  -3  162.08   10.30
   7  -1  -2  158.15   14.75
  -7   1   2  152.19    6.99
  -7   1   2  165.62    8.92
   7  -1  -2  157.43    9.73
   7  -1  -1   78.97   11.09
  -7   1   1   73.90    5.01
  -7   1   1   76.94    5.97
   7  -1  -1   66.15    6.27
  -7   1   1   69.67    5.86
   7  -1   0  180.60   16.59
   7  -1   0  157.12    7.01
  -7   1   0  164.23    7.53
   7  -1   0  159.31    9.19
  -7   1   0  165.09    8.94
   7  -1   1   83.40    5.27
   7  -1   1   85.15   11.67
  -7   1  -1   85.72    6.47
   7  -1   2  744.68   16.09
   7  -1   2  733.58   32.38
  -7   1  -2  725.98   19.18
   7  -1   3  129.00   12.98
  -7   1  -3  138.69    8.76
   7  -1   4  443.25   21.91
  -7   1  -4  462.28   16.43
   7  -1   5    1.90    2.33
  -7   1  -5    7.34    3.12
   7  -1   6  173.79   11.20
  -7   1  -6  174.19   10.80
  -7   1  -7   18.56    4.36
   7  -1   7   18.65    3.84
   7  -1   7   26.37    4.55
   7  -1   8  288.01   12.91
  -7   1  -8  264.72   14.30
  -7   1  -9   22.63    4.62
   7  -1   9   24.79    4.66
  -7   1 -10  120.04   10.59
   7  -1  10  131.98    9.63
   7  -1  11   73.07    7.68
  -7   1 -11   70.45    8.75
  -7   1 -12   64.77    8.48
  -7   1 -13   53.07    8.38
  -7   1 -14   27.79    7.02
  -7   1 -15   20.43    6.04
  -7   0  14    5.43    5.25
  -7   0  13    0.79    4.09
  -7   0  12   99.18   11.26
  -7   0  11   17.79    5.74
  -7   0  10    0.26    3.40
  -7   0   9    3.27    3.78
   7   0  -9   11.73    4.98
  -7   0   8   17.21    4.40
   7   0  -8   33.49    6.87
  -7   0   7    1.14    3.31
   7   0  -7    5.82    3.18
   7   0  -7    4.67    3.95
  -7   0   6    3.24    2.94
   7   0  -6    6.33    3.66
   7   0  -6   -2.17    3.71
  -7   0   5    0.88    2.37
   7   0  -5    0.59    3.10
  -7   0   5    1.66    1.23
   7   0  -5   -0.56    3.24
   7   0  -4   18.71    3.98
  -7   0   4   14.11    3.02
   7   0  -4   16.82    4.94
  -7   0   4   18.45    2.27
   7   0  -3   70.54    9.34
  -7   0   3   74.18    4.33
  -7   0   3   77.17    6.52
   7   0  -3   71.78    7.08
   7   0  -2   97.60   11.22
  -7   0   2   90.07    4.89
  -7   0   2   92.61    7.05
   7   0  -2   93.51    7.79
  -7   0   1    9.95    2.49
  -7   0   1   16.68    3.44
   7   0  -1   10.38    3.09
   7   0  -1    8.90    3.04
  -7   0   1    7.70    1.80
  -7   0   0   28.22    3.54
   7   0   0   28.40    6.38
   7   0   0   27.15    3.22
   7   0   0   31.61    4.52
   7   0   1   30.12    3.72
   7   0   1   33.07    6.71
  -7   0  -1   38.91    4.52
  -7   0  -2    0.80    1.57
   7   0   2   -1.56    3.20
   7   0   2   -0.36    1.48
  -7   0  -3    8.20    3.01
   7   0   3   11.13    4.28
  -7   0  -4   22.84    3.77
   7   0   4   28.29    5.87
  -7   0  -5   34.76    4.71
   7   0   5   42.21    6.09
   7   0   6   60.57    5.10
  -7   0  -6   50.49    5.79
  -7   0  -7   10.07    3.32
   7   0   7   11.71    2.81
  -7   0  -8    6.43    2.28
   7   0   8    3.01    3.01
  -7   0  -9   20.47    4.53
   7   0   9   20.01    2.81
  -7   0 -10   38.77    6.41
  -7   0 -11   -2.79    3.64
  -7   0 -12   -0.06    3.28
  -7   0 -13   24.59    6.46
  -7   0 -14    2.46    4.06
  -7   0 -15    5.76    5.01
  -7   0 -16    4.10    5.33
  -7  -1  14   19.01    6.99
  -7  -1  13   -1.48    4.41
  -7  -1  12   33.73    7.05
  -7  -1  11   79.44    9.56
  -7  -1  10   42.88    7.48
  -7  -1   9  109.77   10.30
   7   1  -9  121.23   11.92
  -7  -1   8   50.31    7.06
   7   1  -8   57.62    8.37
  -7  -1   7  180.03   12.18
   7   1  -7  178.31   13.28
  -7  -1   6   33.92    5.36
   7   1  -6   35.86    6.43
   7   1  -6   25.41    5.16
   7   1  -5  300.88   17.58
  -7  -1   5  298.86   13.95
   7   1  -5  311.17   16.35
   7   1  -4    6.72    2.66
  -7  -1   4    7.58    2.30
   7   1  -4   12.93    4.53
  -7  -1   4    5.36    1.06
   7   1  -3  307.21   18.62
  -7  -1   3  312.11    6.78
  -7  -1   3  337.92   13.65
   7   1  -3  321.91   14.70
   7   1  -2   33.92    6.76
  -7  -1   2   37.13    4.89
  -7  -1   2   37.31    2.73
   7   1  -2   39.81    5.39
   7   1  -1  225.80   16.38
   7   1  -1  233.29    9.87
  -7  -1   1  247.01    6.99
  -7  -1   1  263.51   11.33
   7   1  -1  238.99   11.43
  -7  -1   1  242.58    8.93
   7   1   0   71.20    9.64
   7   1   0   67.19    5.29
  -7  -1   0   75.30    5.14
   7   1   1  458.76   13.80
   7   1   1  488.61   22.97
  -7  -1  -1  488.23   13.56
   7   1   2  165.11   13.03
   7   1   2  138.87    7.65
  -7  -1  -2  149.06    7.99
  -7  -1  -3  409.67   13.67
   7   1   4  128.23    4.83
  -7  -1  -4  137.58    8.26
  -7  -1  -5  207.77   10.35
   7   1   5  225.00    7.35
  -7  -1  -6  255.30   12.05
  -7  -1  -7  111.79    8.37
  -7  -1  -8  233.00   12.61
  -7  -1  -9   39.42    5.60
  -7  -1 -10  365.81   17.55
  -7  -1 -11    4.15    3.54
  -7  -1 -12  232.61   15.35
  -7  -1 -13   -0.51    3.28
  -7  -1 -14  133.69   13.31
  -7  -1 -15   -0.55    4.13
  -7  -1 -16   68.36   10.29
   7   2 -14   15.74    6.30
   7   2 -13    9.53    5.84
  -7  -2  13   14.32    5.75
   7   2 -12   65.96   10.52
  -7  -2  12   53.63    9.10
   7   2 -11   11.03    5.65
  -7  -2  11    1.61    4.04
   7   2 -10   13.92    5.72
  -7  -2  10   23.62    6.12
  -7  -2   9   12.26    5.02
   7   2  -9    8.94    4.04
  -7  -2   8   27.14    5.82
   7   2  -8   19.90    4.41
  -7  -2   7   79.24    8.14
   7   2  -7   87.27    9.48
  -7  -2   6   68.86    7.59
   7   2  -6   59.20    7.61
   7   2  -5   -1.68    2.98
  -7  -2   5    6.88    2.70
  -7  -2   4   63.32    6.13
   7   2  -4   61.88    7.15
  -7  -2   3   44.96    5.33
   7   2  -3   50.19    6.20
  -7  -2   2   31.16    1.54
  -7  -2   2   61.58    6.28
   7   2  -2   57.84    6.28
  -7  -2   1   13.87    2.03
   7   2  -1   12.36    3.38
  -7  -2   1    6.76    0.83
   7   2  -1    8.35    2.18
  -7  -2   1   12.96    1.40
   7   2   0   75.56    5.89
  -7  -2   0   70.75    4.61
  -7  -2  -1   20.35    2.95
   7   2   1   17.75    3.02
  -7  -2  -2   14.37    2.69
   7   2   2   15.75    3.06
  -7  -2  -3   27.60    3.48
   7   2   3   24.25    3.66
  -7  -2  -4   12.17    2.17
  -7  -2  -5   30.28    3.89
  -7  -2  -6   15.62    3.12
  -7  -2  -7    2.15    2.20
  -7  -2  -8    9.99    3.02
  -7  -2  -9   17.72    4.12
  -7  -2 -10    1.51    2.63
  -7  -2 -11   -1.33    2.84
  -7  -2 -12    6.12    4.23
  -7  -2 -13    4.57    3.63
  -7  -2 -14    0.22    3.93
  -7  -2 -15    2.20    4.52
  -7  -2 -16    6.51    4.79
  -7  -2 -17   -5.79    4.79
   7   3 -14   14.82    7.33
   7   3 -13   16.61    7.50
  -7  -3  13    8.47    5.88
   7   3 -12   59.44   10.82
  -7  -3  12   61.81    9.34
   7   3 -11   11.27    5.68
  -7  -3  11    4.15    4.80
  -7  -3  10  113.77   11.49
   7   3 -10  100.06   11.74
  -7  -3   9   15.29    5.02
   7   3  -9   10.91    3.75
  -7  -3   8  174.55   12.85
   7   3  -8  168.72   13.77
  -7  -3   7   10.14    4.45
   7   3  -7    5.74    3.11
  -7  -3   6  196.42   12.22
   7   3  -6  183.49   12.93
  -7  -3   5   73.77    7.58
   7   3  -5   64.27    7.49
  -7  -3   4  296.56   13.77
   7   3  -4  295.19   14.86
  -7  -3   3  188.87   10.70
   7   3  -3  165.95   10.60
  -7  -3   2   39.99    5.15
   7   3  -2   27.99    4.59
  -7  -3   1  505.86   16.18
  -7  -3   1  463.65    9.66
   7   3   0  376.27   13.67
  -7  -3   0  347.64    7.23
  -7  -3   0  369.61    9.37
   7   3   1  278.20   11.63
  -7  -3  -1  292.91    9.45
   7   3   2   67.19    5.97
  -7  -3  -2   71.27    5.09
   7   3   3  579.19   16.84
  -7  -3  -3  590.55   15.19
  -7  -3  -4  143.78    7.88
  -7  -3  -5  317.34   12.45
  -7  -3  -6    8.27    2.62
  -7  -3  -7  491.53   17.08
  -7  -3  -8    4.38    2.33
  -7  -3  -9  434.45   17.88
  -7  -3 -10   69.57    7.65
  -7  -3 -11  228.79   14.22
  -7  -3 -12   70.61    8.46
  -7  -3 -13   88.39   10.20
  -7  -3 -14   81.01   10.10
  -7  -3 -15   65.32    9.63
  -7  -3 -16   67.64   10.51
  -7  -3 -17   17.74    6.99
   7   4 -13   33.57    9.21
  -7  -4  12    9.22    5.93
   7   4 -12    2.46    6.01
  -7  -4  11    1.97    4.44
   7   4 -11   10.61    5.13
  -7  -4  10    0.51    3.90
   7   4 -10   -0.15    4.30
  -7  -4   9    5.92    5.23
   7   4  -9   -3.71    4.72
  -7  -4   8    5.09    4.02
   7   4  -8   -3.66    3.81
  -7  -4   7   -1.94    2.94
   7   4  -7   -2.11    3.38
  -7  -4   6    4.58    3.59
   7   4  -6    8.27    3.97
  -7  -4   5    7.04    3.56
   7   4  -5    9.64    4.01
  -7  -4   4   49.30    5.78
   7   4  -4   64.51    7.24
  -7  -4   3   10.89    3.38
   7   4  -3   20.55    4.31
  -7  -4   2    2.07    2.41
  -7  -4   1   10.83    3.32
  -7  -4   1    5.37    0.97
  -7  -4   0   13.71    0.89
   7   4   0   21.96    4.02
  -7  -4   0   22.21    2.18
  -7  -4  -1    7.53    1.63
   7   4   1    5.64    2.04
  -7  -4  -2   19.61    2.58
   7   4   2   21.16    3.75
   7   4   3   73.90    6.50
  -7  -4  -3   78.39    5.54
  -7  -4  -4    5.42    2.23
   7   4   4    3.47    2.12
  -7  -4  -5   57.25    5.20
  -7  -4  -6    2.27    2.04
  -7  -4  -7   20.84    3.90
  -7  -4  -8   -1.27    1.93
  -7  -4  -9    6.90    2.82
  -7  -4 -10    3.87    2.63
  -7  -4 -11   42.50    6.59
  -7  -4 -12   10.49    3.88
  -7  -4 -13    0.73    3.16
  -7  -4 -14    8.12    4.91
  -7  -4 -15    5.80    5.38
  -7  -4 -16    6.45    5.01
  -7  -4 -17    0.44    4.06
   7   5 -12   24.06    7.17
  -7  -5  12   32.63    7.59
   7   5 -11   37.30    8.73
  -7  -5  11   45.12    8.47
   7   5 -10    6.34    4.11
  -7  -5  10   13.47    5.54
   7   5  -9    4.05    3.98
  -7  -5   9   10.61    4.47
  -7  -5   8   46.60    7.58
   7   5  -8   44.11    7.08
  -7  -5   7   13.88    4.36
   7   5  -7   16.11    5.15
  -7  -5   6  128.35   10.67
   7   5  -6  127.94   11.12
  -7  -5   5   14.63    4.55
   7   5  -5   21.70    5.08
  -7  -5   4  282.70   14.31
   7   5  -4  268.96   13.92
  -7  -5   3   -2.39    2.71
  -7  -5   2  290.15   13.28
  -7  -5   1    7.45    3.16
   7   5   0  228.28   11.69
  -7  -5   0  246.00   11.55
  -7  -5   0  217.04    5.61
  -7  -5  -1    1.08    1.08
   7   5   1    1.72    2.32
   7   5   2  668.75   19.52
  -7  -5  -2  681.55   14.56
   7   5   3   97.57    7.65
  -7  -5  -3  110.64    6.30
   7   5   4  350.48   14.39
  -7  -5  -4  341.94   11.68
  -7  -5  -5   63.96    5.41
  -7  -5  -6  263.62   11.90
  -7  -5  -7  187.96   10.83
  -7  -5  -8  116.42    9.04
  -7  -5  -9  628.64   21.99
  -7  -5 -10  314.87   16.47
  -7  -5 -11  130.06   11.16
  -7  -5 -12    9.83    4.42
  -7  -5 -13  173.84   14.20
  -7  -5 -14   -0.33    4.10
  -7  -5 -15  161.78   14.75
  -7  -5 -16   -1.26    4.18
  -7  -5 -17   79.17   11.55
  -7  -6  11    0.58    4.42
  -7  -6  10    1.03    4.38
   7   6  -9   13.45    5.37
  -7  -6   9    7.82    4.74
   7   6  -8   12.00    5.23
  -7  -6   8   -2.26    4.59
  -7  -6   7    4.48    3.91
   7   6  -7    6.59    4.32
  -7  -6   6   -0.57    3.70
   7   6  -6    8.30    4.62
  -7  -6   5   68.91    7.91
   7   6  -5   70.05    9.03
  -7  -6   4   -0.02    2.75
   7   6  -4   -6.23    5.09
  -7  -6   3   11.07    3.45
   7   6  -3    4.64    3.16
  -7  -6   2   -2.96    3.65
   7   6  -2    3.30    3.34
  -7  -6   1   34.03    4.80
   7   6  -1   24.13    5.40
  -7  -6   0   10.94    3.27
   7   6   0    2.94    2.98
  -7  -6  -1    3.17    0.92
   7   6   1    6.25    2.89
   7   6   1    2.98    2.44
   7   6   2   35.56    6.12
   7   6   2   38.79    5.28
  -7  -6  -2   41.72    3.76
  -7  -6  -3    8.83    2.03
   7   6   3   11.19    2.81
   7   6   3    9.75    3.27
  -7  -6  -4   11.61    2.30
   7   6   4   12.29    3.80
   7   6   4   16.90    3.80
  -7  -6  -5   -0.36    2.01
   7   6   5    1.74    2.34
   7   6   5   -3.21    2.82
  -7  -6  -6   18.66    3.56
  -7  -6  -7    6.02    2.06
  -7  -6  -8   -0.31    2.58
  -7  -6  -9    6.27    3.11
  -7  -6 -10   -1.97    3.36
  -7  -6 -11   42.27    6.95
  -7  -6 -12    3.63    3.41
  -7  -6 -13    2.25    3.89
  -7  -6 -14   20.28    6.09
  -7  -6 -15    2.78    4.57
  -7  -6 -16    6.88    5.17
  -7  -6 -17    6.01    4.91
  -7  -7  11   32.12    7.79
  -7  -7  10    6.62    4.56
  -7  -7   9   16.88    6.26
  -7  -7   8    0.64    4.35
  -7  -7   7   43.58    7.90
  -7  -7   6    3.75    4.39
   7   7  -6   -0.62    4.41
   7   7  -5   76.52    9.70
  -7  -7   5   78.99    8.95
  -7  -7   4   57.62    7.33
   7   7  -4   58.73    8.71
   7   7  -3   64.53    8.72
  -7  -7   3   64.90    7.33
  -7  -7   2   50.91    6.31
   7   7  -2   51.88    7.69
  -7  -7   1   49.81    4.86
  -7  -7   1   54.49    5.99
   7   7  -1   53.08    7.90
  -7  -7   0   15.98    2.36
  -7  -7   0   21.42    4.06
   7   7   0   23.11    5.55
   7   7   1  144.80   10.42
  -7  -7  -1  165.01    9.89
   7   7   1  150.82   13.43
   7   7   2  232.40   12.77
  -7  -7  -2  251.52   11.60
   7   7   2  247.18   16.29
  -7  -7  -2  217.45    7.95
  -7  -7  -3   19.87    2.82
   7   7   3   16.52    4.81
   7   7   3   18.47    3.84
   7   7   4  143.20   10.04
   7   7   4  147.84   12.29
  -7  -7  -4  143.91    8.05
  -7  -7  -5   13.76    3.10
   7   7   5   13.30    4.58
   7   7   5    4.73    2.26
   7   7   6  286.77   14.17
   7   7   6  302.06   17.37
  -7  -7  -6  295.20   13.56
  -7  -7  -7    7.84    3.24
   7   7   7    3.33    2.86
  -7  -7  -8  361.29   16.84
  -7  -7  -9    6.61    4.18
  -7  -7 -10  267.13   16.00
  -7  -7 -11   25.14    6.02
  -7  -7 -12  126.44   12.36
  -7  -7 -13   38.29    7.77
  -7  -7 -14  120.47   13.00
  -7  -7 -15   58.92   10.13
  -7  -7 -16   64.32   10.72
  -7  -8  10    1.38    4.58
  -7  -8   9   -1.99    4.29
  -7  -8   8    0.68    4.44
   7   8  -7   -5.99    5.48
  -7  -8   7   11.01    5.37
   7   8  -6   16.82    5.71
  -7  -8   6   22.25    6.29
  -7  -8   5   19.79    5.66
   7   8  -5   16.99    6.01
  -7  -8   4    0.06    3.22
   7   8  -4    3.97    4.10
  -7  -8   3   -0.16    3.54
  -7  -8   3   -5.31    3.45
   7   8  -3    0.12    3.91
  -7  -8   2    7.82    3.91
  -7  -8   2    7.48    2.26
   7   8  -2   13.67    5.50
  -7  -8   1   -5.90    3.69
   7   8  -1   -0.29    3.43
  -7  -8   0   36.90    4.68
   7   8   0   44.22    7.61
  -7  -8  -1  218.64   11.24
   7   8   1  207.16   15.61
  -7  -8  -2   12.86    3.75
   7   8   2   12.52    5.16
   7   8   2   11.28    3.89
  -7  -8  -3    1.76    1.50
   7   8   3   -0.16    3.32
   7   8   3   -2.25    2.95
  -7  -8  -4    8.49    3.08
   7   8   4    3.69    3.47
   7   8   4    1.86    2.37
  -7  -8  -5    3.45    2.57
   7   8   5   -0.20    3.20
   7   8   5    0.12    2.42
  -7  -8  -6   33.47    5.21
   7   8   6   31.86    6.40
   7   8   6   30.01    5.57
  -7  -8  -7    8.61    3.54
   7   8   7    8.54    3.50
   7   8   7    8.36    3.29
  -7  -8  -8    1.78    2.98
   7   8   8    1.44    2.75
   7   8   8   -2.69    3.02
  -7  -8  -9    6.62    4.09
   7   8   9    1.19    2.86
  -7  -8 -10    8.63    4.52
  -7  -8 -11   10.77    4.71
  -7  -8 -12    6.28    4.57
  -7  -8 -13    5.87    4.93
  -7  -8 -14   10.22    6.69
  -7  -8 -15    8.10    5.37
  -7  -8 -16    9.60    5.09
   7   9  -8    4.18    4.98
   7   9  -7    9.66    5.63
  -7  -9   7   10.07    5.53
   7   9  -6   25.52    7.55
  -7  -9   6   22.31    5.59
   7   9  -5   37.94    8.89
  -7  -9   5   40.63    7.40
  -7  -9   4    0.79    3.43
   7   9  -4   -0.94    4.42
  -7  -9   3   36.26    6.61
   7   9  -3   34.71    8.08
  -7  -9   2    5.02    3.55
   7   9  -2    0.02    3.70
   7   9  -1   44.38    8.25
  -7  -9   1   63.72    7.50
  -7  -9   0   27.48    5.15
   7   9   0   21.48    5.90
   7   9   1   68.53    9.47
  -7  -9  -1   77.52    7.03
  -7  -9  -2   -1.13    3.01
   7   9   2    4.44    3.64
   7   9   3   87.13    8.43
  -7  -9  -3  116.66    8.41
   7   9   3  101.09   10.87
   7   9   4    7.01    4.23
  -7  -9  -4   10.87    3.73
   7   9   4   -0.87    3.36
  -7  -9  -5   70.69    7.03
   7   9   5   61.95    8.92
   7   9   5   53.54    6.60
   7   9   6   33.60    6.58
  -7  -9  -6   34.47    5.62
   7   9   6   28.67    5.16
  -7  -9  -7  173.64   12.03
   7   9   7  153.19   11.48
   7   9   7  180.69   14.80
  -7  -9  -8   28.72    5.95
   7   9   8   26.06    6.68
   7   9   8   16.13    4.29
  -7  -9  -9   50.38    7.49
   7   9   9   50.62    6.98
   7   9   9   58.95    8.66
  -7  -9 -10   95.81   10.77
   7   9  10   99.74   10.90
  -7  -9 -11   19.31    6.21
  -7  -9 -12   35.28    7.30
  -7  -9 -13   -0.09    3.75
  -7  -9 -14  121.48   13.73
  -7  -9 -15    9.45    6.47
   7  10  -6    4.56    5.69
   7  10  -5    6.81    4.69
   7  10  -4   -3.56    5.35
   7  10  -3    5.24    4.62
   7  10  -2   -0.27    3.66
   7  10  -1   12.63    5.85
   7  10   0    9.81    5.35
   7  10   1   15.56    6.18
   7  10   2   -4.15    3.89
   7  10   3    6.83    4.55
   7  10   4    6.35    4.48
   7  10   4    0.91    2.83
   7  10   5    4.06    3.80
   7  10   5    5.81    3.32
   7  10   6    1.33    3.46
   7  10   6   -6.26    4.23
   7  10   6    0.79    2.85
   7  10   7   13.79    5.37
  -7 -10  -7   12.14    3.94
   7  10   7    9.41    4.28
   7  10   7    8.62    3.49
   7  10   8    0.20    4.17
  -7 -10  -8   10.32    4.03
   7  10   8    2.92    3.31
  -7 -10  -9    6.09    3.85
   7  10   9    4.24    4.14
   7  10   9    1.78    2.77
  -7 -10 -10    5.67    3.72
   7  10  10    5.34    4.29
   7  10  10    1.37    3.32
  -7 -10 -11    7.24    5.28
   7  10  11    6.71    2.76
  -7 -10 -12    1.04    3.99
  -7 -10 -13    7.82    6.21
  -7 -10 -14    7.03    5.73
   7  11  -3   -1.12    4.57
   7  11  -2    0.26    4.15
   7  11  -1    2.17    4.04
   7  11   0   18.60    5.99
   7  11   1   18.83    6.33
   7  11   2   22.28    6.97
   7  11   3   24.99    7.49
   7  11   4   10.19    5.12
   7  11   5   22.69    6.47
   7  11   5   21.98    5.07
   7  11   6   14.79    5.97
   7  11   6   11.01    3.79
   7  11   7   37.97    8.18
   7  11   7   37.00    6.31
   7  11   8   17.69    6.09
   7  11   8    2.06    4.76
   7  11   8    7.94    4.19
   7  11   9   67.30   10.36
  -7 -11  -9   63.01    8.54
   7  11   9   68.43    8.26
  -7 -11 -10    2.59    3.85
   7  11  10    4.82    3.20
  -7 -11 -11   15.82    5.33
   7  11  11   20.79    5.24
  -7 -11 -12    2.41    4.44
   7  11  12   -2.03    3.44
  -7 -11 -13   38.99    8.49
   7  11  13   19.74    5.36
   7  12   0    1.51    5.09
   7  12   1    6.72    5.43
   7  12   2    5.29    5.00
   7  12   3    7.94    5.58
   7  12   4    6.05    4.91
   7  12   5    5.38    4.51
   7  12   6   -5.34    3.93
   7  12   7    0.29    4.06
   7  12   7    2.11    3.35
   7  12   8    4.31    4.56
   7  12   8   -0.89    3.02
   7  12   9    3.64    5.17
   7  12   9    3.12    3.42
   7  12  10    4.12    3.60
   7  12  11    2.99    3.49
  -8   8   6   -2.98    3.87
  -8   8   5    9.04    4.87
  -8   8   4    5.09    3.93
  -8   8   3    2.84    3.69
  -8   8   2   11.91    5.61
  -8   8   1    7.20    5.26
  -8   8   0   13.07    5.39
  -8   8  -1    5.06    3.98
  -8   8  -2    2.71    4.91
   8  -7  -9    3.97    4.45
   8  -7  -8    3.26    3.84
  -8   7   8    3.11    4.61
   8  -7  -7    1.14    4.13
  -8   7   7    1.54    3.84
  -8   7   6    3.48    4.12
  -8   7   5    9.57    4.16
  -8   7   4    3.87    3.83
  -8   7   3    9.42    5.07
  -8   7   2    1.30    3.42
  -8   7   1    4.17    4.26
  -8   7   0    6.13    4.46
  -8   7  -1   -4.99    3.65
  -8   7  -2    9.01    4.81
  -8   7  -3    4.98    4.38
  -8   7  -4    4.66    4.67
  -8   7  -5    3.10    5.33
  -8   7  -6    1.27    4.29
   8  -6 -10   -0.85    4.73
   8  -6  -9   10.98    6.05
   8  -6  -9   31.90    7.66
   8  -6  -8   32.26    8.85
  -8   6   8   40.41    6.67
   8  -6  -8   30.97    6.80
   8  -6  -7    7.53    4.76
  -8   6   7    8.72    4.22
  -8   6   6   93.29    9.22
   8  -6  -6   91.11   10.00
   8  -6  -5   34.10    6.22
  -8   6   5   32.24    5.60
   8  -6  -4    3.71    4.00
  -8   6   4    0.06    2.90
   8  -6  -3    5.22    3.65
  -8   6   3    2.92    3.12
  -8   6   2   17.38    4.82
  -8   6   1    2.57    3.08
  -8   6   0   43.44    6.70
  -8   6  -1   12.09    4.59
  -8   6  -2   11.46    4.74
  -8   6  -3   -1.13    3.22
  -8   6  -4   23.42    5.68
  -8   6  -4   20.48    6.13
  -8   6  -5    5.16    4.21
  -8   6  -5    5.75    4.58
  -8   6  -6   31.71    6.99
  -8   6  -6   16.12    6.24
  -8   6  -7    7.24    4.32
  -8   6  -7    5.74    4.37
  -8   6  -8    9.66    6.06
   8  -5 -11    1.45    5.58
   8  -5 -11    5.29    4.75
   8  -5 -10   -9.90    6.81
   8  -5 -10   -1.90    3.79
   8  -5  -9   -6.26    7.26
   8  -5  -9   -0.64    4.12
   8  -5  -8    4.84    6.32
   8  -5  -8   -2.92    4.01
   8  -5  -7   12.10    5.96
  -8   5   7   17.10    4.29
   8  -5  -7    4.61    3.28
   8  -5  -6    9.14    4.03
  -8   5   6    5.97    3.23
   8  -5  -5   -0.47    3.13
  -8   5   5    1.88    3.05
   8  -5  -4   -1.39    2.89
  -8   5   4    5.44    3.36
   8  -5  -3    4.90    3.73
  -8   5   3    1.36    2.93
   8  -5  -2    5.65    3.28
  -8   5   2    4.58    3.44
  -8   5   1    1.02    2.63
  -8   5   0    3.35    3.01
  -8   5  -1    2.88    3.33
  -8   5  -2   14.51    4.48
  -8   5  -3    6.35    3.65
  -8   5  -3    4.28    3.92
  -8   5  -4    3.79    4.23
  -8   5  -4   -0.36    3.08
  -8   5  -5   14.28    5.27
  -8   5  -5   11.23    3.88
  -8   5  -6    7.98    4.47
  -8   5  -7    4.07    3.77
  -8   5  -8   -0.92    3.91
  -8   5  -9    2.36    4.18
   8  -5   9    9.08    5.63
  -8   5 -10   -2.17    3.79
   8  -4 -12    5.47    5.10
   8  -4 -11   11.25    5.52
   8  -4 -11    7.36    4.62
  -8   4  11    6.02    4.31
   8  -4 -10   -3.22    4.32
   8  -4 -10    2.68    3.76
  -8   4  10   -4.19    4.12
   8  -4  -9  101.98   14.53
  -8   4   9  102.25   10.12
   8  -4  -9   87.32   11.03
  -8   4   8   30.37    5.85
   8  -4  -8   28.67    7.59
   8  -4  -8   17.73    5.37
  -8   4   7   62.54    7.61
   8  -4  -7   54.20   10.85
  -8   4   7   72.14    7.47
   8  -4  -7   56.88    8.11
   8  -4  -6   13.49    4.26
  -8   4   6   15.84    4.03
   8  -4  -6   12.52    6.94
  -8   4   6   14.45    3.56
   8  -4  -5   25.55    5.63
  -8   4   5   35.05    5.59
   8  -4  -5   29.52    8.21
  -8   4   5   28.70    4.63
  -8   4   4   19.81    4.10
   8  -4  -4   15.62    4.45
   8  -4  -4    9.15    5.57
  -8   4   4   22.18    4.38
  -8   4   3   35.11    4.46
   8  -4  -3   34.74    5.78
  -8   4   3   42.34    5.52
  -8   4   2   30.10    4.25
   8  -4  -2   29.39    5.04
  -8   4   2   22.72    4.38
  -8   4   1   36.30    4.85
  -8   4   1   30.90    5.08
  -8   4   0  109.46    8.51
  -8   4   0  116.13    7.95
  -8   4  -1    9.79    3.01
  -8   4  -2   82.91    7.85
  -8   4  -2   89.19    8.89
  -8   4  -3   15.28    4.44
  -8   4  -3   20.38    4.52
   8  -4   4  106.87   13.88
  -8   4  -4   88.82    9.14
  -8   4  -5   44.62    6.83
   8  -4   5   54.03    9.92
  -8   4  -6   47.42    6.85
  -8   4  -7   10.08    4.34
  -8   4  -8   10.51    4.06
  -8   4  -9    4.12    4.42
   8  -4   9   22.54    6.52
  -8   4 -10   40.92    7.22
  -8   4 -11    2.54    3.68
   8  -3 -13    5.61    5.34
  -8   3  13    0.78    4.66
   8  -3 -12    9.29    6.48
   8  -3 -12   14.81    5.78
  -8   3  12    1.48    4.03
   8  -3 -11    0.38    4.09
   8  -3 -11    3.87    4.77
  -8   3  11    1.23    3.73
   8  -3 -10   -0.56    3.64
   8  -3 -10   -3.95    4.98
  -8   3  10    2.44    3.76
  -8   3   9   -0.16    3.89
   8  -3  -9    0.72    4.22
   8  -3  -9    2.80    4.04
  -8   3   8    3.02    3.41
   8  -3  -8    8.30    4.78
   8  -3  -8    4.03    3.90
  -8   3   7    3.97    3.08
   8  -3  -7    0.07    3.90
   8  -3  -7    0.11    3.34
  -8   3   6   -0.42    2.90
   8  -3  -6   -5.04    4.95
  -8   3   6    0.94    2.40
   8  -3  -6   -1.55    4.20
   8  -3  -5   -0.68    3.33
  -8   3   5    0.18    2.82
   8  -3  -5   -2.38    4.54
  -8   3   5   -1.60    2.36
   8  -3  -4    1.16    3.07
  -8   3   4   -3.09    3.27
   8  -3  -4    1.48    4.34
  -8   3   4    7.39    3.15
  -8   3   3    4.50    2.39
   8  -3  -3   10.55    4.07
   8  -3  -3   16.90    7.25
  -8   3   3    7.90    3.40
  -8   3   2   -0.46    2.45
   8  -3  -2    0.67    2.61
   8  -3  -2    2.03    3.95
  -8   3   2    1.29    2.07
   8  -3  -1   10.06    6.46
  -8   3   1    4.07    3.33
   8  -3  -1    3.27    2.78
  -8   3   1    0.88    2.33
   8  -3   0   -0.47    4.48
  -8   3   0   -0.91    2.17
  -8   3  -1   11.84    3.92
   8  -3   1   21.86    7.50
  -8   3  -1   11.22    3.39
  -8   3  -2    5.01    3.12
   8  -3   2   -1.90    5.21
  -8   3  -2    4.72    2.89
  -8   3  -3    7.86    2.46
   8  -3   3    8.07    5.53
  -8   3  -4   12.59    4.16
   8  -3   4    7.25    4.51
  -8   3  -5    6.61    3.96
   8  -3   5    4.87    4.42
  -8   3  -6   15.79    4.82
   8  -3   6   12.55    4.42
  -8   3  -7    6.23    3.26
   8  -3   8   13.76    5.32
  -8   3  -8    5.87    3.47
  -8   3  -9   -1.13    3.20
   8  -3   9   13.88    5.12
  -8   3 -10   14.34    5.74
  -8   3 -11   37.95    7.27
  -8   3 -12   24.13    6.88
  -8   3 -13    6.88    4.96
   8  -2 -13   30.04    8.45
  -8   2  13   20.90    5.54
   8  -2 -12   19.76    7.06
   8  -2 -12   12.52    5.77
  -8   2  12    3.36    4.05
   8  -2 -11   19.75    6.92
   8  -2 -11   24.91    7.51
  -8   2  11   16.35    5.80
   8  -2 -10  118.78   13.04
  -8   2  10  118.09   11.26
   8  -2 -10  108.20   11.96
  -8   2   9   54.00    7.57
   8  -2  -9   53.62    9.24
   8  -2  -9   51.14    8.84
  -8   2   8   23.10    5.55
   8  -2  -8   28.07    7.62
   8  -2  -8   18.79    4.99
  -8   2   7   64.53    7.53
   8  -2  -7   62.34    9.67
   8  -2  -7   61.97    8.88
  -8   2   6    2.51    3.82
   8  -2  -6    4.14    3.34
   8  -2  -6   -2.16    3.83
   8  -2  -5   54.97    7.70
  -8   2   5   51.08    6.27
   8  -2  -5   50.93    9.36
  -8   2   5   54.68    5.16
   8  -2  -4    7.91    5.23
   8  -2  -4   10.09    3.40
  -8   2   4   -0.96    3.28
  -8   2   4    9.72    2.78
   8  -2  -3  161.37   16.51
  -8   2   3  149.06    8.19
  -8   2   3  141.96    9.25
   8  -2  -3  143.38   11.11
  -8   2   2    0.82    2.71
   8  -2  -2   -1.16    2.45
   8  -2  -2    0.06    5.29
  -8   2   2    1.06    1.75
  -8   2   1  141.64    7.92
  -8   2   1  152.58    9.25
   8  -2  -1  142.62    9.75
  -8   2   0   13.80    3.74
  -8   2   0   11.42    3.21
   8  -2   1  212.23    8.55
  -8   2  -1  219.93   10.70
  -8   2  -1  215.06   11.82
  -8   2  -2   37.90    5.55
   8  -2   2   33.29    3.66
   8  -2   2   45.88    9.83
   8  -2   3  140.79    7.71
   8  -2   3  152.73   15.74
  -8   2  -3  136.55    9.77
  -8   2  -4   -0.32    2.46
   8  -2   4   -4.37    3.21
   8  -2   5  169.69   14.13
  -8   2  -5  158.78   10.92
   8  -2   6  132.32   11.63
  -8   2  -6  117.73   10.03
  -8   2  -7   13.99    5.11
   8  -2   7   13.35    4.01
   8  -2   8   96.15    8.56
  -8   2  -8   78.83    8.88
  -8   2  -9   25.11    5.81
  -8   2 -10  100.25   10.60
  -8   2 -11   18.86    6.08
  -8   2 -12   34.58    7.34
  -8   2 -13   -0.20    4.13
  -8   2 -14   16.23    6.08
  -8   1  13   -1.33    5.09
   8  -1 -12   12.98    6.35
  -8   1  12    9.06    5.19
   8  -1 -11   10.96    5.68
   8  -1 -11    1.05    4.71
  -8   1  11    0.14    4.35
   8  -1 -10   10.00    4.90
   8  -1 -10    4.69    4.67
  -8   1  10    2.16    3.92
  -8   1   9    0.73    3.50
   8  -1  -9    7.33    4.61
   8  -1  -9   -5.92    4.37
  -8   1   8    4.27    3.89
   8  -1  -8    5.00    3.76
   8  -1  -8    0.39    4.08
  -8   1   7    5.98    3.20
   8  -1  -7    5.59    4.56
   8  -1  -7    2.94    3.55
  -8   1   6   20.07    4.84
   8  -1  -6   18.89    5.88
   8  -1  -6   16.91    4.88
   8  -1  -5   39.72    6.57
  -8   1   5   40.64    5.21
   8  -1  -5   57.68    9.61
   8  -1  -4   35.92    6.35
  -8   1   4   32.54    5.20
   8  -1  -4   30.05    6.83
  -8   1   4   33.76    3.87
   8  -1  -3    6.85    3.26
  -8   1   3    8.85    3.15
   8  -1  -3   14.49    5.67
  -8   1   3   10.27    2.44
  -8   1   2    2.35    2.92
   8  -1  -2    1.42    3.11
   8  -1  -2   -0.08    3.82
  -8   1   2    2.01    1.69
  -8   1   1    7.58    3.37
   8  -1  -1    0.80    4.32
   8  -1  -1    1.37    2.67
  -8   1   1    2.10    1.70
  -8   1   0    1.26    1.91
   8  -1   0   -0.94    4.09
   8  -1   0   -0.91    1.78
  -8   1   0    1.10    1.97
   8  -1   1   80.21   11.96
   8  -1   1   79.09    5.66
  -8   1  -1   84.29    7.16
  -8   1  -2   10.47    2.99
   8  -1   2   14.05    6.19
   8  -1   2   13.47    2.67
   8  -1   3    6.80    4.00
  -8   1  -3    4.39    2.70
   8  -1   3    4.85    2.16
  -8   1  -4   31.85    5.07
   8  -1   4   38.88    7.40
  -8   1  -5   17.84    4.28
   8  -1   5   23.36    5.51
  -8   1  -6    8.79    3.83
   8  -1   6    5.72    3.40
  -8   1  -7    7.41    3.77
   8  -1   7    8.16    3.46
  -8   1  -8   -0.57    2.56
  -8   1  -9    1.27    3.39
  -8   1 -10    2.46    3.11
  -8   1 -11    0.21    3.05
  -8   1 -12    1.58    3.68
  -8   1 -13    3.10    4.60
  -8   1 -14    5.16    4.94
  -8   0  13   -2.37    4.27
   8   0 -12   33.00    8.16
  -8   0  12   34.15    7.08
   8   0 -11   12.37    6.35
  -8   0  11   16.21    5.69
  -8   0  10  177.01   14.13
   8   0 -10  172.82   15.53
  -8   0   9    5.07    4.09
   8   0  -9    4.03    4.61
   8   0  -8  126.19   12.83
  -8   0   8  120.04   10.96
   8   0  -8  122.97   12.25
  -8   0   7    9.52    4.18
   8   0  -7   22.52    6.00
   8   0  -7    9.58    4.42
   8   0  -6   78.24   10.82
  -8   0   6   84.17    8.46
   8   0  -6   90.43    9.89
   8   0  -5    1.59    2.84
  -8   0   5   -2.37    3.75
   8   0  -5    6.89    4.80
   8   0  -4  174.40   15.42
  -8   0   4  169.21   10.47
   8   0  -4  170.48   12.51
   8   0  -3   95.28   11.53
  -8   0   3   82.14    4.87
  -8   0   3   85.33    7.53
   8   0  -3   80.32    8.24
   8   0  -2  167.72   15.87
  -8   0   2  178.99    7.37
  -8   0   2  184.21   10.74
   8   0  -2  170.07   11.33
   8   0  -1  102.99   12.42
  -8   0   1  103.10    5.64
  -8   0   1  112.26    7.88
   8   0  -1   96.53    8.39
  -8   0   1  100.52    7.01
   8   0   0  106.81   12.69
   8   0   0  114.82    6.95
  -8   0   0  127.48    6.47
  -8   0   0  119.05    7.68
   8   0   1  270.93   20.13
   8   0   1  299.89   11.37
  -8   0  -1  300.61   12.20
   8   0   2  271.62   10.99
   8   0   2  244.66   18.52
  -8   0  -2  279.81   12.13
  -8   0  -3   15.49    3.49
   8   0   3   20.61    6.24
   8   0   3   14.65    3.01
  -8   0  -4    8.41    2.81
   8   0   4   11.49    4.73
   8   0   5  490.80   12.24
  -8   0  -5  449.73   16.91
  -8   0  -6    5.79    2.81
  -8   0  -7  228.78   12.91
  -8   0  -8    0.54    2.30
  -8   0  -9  145.45   11.16
  -8   0 -10   16.28    4.57
  -8   0 -11   63.17    8.55
  -8   0 -12   12.42    3.33
  -8   0 -13   65.35    9.20
  -8   0 -14   35.84    8.04
  -8   0 -15   20.04    7.06
   8   1 -13   11.82    6.56
   8   1 -12   14.23    6.29
  -8  -1  12    2.63    5.02
   8   1 -11    1.89    4.24
  -8  -1  11    8.03    5.50
  -8  -1  10    5.56    4.97
   8   1 -10    8.64    4.88
  -8  -1   9    1.29    3.60
   8   1  -9    4.92    4.12
  -8  -1   8    1.25    3.75
   8   1  -8    0.13    3.83
  -8  -1   7    7.33    3.75
   8   1  -7   -1.39    3.28
  -8  -1   6   76.78    8.23
   8   1  -6   76.89    9.62
   8   1  -5    6.72    3.71
  -8  -1   5   -7.02    4.08
   8   1  -4    3.17    2.72
  -8  -1   4    0.01    3.48
   8   1  -4    4.72    4.57
  -8  -1   3    5.59    2.80
   8   1  -3    4.83    3.09
   8   1  -3    4.46    3.75
  -8  -1   2    6.43    3.50
   8   1  -2    4.32    2.78
   8   1  -2    3.61    4.05
  -8  -1   2    4.26    1.53
  -8  -1   1    6.30    3.52
   8   1  -1    1.73    3.64
   8   1  -1    6.38    3.18
  -8  -1   1    2.69    1.48
  -8  -1   1    2.69    1.65
  -8  -1   0   23.28    3.43
   8   1   0   27.48    6.88
   8   1   0   20.01    3.39
  -8  -1   0   22.95    2.65
   8   1   1   62.12    9.48
   8   1   1   53.52    5.10
  -8  -1  -1   52.99    4.96
   8   1   2   68.28    5.91
  -8  -1  -2   75.34    6.08
  -8  -1  -3   31.29    4.45
   8   1   3   27.40    4.11
  -8  -1  -4    0.77    1.95
  -8  -1  -5    2.81    2.41
  -8  -1  -6   -1.78    2.33
  -8  -1  -7   36.58    5.21
  -8  -1  -8   -0.22    2.64
  -8  -1  -9   -1.38    3.37
  -8  -1 -10    0.46    4.23
  -8  -1 -11    0.48    2.77
  -8  -1 -12   -3.19    4.01
  -8  -1 -13    2.19    3.89
  -8  -1 -14    1.69    4.40
  -8  -1 -15   -1.27    3.84
   8   2 -12   21.35    7.95
  -8  -2  12    5.90    4.38
  -8  -2  11  109.78   12.15
   8   2 -11  104.05   12.91
  -8  -2  10   59.70    8.84
   8   2 -10   54.77    9.01
  -8  -2   9   77.26    9.52
   8   2  -9   73.57    9.66
  -8  -2   8   28.21    6.12
   8   2  -8   25.01    5.76
   8   2  -7    0.23    3.93
  -8  -2   7   -0.92    3.07
  -8  -2   6  249.78   14.47
   8   2  -6  234.68   15.66
  -8  -2   5   93.93    8.56
   8   2  -5   87.01    9.46
  -8  -2   4  163.54   10.71
   8   2  -4  153.92   11.98
  -8  -2   3   19.43    4.40
   8   2  -3   25.01    5.34
  -8  -2   2  387.03   15.85
   8   2  -2  340.22   15.41
  -8  -2   1    3.59    1.65
  -8  -2   1    4.21    1.04
   8   2   0  365.60   13.80
  -8  -2   0  387.94    8.76
  -8  -2   0  360.21   11.24
  -8  -2  -1   13.53    2.57
   8   2   1   10.51    2.38
   8   2   2  335.67   13.23
  -8  -2  -2  361.00   12.68
  -8  -2  -3   34.24    4.35
   8   2   3   26.15    4.01
  -8  -2  -4  441.79   15.03
  -8  -2  -5   87.91    6.98
  -8  -2  -6  219.20   11.43
  -8  -2  -7  121.25    8.86
  -8  -2  -8  189.66   11.61
  -8  -2  -9  139.81   10.74
  -8  -2 -10   85.82    8.88
  -8  -2 -11   99.68    9.98
  -8  -2 -12   60.58    8.47
  -8  -2 -13   66.62    9.05
  -8  -2 -14    3.22    4.36
  -8  -2 -15  107.23   12.76
  -8  -2 -16   -2.03    5.04
  -8  -3  12   -2.11    5.46
   8   3 -12    3.17    5.14
  -8  -3  11    0.51    4.62
   8   3 -11   -1.47    4.27
   8   3 -10    0.72    4.03
  -8  -3  10   10.04    4.88
  -8  -3   9    2.72    4.25
   8   3  -9    1.31    3.77
  -8  -3   8   -1.11    4.10
   8   3  -8    1.30    3.47
  -8  -3   7   44.58    6.96
   8   3  -7   39.93    6.77
  -8  -3   6    9.08    3.47
   8   3  -6   13.02    4.51
  -8  -3   5    4.79    4.19
   8   3  -5    3.45    3.63
  -8  -3   4   -1.99    3.95
   8   3  -4    5.30    3.27
  -8  -3   3    1.57    2.64
   8   3  -3    6.74    3.45
  -8  -3   2    6.12    3.35
   8   3  -2    4.75    3.32
  -8  -3   1   28.23    4.67
  -8  -3   1   24.04    2.68
  -8  -3   0   15.72    2.38
  -8  -3   0   22.36    4.57
  -8  -3   0   14.04    1.51
   8   3   0   16.08    3.18
  -8  -3  -1    0.20    1.26
   8   3   1    1.80    1.94
   8   3   2   68.45    6.34
  -8  -3  -2   72.65    5.48
  -8  -3  -3   28.63    3.63
   8   3   3   28.34    4.30
  -8  -3  -4    4.45    2.20
   8   3   4    8.17    2.99
  -8  -3  -5    0.86    2.36
  -8  -3  -6   11.75    2.94
  -8  -3  -7   20.22    3.87
  -8  -3  -8   13.06    3.59
  -8  -3  -9    1.14    2.67
  -8  -3 -10    5.10    3.29
  -8  -3 -11   19.76    5.26
  -8  -3 -12    6.28    3.61
  -8  -3 -13    3.67    4.94
  -8  -3 -14   15.29    5.15
  -8  -3 -15    8.09    5.66
  -8  -3 -16   -3.56    4.21
   8   4 -12   10.93    6.29
   8   4 -11   61.33   10.93
  -8  -4  11   66.97    9.75
   8   4 -10    6.56    5.05
  -8  -4  10    6.74    5.42
  -8  -4   9   44.56    7.96
   8   4  -9   45.30    8.42
  -8  -4   8    2.41    4.10
   8   4  -8    0.52    4.47
  -8  -4   7   37.19    6.66
   8   4  -7   28.28    6.26
  -8  -4   6   24.36    5.79
   8   4  -6   22.20    5.77
  -8  -4   5  153.10   11.75
   8   4  -5  127.30   11.15
  -8  -4   4   14.87    3.45
   8   4  -4   20.98    5.14
  -8  -4   3  305.17   14.76
   8   4  -3  273.55   14.69
  -8  -4   2    6.84    3.08
  -8  -4   1  121.92    9.18
   8   4   0  143.31    9.68
  -8  -4   0  159.52    9.98
  -8  -4   0  143.93    5.73
   8   4   1  131.66    9.13
  -8  -4  -1  142.33    6.62
   8   4   2  210.11   11.22
  -8  -4  -2  232.03    9.31
   8   4   3  153.90    9.58
  -8  -4  -3  146.96    7.87
   8   4   4  446.87   16.68
  -8  -4  -4  441.99   14.32
  -8  -4  -5   59.57    5.80
  -8  -4  -6  291.11   12.96
  -8  -4  -7   13.44    3.85
  -8  -4  -8  423.75   17.44
  -8  -4  -9   -3.48    2.63
  -8  -4 -10  227.50   14.04
  -8  -4 -11    4.35    3.73
  -8  -4 -12  165.43   13.56
  -8  -4 -13   21.82    5.98
  -8  -4 -14  157.19   14.24
  -8  -4 -15   38.93    8.30
  -8  -4 -16   83.52   12.23
   8   5 -12    5.67    5.24
   8   5 -11   -4.09    5.87
  -8  -5  11   -5.48    5.41
   8   5 -10   -3.47    5.13
  -8  -5  10   -4.47    5.62
   8   5  -9    9.49    4.75
  -8  -5   9    8.92    5.41
  -8  -5   8   33.78    7.03
   8   5  -8   31.60    7.62
  -8  -5   7    1.01    3.55
   8   5  -7    2.26    3.65
  -8  -5   6   13.12    5.00
   8   5  -6   15.09    5.65
  -8  -5   5    7.97    4.13
   8   5  -5    9.04    5.02
  -8  -5   4    8.02    4.09
  -8  -5   3   -0.72    3.96
  -8  -5   2    4.63    3.25
  -8  -5   1   39.22    5.94
  -8  -5   0    5.99    3.44
  -8  -5  -1   54.26    6.34
   8   5   1   42.52    5.65
  -8  -5  -1   48.26    3.87
  -8  -5  -2   13.61    2.24
   8   5   2   13.09    3.45
  -8  -5  -3   19.36    2.84
   8   5   3   19.55    4.21
  -8  -5  -4   17.18    3.15
   8   5   4   15.66    3.70
  -8  -5  -5   17.78    3.64
   8   5   5   12.86    3.61
  -8  -5  -6   37.28    4.92
  -8  -5  -7    8.23    2.75
  -8  -5  -8   34.08    5.49
  -8  -5  -9   17.28    4.13
  -8  -5 -10    3.49    2.97
  -8  -5 -11   14.36    4.27
  -8  -5 -12   23.93    5.57
  -8  -5 -13    0.19    3.62
  -8  -5 -14   18.28    5.99
  -8  -5 -15    5.33    4.22
  -8  -5 -16    8.56    5.31
  -8  -6  10   16.32    6.35
   8   6  -9    8.30    4.77
  -8  -6   9   25.50    6.74
  -8  -6   8   23.29    6.32
   8   6  -8   27.45    7.34
  -8  -6   7   15.64    5.50
   8   6  -7   23.08    6.41
  -8  -6   6   45.60    7.54
  -8  -6   5   43.39    7.20
  -8  -6   4   29.14    5.77
  -8  -6   3   81.81    8.30
  -8  -6   2   53.30    6.36
  -8  -6   1  172.02   10.92
  -8  -6   0    6.15    3.73
   8   6   1  135.04   10.05
  -8  -6  -1  152.29    9.91
  -8  -6  -2   13.63    2.21
   8   6   2   10.81    3.49
   8   6   3  339.61   15.68
  -8  -6  -3  349.29   11.77
   8   6   4   30.97    5.13
  -8  -6  -4   35.40    4.52
   8   6   5  192.61   11.84
  -8  -6  -5  192.28    9.90
  -8  -6  -6   29.03    4.48
   8   6   6   21.50    4.55
  -8  -6  -7  220.51   11.78
  -8  -6  -8   77.41    7.60
  -8  -6  -9  179.49   12.32
  -8  -6 -10   25.25    5.34
  -8  -6 -11   17.15    5.34
  -8  -6 -12  179.73   14.29
  -8  -6 -13   68.10    9.36
  -8  -6 -14  164.52   14.94
  -8  -6 -15   28.53    8.24
  -8  -6 -16   65.47   10.24
  -8  -7   9    4.43    5.18
  -8  -7   8   13.63    5.17
  -8  -7   7    1.20    4.02
  -8  -7   6    4.60    3.70
  -8  -7   5    8.93    4.51
  -8  -7   4   17.74    5.16
  -8  -7   3    6.04    3.40
  -8  -7   2  -10.12    4.81
   8   7  -2    9.04    5.43
  -8  -7   1   25.06    4.97
   8   7  -1   27.78    6.28
  -8  -7   0   18.97    4.13
   8   7   0   22.18    5.04
  -8  -7  -1   27.93    4.83
   8   7   1   29.83    6.45
  -8  -7  -2   19.63    4.75
   8   7   2   14.86    5.12
   8   7   2   11.36    3.66
   8   7   3   -2.13    4.08
   8   7   3   -2.47    2.58
  -8  -7  -4    3.62    2.05
   8   7   4   -2.72    3.76
   8   7   4    0.70    2.96
  -8  -7  -5    9.66    2.78
   8   7   5    6.97    3.09
  -8  -7  -6   -0.99    1.97
   8   7   6   -0.54    3.12
  -8  -7  -7   25.31    4.74
   8   7   7   24.81    5.22
  -8  -7  -8   -1.94    3.17
  -8  -7  -9   25.33    5.33
  -8  -7 -10   -0.24    3.38
  -8  -7 -11    2.84    3.33
  -8  -7 -12   -2.68    4.32
  -8  -7 -13   -3.70    5.00
  -8  -7 -14   21.55    7.28
  -8  -7 -15    6.36    5.93
  -8  -8   9   -3.29    5.57
  -8  -8   8   17.92    5.73
  -8  -8   7    7.15    5.71
  -8  -8   6   20.09    6.20
  -8  -8   5   10.11    5.16
   8   8  -5    5.57    3.99
   8   8  -4   75.06   10.76
  -8  -8   4   89.42    9.69
  -8  -8   3    4.81    4.14
   8   8  -3    0.70    4.59
   8   8  -2   79.52   11.00
  -8  -8   2   75.00    8.45
  -8  -8   1   -6.71    4.83
   8   8  -1   -2.02    3.71
  -8  -8   0   16.56    3.64
   8   8   0   10.87    5.43
  -8  -8  -1  108.83    8.65
   8   8   1  106.81   12.31
   8   8   2  282.82   15.92
  -8  -8  -2  322.84   14.71
   8   8   2  310.12   20.16
  -8  -8  -3   32.84    5.20
   8   8   3   33.00    7.10
   8   8   3   25.15    4.75
   8   8   4   37.32    7.16
   8   8   4   26.66    5.03
   8   8   5   87.20    8.70
   8   8   5   95.16   11.41
  -8  -8  -5   87.37    7.04
  -8  -8  -6   32.12    4.76
   8   8   6   41.39    7.58
   8   8   6   33.92    5.83
   8   8   7  133.83   10.72
   8   8   7  139.04   12.82
  -8  -8  -7  144.43   10.11
  -8  -8  -8   28.58    4.94
   8   8   8   29.74    5.53
   8   8   9   68.59    7.99
  -8  -8  -9   75.82    8.37
  -8  -8 -10   -4.38    3.55
  -8  -8 -11  119.16   11.51
  -8  -8 -12   -0.71    4.73
  -8  -8 -13   89.60   11.33
  -8  -8 -14   -1.64    4.01
  -8  -8 -15   81.36   11.87
  -8  -9   7  -13.32    6.24
   8   9  -6    1.54    4.78
  -8  -9   6    1.05    4.09
  -8  -9   5    2.18    4.02
   8   9  -5   -4.25    4.31
  -8  -9   4    6.78    4.78
   8   9  -4   -0.14    4.49
  -8  -9   3    3.10    4.03
   8   9  -3    5.94    4.24
  -8  -9   2    7.33    4.53
   8   9  -2   11.13    5.02
  -8  -9   1    0.10    3.78
   8   9  -1   -1.87    4.39
  -8  -9   0    4.24    3.30
   8   9   0   15.92    6.04
  -8  -9  -1   -4.31    4.23
   8   9   1   10.04    5.79
  -8  -9  -2    1.76    3.09
   8   9   2    3.29    4.90
   8   9   3   12.08    5.30
   8   9   3    4.59    2.77
  -8  -9  -4   16.43    4.56
   8   9   4    7.96    4.44
   8   9   4    5.62    3.26
   8   9   5   14.19    5.52
   8   9   5    7.65    3.89
   8   9   6    9.05    4.61
   8   9   6    6.28    3.43
  -8  -9  -7    5.41    3.37
   8   9   7   -2.26    3.91
   8   9   7    3.20    3.81
  -8  -9  -8    8.22    4.02
   8   9   8    8.73    4.36
  -8  -9  -9   26.21    6.31
   8   9   9   24.25    5.45
  -8  -9 -10    6.96    4.14
   8   9  10    1.66    3.05
  -8  -9 -11    8.20    4.94
  -8  -9 -12   10.60    5.27
  -8  -9 -13   18.63    5.99
  -8  -9 -14   -2.76    4.77
   8  10  -4    4.17    5.03
   8  10  -3    4.80    4.90
   8  10  -2    6.78    5.36
   8  10  -1    2.25    4.36
   8  10   0   42.68    9.29
   8  10   1   -2.52    4.77
   8  10   2   74.80   11.80
   8  10   3    4.21    4.90
   8  10   4   88.03   12.05
   8  10   4   72.03    8.46
   8  10   5    5.21    5.63
   8  10   5    0.54    3.43
   8  10   6   20.33    6.59
   8  10   6   24.23    5.62
   8  10   7   15.55    6.13
   8  10   7   15.14    4.57
   8  10   8   64.92    8.10
   8  10   8   71.06   10.28
  -8 -10  -9   12.10    4.92
   8  10   9    4.99    4.21
   8  10   9    8.99    4.26
  -8 -10 -10   62.46    8.91
   8  10  10   53.19    7.82
  -8 -10 -11   24.67    6.53
   8  10  11   13.78    5.10
  -8 -10 -12   54.58    9.30
   8  10  12   32.61    6.78
  -8 -10 -13   22.99    6.98
   8  11  -2   -1.00    4.80
   8  11  -1   18.86    7.37
   8  11   0   -0.69    4.82
   8  11   1    4.16    5.66
   8  11   2    5.58    5.75
   8  11   3   -1.27    4.89
   8  11   4    2.43    4.92
   8  11   5    2.52    4.68
   8  11   6    8.28    5.79
   8  11   6   -0.86    3.51
   8  11   7    6.13    5.13
   8  11   7   -0.74    3.14
   8  11   8    5.59    4.52
   8  11   8   -0.22    3.23
   8  11   9   -2.55    3.96
   8  11   9    5.29    3.99
   8  11  10    3.12    3.45
  -8 -11 -11    5.64    5.05
   8  11  11    0.32    3.31
  -8 -11 -12    9.66    6.30
   8  11  12    1.06    4.12
   8  12   3    7.01    5.97
   8  12   4    5.01    4.68
   8  12   5    2.62    5.45
   8  12   6    8.18    5.50
   8  12   7    7.80    6.49
   8  12   7    5.52    3.38
   8  12   8    9.52    6.40
   8  12   8   11.12    5.05
   8  12   9   -2.17    4.92
   8  12   9    3.43    3.98
  -9   7   5   -2.02    3.90
  -9   7   4    4.19    4.10
  -9   7   3   16.27    5.52
  -9   7   2   -2.33    3.45
  -9   7   1   11.23    5.02
  -9   7   0   15.76    5.98
  -9   7  -1   10.12    5.04
  -9   7  -2   26.85    6.52
   9  -6  -8    1.74    4.02
   9  -6  -7   -1.38    3.62
   9  -6  -6    2.21    3.98
   9  -6  -6    4.14    5.21
   9  -6  -5    2.07    4.09
   9  -6  -5   -4.40    6.71
  -9   6   5   -0.55    3.25
   9  -6  -4    5.59    4.05
   9  -6  -4   -2.83    6.84
  -9   6   4    0.01    3.02
  -9   6   3    4.83    4.20
  -9   6   2    7.56    4.24
  -9   6   1    8.53    4.46
  -9   6   0   -0.45    3.85
  -9   6  -1    6.38    4.01
  -9   6  -2    8.42    5.23
   9  -6   3   -0.69    4.88
  -9   6  -3    4.36    4.72
  -9   6  -4    3.99    4.60
  -9   6  -5    3.64    5.12
  -9   6  -6    3.50    3.99
   9  -5  -9    5.54    5.49
   9  -5  -8   24.32    6.85
   9  -5  -8   29.45    8.34
   9  -5  -7    5.05    4.97
   9  -5  -7    1.68    6.03
   9  -5  -6   11.00    5.25
   9  -5  -6    9.32    6.16
   9  -5  -5   34.99    7.57
   9  -5  -5   22.40    7.28
  -9   5   5   33.24    5.77
   9  -5  -4   16.97    4.83
   9  -5  -4   13.57    6.61
  -9   5   4   18.02    4.57
   9  -5  -3   46.58   10.76
  -9   5   3   51.41    6.61
   9  -5  -3   56.23    7.94
   9  -5  -2    2.66    5.56
  -9   5   2    7.72    3.95
   9  -5  -1   14.77    6.90
  -9   5   1   22.06    4.93
   9  -5   0    1.03    5.16
  -9   5   0   -0.80    2.98
   9  -5   1   57.88   11.19
  -9   5  -1   54.68    7.43
   9  -5   2    1.21    5.20
  -9   5  -2    2.69    3.99
   9  -5   3    8.63    6.57
  -9   5  -3   11.79    4.76
   9  -5   4    3.97    5.09
  -9   5  -4    3.01    4.07
  -9   5  -5   19.82    5.88
  -9   5  -5   16.76    5.05
  -9   5  -6    7.53    3.59
  -9   5  -6    5.14    4.19
  -9   5  -7    6.14    4.43
  -9   5  -8    3.99    4.91
   9  -4  -9    3.16    5.02
   9  -4  -9    3.77    4.91
  -9   4   8    1.49    3.71
   9  -4  -8    0.86    4.39
   9  -4  -8   -1.80    4.63
  -9   4   7    4.30    3.93
   9  -4  -7    1.60    4.06
   9  -4  -7   -4.25    5.44
  -9   4   6    9.25    3.48
   9  -4  -6    9.67    5.48
   9  -4  -6   15.64    6.27
  -9   4   5    9.73    4.51
   9  -4  -5    6.94    4.24
   9  -4  -5    0.87    5.71
  -9   4   4   12.69    4.62
   9  -4  -4    1.60    3.56
   9  -4  -4    0.34    5.45
  -9   4   4    5.85    3.36
  -9   4   3   -8.82    4.48
   9  -4  -3    5.42    3.80
   9  -4  -3    4.93    6.04
  -9   4   3    5.75    3.29
  -9   4   2   10.83    3.42
   9  -4  -2    6.03    4.86
  -9   4   2   15.23    4.21
  -9   4   1   24.56    4.40
   9  -4  -1   20.43    7.05
  -9   4   1   20.15    4.16
  -9   4   0   27.26    5.54
   9  -4   0   13.49    6.93
  -9   4   0   21.23    4.40
  -9   4  -1   17.93    4.44
   9  -4   1   13.00    6.86
  -9   4  -1   13.82    4.24
   9  -4   2   22.11    7.91
  -9   4  -2   15.73    4.30
  -9   4  -2   19.37    5.32
  -9   4  -3    6.12    3.96
   9  -4   3   -2.71    4.74
  -9   4  -3    5.00    3.49
  -9   4  -4    2.27    3.75
   9  -4   4   -1.04    5.65
  -9   4  -4    1.90    3.71
  -9   4  -5    1.41    2.92
   9  -4   5    2.32    4.57
  -9   4  -6   10.66    4.97
  -9   4  -7    0.18    4.15
  -9   4  -8    0.80    3.52
  -9   4  -9    5.84    4.81
  -9   4 -10   -0.06    4.01
  -9   3  11    4.67    4.23
   9  -3 -10   51.77   10.34
   9  -3 -10   39.65    8.59
  -9   3  10   50.37    8.29
  -9   3   9    6.79    4.76
   9  -3  -9    3.46    5.62
   9  -3  -9   -0.32    4.02
   9  -3  -8   18.63    5.64
  -9   3   8   20.68    5.79
   9  -3  -8   20.24    7.02
  -9   3   7   -4.88    3.66
   9  -3  -7   -0.30    3.87
   9  -3  -7   -1.30    4.28
  -9   3   6   19.97    5.03
   9  -3  -6   13.08    4.77
   9  -3  -6   18.19    7.07
  -9   3   5   -0.26    3.34
   9  -3  -5    4.53    3.53
   9  -3  -5   -2.90    4.63
   9  -3  -4  101.09   14.44
  -9   3   4   97.10    7.61
  -9   3   4   92.08    8.22
   9  -3  -4   93.52   10.07
  -9   3   3   17.11    3.63
   9  -3  -3   10.44    4.57
   9  -3  -3   16.75    6.56
  -9   3   3   17.04    3.82
   9  -3  -2   87.42   13.94
  -9   3   2   74.47    6.80
  -9   3   2   82.75    7.61
   9  -3  -2   79.32    8.73
  -9   3   1   16.07    4.30
   9  -3  -1   12.42    7.06
  -9   3   1   10.39    3.51
   9  -3   0   50.55   12.10
  -9   3   0   53.73    6.14
  -9   3   0   65.78    6.96
   9  -3   1   25.75    9.25
  -9   3  -1   19.26    4.61
  -9   3  -1   18.94    4.73
  -9   3  -2   17.71    4.71
   9  -3   2   16.52    6.77
  -9   3  -2   16.30    3.67
  -9   3  -3   52.51    7.25
   9  -3   3   59.21   10.92
  -9   3  -3   58.49    6.79
  -9   3  -4   11.77    4.42
   9  -3   4   13.61    5.93
  -9   3  -5   32.83    6.05
   9  -3   5   30.76    6.94
  -9   3  -6    0.43    3.03
  -9   3  -7   44.66    7.10
  -9   3  -8    0.91    3.64
  -9   3  -9   52.03    8.07
  -9   3 -10   -4.19    3.43
  -9   3 -11    4.07    4.48
   9  -2 -11   14.14    7.28
  -9   2  11    1.99    4.64
   9  -2 -10   14.37    6.21
   9  -2 -10   -2.00    5.07
  -9   2  10    2.52    4.38
  -9   2   9   -1.84    3.98
   9  -2  -9    8.25    6.23
   9  -2  -9    5.46    5.14
   9  -2  -8   12.23    4.79
  -9   2   8   10.15    4.21
   9  -2  -8    7.92    6.03
   9  -2  -7    2.67    3.94
  -9   2   7    0.22    3.49
   9  -2  -7    9.21    5.97
  -9   2   6    3.71    3.35
   9  -2  -6   -0.05    3.70
   9  -2  -6   -0.62    3.69
  -9   2   5   10.88    4.40
   9  -2  -5   12.50    4.22
   9  -2  -5   11.85    6.16
  -9   2   4    1.62    4.21
   9  -2  -4   15.53    5.10
   9  -2  -4   17.78    7.21
  -9   2   3   -2.54    3.36
   9  -2  -3    5.73    4.64
   9  -2  -3    6.27    4.33
  -9   2   3    1.19    2.21
  -9   2   2    4.08    2.93
   9  -2  -2    3.84    5.62
   9  -2  -2    8.61    4.34
  -9   2   2   10.55    3.13
  -9   2   1    8.27    3.64
   9  -2  -1    7.42    6.01
  -9   2   1    2.55    2.66
  -9   2   0    5.95    3.60
   9  -2   0    2.52    4.29
  -9   2   0    3.28    2.76
  -9   2  -1    8.89    3.27
   9  -2   1   15.64    6.63
  -9   2  -1   13.37    3.53
  -9   2  -2   14.40    3.98
   9  -2   2   15.19    6.04
  -9   2  -2   14.81    3.76
  -9   2  -3    3.29    3.34
   9  -2   3   -1.20    4.39
  -9   2  -4    1.37    3.07
   9  -2   4    1.33    4.07
   9  -2   4    9.56    3.13
  -9   2  -5   15.39    4.43
   9  -2   5   15.05    5.78
  -9   2  -6    2.90    3.11
   9  -2   6    4.55    3.96
  -9   2  -7   14.10    4.62
  -9   2  -8    0.94    3.42
  -9   2  -9    9.11    4.27
  -9   2 -10   20.96    6.09
  -9   2 -11    9.82    5.38
  -9   2 -12    6.47    5.18
   9  -1 -11   66.97   11.04
  -9   1  11   67.83    9.53
  -9   1  10    7.54    4.71
   9  -1 -10   15.65    6.87
   9  -1 -10   11.89    5.21
  -9   1   9    1.32    3.75
   9  -1  -9    7.12    6.08
   9  -1  -9    3.49    4.60
   9  -1  -8   56.89    8.87
  -9   1   8   48.91    7.26
   9  -1  -8   63.23   10.26
   9  -1  -7   63.27    9.40
  -9   1   7   53.02    7.20
   9  -1  -7   61.51   10.96
  -9   1   6   24.41    5.35
   9  -1  -6   21.48    6.24
   9  -1  -6   25.59    7.34
  -9   1   5   49.18    6.80
   9  -1  -5   40.89    7.03
   9  -1  -5   45.31    8.75
   9  -1  -4  127.05   14.74
  -9   1   4  114.65    9.10
   9  -1  -4  145.73   12.57
   9  -1  -3   87.00   12.55
  -9   1   3   92.15    8.31
   9  -1  -3   85.88    9.23
   9  -1  -2   97.07   13.77
  -9   1   2  111.02    6.89
  -9   1   2  112.75    8.81
   9  -1  -2  102.46    9.53
   9  -1  -1    4.69    5.77
  -9   1   1   12.49    4.11
  -9   1   1    7.06    2.49
   9  -1   0  149.45   16.77
  -9   1   0  155.56    8.40
  -9   1   0  161.89   10.15
  -9   1   0  148.82    9.92
  -9   1  -1   16.26    4.04
   9  -1   1    7.60    5.87
   9  -1   1    7.76    2.36
  -9   1  -1   15.72    3.45
   9  -1   2  121.51   14.94
   9  -1   2  119.54    7.50
  -9   1  -2  120.30    9.17
  -9   1  -3   13.55    3.75
   9  -1   3   14.63    6.03
   9  -1   3   12.45    2.83
   9  -1   4  150.69    9.21
   9  -1   4  150.01   15.07
  -9   1  -4  138.06   10.10
  -9   1  -5    4.14    2.76
   9  -1   5   10.78    5.00
   9  -1   6   74.44    8.91
  -9   1  -6   61.51    7.16
  -9   1  -7   22.91    5.20
  -9   1  -8  114.47   10.48
  -9   1  -9   34.64    6.95
  -9   1 -10   36.86    6.87
  -9   1 -11    7.44    4.47
  -9   1 -12    8.26    4.82
  -9   1 -13   68.76   10.22
   9   0 -11    6.74    5.44
  -9   0  11    2.89    5.14
  -9   0  10   15.92    6.18
   9   0 -10   13.04    6.25
   9   0  -9    4.98    4.35
  -9   0   9    3.66    4.04
   9   0  -8    7.15    4.63
  -9   0   8    3.30    3.82
   9   0  -7   -0.55    4.45
  -9   0   7   -0.37    3.73
   9   0  -7   11.32    5.77
  -9   0   6    4.77    4.06
   9   0  -6    4.66    3.44
   9   0  -6   12.27    5.06
  -9   0   5   15.24    4.33
   9   0  -5   17.29    5.31
   9   0  -5   25.67    7.38
  -9   0   4    2.82    3.63
   9   0  -4    8.74    4.47
  -9   0   3    1.86    2.80
   9   0  -3    2.56    4.74
   9   0  -3    3.79    5.05
  -9   0   2   15.32    4.23
   9   0  -2   10.41    5.02
   9   0  -2   10.85    3.93
  -9   0   1    6.90    4.08
   9   0  -1    1.64    3.76
  -9   0   1    0.58    1.89
  -9   0   0   29.55    4.35
  -9   0   0   33.33    5.71
   9   0   0   21.60    7.34
  -9   0   0   24.86    3.33
  -9   0  -1    7.13    2.79
   9   0   1    0.75    3.78
   9   0   1   -0.02    1.91
  -9   0  -1    1.06    1.75
  -9   0  -2    6.12    2.68
   9   0   2    5.26    4.16
   9   0   2    3.85    2.57
  -9   0  -3    0.58    2.45
   9   0   3   -2.04    4.05
   9   0   3    0.77    1.94
  -9   0  -4    1.45    2.60
   9   0   4    4.06    2.56
  -9   0  -5    4.63    3.06
  -9   0  -6   33.97    5.51
  -9   0  -7    5.05    3.85
  -9   0  -8   12.29    4.43
  -9   0  -9   -0.15    3.04
  -9   0 -10    9.46    4.27
  -9   0 -11    2.60    3.38
  -9   0 -12    6.75    5.34
  -9   0 -13    1.89    3.88
  -9   0 -14    6.80    4.90
  -9  -1  11   50.10    9.06
   9   1 -11   48.70   10.22
  -9  -1  10    8.35    4.78
   9   1 -10   -1.68    4.28
  -9  -1   9   45.07    8.52
   9   1  -9   45.20    8.73
  -9  -1   8    6.30    4.64
   9   1  -8   -1.43    3.81
  -9  -1   7   59.32    7.80
   9   1  -7   44.47    7.79
  -9  -1   6    3.06    3.19
   9   1  -6    3.98    3.50
  -9  -1   5  128.72   10.56
   9   1  -5  141.21   12.88
  -9  -1   4    8.70    3.09
   9   1  -4   15.55    5.43
  -9  -1   3  280.36   14.38
   9   1  -3  278.07   16.02
  -9  -1   2   20.61    4.71
   9   1  -2   13.98    5.12
  -9  -1   1  182.29   11.52
  -9  -1   0   16.13    3.43
  -9  -1   0   26.19    5.18
   9   1   0   15.53    2.88
  -9  -1   0   20.98    2.94
  -9  -1  -1   10.87    2.91
   9   1   1   11.17    2.96
   9   1   2  358.09   14.14
  -9  -1  -2  370.29   14.26
   9   1   3  300.81   13.17
  -9  -1  -3  308.18   13.53
   9   1   4  104.09    8.01
  -9  -1  -4  110.11    8.52
  -9  -1  -5   47.77    6.01
  -9  -1  -6  102.70    8.88
  -9  -1  -7   36.01    5.50
  -9  -1  -8  180.55   12.05
  -9  -1  -9    7.57    3.50
  -9  -1 -10   75.19    8.58
  -9  -1 -11    5.75    4.06
  -9  -1 -12  135.40   12.34
  -9  -1 -13   -0.16    3.98
  -9  -1 -14   75.12   10.23
   9   2 -11    3.48    5.44
  -9  -2  11    0.84    4.92
  -9  -2  10   13.80    5.92
   9   2 -10   13.88    6.60
  -9  -2   9   12.50    5.17
   9   2  -9    6.15    4.96
  -9  -2   8   13.72    5.16
   9   2  -8    8.95    4.30
  -9  -2   7    5.45    4.17
   9   2  -7    2.30    4.05
  -9  -2   6   17.44    5.04
   9   2  -6   16.47    5.94
  -9  -2   5   12.07    4.11
   9   2  -5    9.25    4.87
  -9  -2   4  -12.67    4.47
   9   2  -4    2.56    4.25
  -9  -2   3    4.17    3.40
   9   2  -3   10.65    4.54
  -9  -2   2    5.73    3.73
   9   2  -2    6.06    3.65
  -9  -2   1   38.08    5.95
  -9  -2   0   -0.01    1.54
   9   2   0   -1.92    2.73
  -9  -2  -1    3.09    1.77
   9   2   1   -1.76    2.51
  -9  -2  -2   10.97    2.98
   9   2   2    8.31    2.59
  -9  -2  -3    5.98    3.11
   9   2   3    4.09    2.87
  -9  -2  -4   16.46    3.78
   9   2   4   21.73    4.43
  -9  -2  -5    0.52    2.01
   9   2   5    1.39    2.09
  -9  -2  -6   25.35    4.34
  -9  -2  -7   40.45    5.51
  -9  -2  -8   -4.19    3.00
  -9  -2  -9    4.83    2.73
  -9  -2 -10   36.94    6.05
  -9  -2 -11   -4.23    4.18
  -9  -2 -12   -1.37    3.84
  -9  -2 -13    1.03    3.85
  -9  -2 -14   18.89    6.06
  -9  -2 -15   -1.70    4.63
   9   3 -11   11.07    6.62
   9   3 -10   36.36    8.36
  -9  -3  10   36.48    8.26
  -9  -3   9   12.25    5.94
   9   3  -9    6.21    4.71
  -9  -3   8   36.24    7.49
   9   3  -8   23.93    6.61
  -9  -3   7    4.30    4.24
   9   3  -7   -3.01    4.68
  -9  -3   6   89.98    9.53
   9   3  -6   84.92   10.87
  -9  -3   5   83.99    9.48
   9   3  -5   81.31    9.75
  -9  -3   4   68.67    7.95
   9   3  -4   73.92    9.19
  -9  -3   3   67.89    7.80
   9   3  -3   68.53    8.17
  -9  -3   2   55.36    6.89
  -9  -3   1  187.03   12.17
  -9  -3   0    1.33    1.61
   9   3   0    0.91    2.65
   9   3   1  187.04   11.03
  -9  -3  -1  197.72    8.82
  -9  -3  -2   10.54    2.86
   9   3   2    4.24    2.15
   9   3   3  323.07   14.42
  -9  -3  -3  361.80   13.66
  -9  -3  -4    2.89    2.29
   9   3   4   -1.60    1.96
   9   3   5  173.16   10.82
  -9  -3  -5  189.93   10.38
  -9  -3  -6    2.24    2.29
  -9  -3  -7  197.76   11.63
  -9  -3  -8   43.99    5.73
  -9  -3  -9   87.07    8.63
  -9  -3 -10   32.02    5.75
  -9  -3 -11  165.09   12.85
  -9  -3 -12  101.85   10.76
  -9  -3 -13   40.27    7.73
  -9  -3 -14  104.88   11.67
  -9  -3 -15   28.64    7.34
   9   4 -11   11.37    6.10
   9   4 -10    1.71    4.53
  -9  -4  10    6.04    5.94
  -9  -4   9   28.10    7.15
   9   4  -9   16.24    6.20
  -9  -4   8   19.12    6.37
   9   4  -8    5.60    4.11
  -9  -4   7   30.60    6.80
   9   4  -7   19.64    6.58
  -9  -4   6   79.54    9.41
   9   4  -6   88.25   11.12
  -9  -4   5    5.33    3.94
   9   4  -5    8.57    5.03
  -9  -4   4   -3.91    5.24
   9   4  -4   17.14    5.38
  -9  -4   3   -4.27    4.26
  -9  -4   2   11.95    4.09
  -9  -4   1   27.72    5.62
  -9  -4   0   40.24    6.39
  -9  -4  -1    1.46    1.55
   9   4   1   -1.79    3.10
  -9  -4  -2   15.83    3.10
   9   4   2    6.81    3.23
  -9  -4  -3    5.06    2.12
   9   4   3    4.08    2.61
  -9  -4  -4    0.61    2.03
   9   4   4   -0.72    2.01
  -9  -4  -5   14.24    3.09
   9   4   5   12.00    3.91
  -9  -4  -6   -3.04    2.57
  -9  -4  -7    9.96    2.88
  -9  -4  -8    2.81    2.40
  -9  -4  -9   40.97    6.42
  -9  -4 -10    5.42    4.13
  -9  -4 -11   -0.35    3.08
  -9  -4 -12    3.89    3.80
  -9  -4 -13    1.99    4.17
  -9  -4 -14   12.62    5.15
  -9  -4 -15    5.46    5.10
   9   5 -10   16.16    5.08
  -9  -5   9   -2.62    4.22
   9   5  -9    1.01    4.68
  -9  -5   8   29.98    7.29
   9   5  -8   29.05    7.53
  -9  -5   7   25.65    6.60
   9   5  -7   19.19    6.29
  -9  -5   6  113.41   11.40
   9   5  -6  106.50   11.93
  -9  -5   5    6.45    3.96
  -9  -5   4  109.46   10.56
  -9  -5   3   -0.22    4.18
  -9  -5   2   99.86    9.13
  -9  -5   1   63.98    7.56
  -9  -5   0  306.80   15.25
  -9  -5  -1   15.93    4.69
   9   5   1   10.01    3.03
   9   5   2  127.10    9.78
  -9  -5  -2  135.07    7.18
   9   5   3   85.27    8.05
  -9  -5  -3   98.18    6.66
   9   5   4  150.63   10.90
  -9  -5  -4  162.12    8.93
  -9  -5  -5   40.46    4.91
   9   5   5   36.15    5.53
   9   5   6   60.43    7.22
  -9  -5  -6   63.54    6.45
  -9  -5  -7  175.62   11.01
  -9  -5  -8   35.28    5.66
  -9  -5  -9  102.40    9.63
  -9  -5 -10   63.54    8.13
  -9  -5 -11  225.96   15.86
  -9  -5 -12    4.45    4.40
  -9  -5 -13  122.72   12.70
  -9  -5 -14   -0.63    4.42
  -9  -5 -15  110.51   13.07
   9   6  -9   -6.04    6.35
  -9  -6   9   -0.94    5.27
  -9  -6   8    3.72    5.10
   9   6  -8   -7.73    6.06
  -9  -6   7    0.42    4.62
  -9  -6   6    8.37    4.57
  -9  -6   5    5.12    4.06
  -9  -6   4   13.01    5.18
  -9  -6   3  -14.63    5.69
  -9  -6   2   -2.87    4.13
  -9  -6   1    3.35    3.20
  -9  -6   0   15.61    4.31
  -9  -6  -1    9.13    4.82
   9   6   1    1.96    3.18
  -9  -6  -2   12.12    4.22
   9   6   2   -3.29    3.04
   9   6   3    0.72    2.63
  -9  -6  -4   38.88    4.51
   9   6   4   45.30    6.32
  -9  -6  -5   19.08    3.66
   9   6   5   15.30    4.23
  -9  -6  -6    8.67    3.20
   9   6   6    5.88    3.48
  -9  -6  -7    0.99    2.96
   9   6   7    3.16    2.79
  -9  -6  -8   39.97    6.16
  -9  -6  -9   13.87    3.92
  -9  -6 -10    2.39    3.37
  -9  -6 -11   12.88    4.68
  -9  -6 -12    2.14    3.96
  -9  -6 -13   17.11    6.09
  -9  -6 -14    5.38    4.32
  -9  -6 -15    7.92    6.13
  -9  -7   8    7.50    5.61
  -9  -7   7   27.16    7.21
  -9  -7   6   13.68    5.58
  -9  -7   5   30.78    7.06
  -9  -7   4   29.37    6.44
  -9  -7   3   37.63    7.13
  -9  -7   2   54.51    6.89
  -9  -7   1   34.69    5.82
  -9  -7   0   99.42    9.28
  -9  -7  -1   11.58    3.82
   9   7   2  143.96   11.38
  -9  -7  -2  174.16   11.71
  -9  -7  -3   19.77    5.07
   9   7   3    8.68    3.18
   9   7   4  151.40   11.41
  -9  -7  -5   17.58    3.61
   9   7   5   10.56    3.89
   9   7   6  131.74   11.12
  -9  -7  -6  137.04    9.39
  -9  -7  -7    6.85    3.60
   9   7   7    1.79    2.99
   9   7   8   48.68    6.96
  -9  -7  -8   61.35    6.96
  -9  -7  -9   32.83    5.69
  -9  -7 -10  356.10   18.34
  -9  -7 -11    2.42    3.79
  -9  -7 -12   45.24    7.80
  -9  -7 -13   42.36    7.46
  -9  -7 -14   39.81    7.45
  -9  -7 -15   54.19    9.83
  -9  -8   7    4.99    4.79
  -9  -8   6    3.07    4.74
  -9  -8   5   16.73    5.70
  -9  -8   4    6.61    3.99
  -9  -8   3   -4.90    4.38
  -9  -8   2    0.80    3.44
  -9  -8   1   -0.07    4.46
  -9  -8   0   -1.31    4.05
  -9  -8  -1    9.68    4.18
  -9  -8  -2    4.88    3.64
  -9  -8  -3   17.03    5.17
   9   8   3    4.98    3.12
  -9  -8  -4   41.31    6.26
   9   8   4   22.81    5.21
   9   8   5    2.23    2.85
   9   8   6   -2.13    2.91
  -9  -8  -7    8.94    3.45
   9   8   7    8.81    3.58
  -9  -8  -8   18.27    4.53
   9   8   8   22.09    5.89
  -9  -8  -9    1.35    2.91
   9   8   9    6.88    4.15
  -9  -8 -10    2.83    3.02
   9   8  10    2.29    3.95
  -9  -8 -11    6.58    3.83
  -9  -8 -12   11.02    4.55
  -9  -8 -13    6.81    4.89
  -9  -8 -14    6.56    5.70
  -9  -9   6    8.75    5.55
  -9  -9   5   11.13    6.21
  -9  -9   4    0.61    4.56
  -9  -9   3   29.98    6.72
  -9  -9   2   -2.05    3.73
   9   9  -2   -1.36    4.49
  -9  -9   1   28.09    6.20
   9   9  -1   29.88    7.67
  -9  -9   0   -6.22    4.98
   9   9   0   -0.15    4.61
  -9  -9  -1   30.22    4.88
   9   9   1   38.57    8.76
  -9  -9  -2   13.14    4.56
   9   9   2    6.72    5.01
  -9  -9  -3   48.01    6.94
   9   9   3   36.89    8.09
   9   9   3   33.42    6.11
  -9  -9  -4    7.75    4.11
   9   9   4    7.26    5.17
   9   9   4    0.06    3.49
  -9  -9  -5   61.75    7.04
   9   9   5   54.80    9.45
   9   9   5   42.21    6.64
   9   9   6   42.78    7.09
   9   9   7   26.87    6.32
   9   9   8   44.46    7.71
  -9  -9  -9   44.15    6.57
   9   9   9   52.55    8.10
  -9  -9 -10   64.92    8.63
   9   9  10   60.58    8.49
  -9  -9 -11   16.56    5.71
   9   9  11   16.09    5.13
  -9  -9 -12   72.93    9.93
  -9  -9 -13   -9.88    5.59
  -9  -9 -14   46.89    9.28
   9  10  -2   -6.76    5.78
   9  10  -1   -5.44    5.63
   9  10   0    0.59    4.92
   9  10   1   50.92   10.29
   9  10   2   42.13    8.70
  -9 -10  -3    5.44    4.37
   9  10   3   -8.13    6.21
  -9 -10  -4    0.54    3.49
   9  10   4   -5.12    5.28
   9  10   5    5.47    4.66
   9  10   5    3.64    3.27
   9  10   6   -1.46    4.53
   9  10   6    3.32    4.34
   9  10   7   25.76    7.56
   9  10   7   16.46    5.29
   9  10   8    1.19    3.74
   9  10   9   -1.60    3.51
   9  10  10    5.84    4.46
  -9 -10 -11    0.83    4.38
   9  10  11   -0.08    3.19
  -9 -10 -12    4.85    4.36
  -9 -10 -13   -0.49    4.01
   9  11   1    8.24    5.68
   9  11   2   -5.05    5.55
   9  11   3   -0.27    4.86
   9  11   4   15.60    7.52
   9  11   5   18.05    6.75
   9  11   6   -3.67    6.70
   9  11   6    2.12    3.35
   9  11   7   38.85    9.23
   9  11   7   35.75    7.31
   9  11   8    3.24    4.98
   9  11   8    5.52    3.99
   9  11   9   24.85    5.97
 -10   6   2   10.11    5.02
  10  -6  -1    3.37    5.87
 -10   6   1    8.84    5.23
  10  -6   0    0.86    5.22
 -10   6   0   10.94    4.94
  10  -6   1    3.47    5.69
 -10   6  -1    1.19    3.78
  10  -6   2   -6.03    7.28
 -10   6  -2    3.18    4.18
  10  -5  -6    6.60    4.39
  10  -5  -5    8.32    4.99
  10  -5  -4    7.07    7.44
  10  -5  -3    7.72    6.60
  10  -5  -2   -0.23    6.14
 -10   5   2    4.02    4.31
  10  -5  -1   -1.34    6.13
 -10   5   1    7.83    4.45
  10  -5   0   -1.72    6.61
 -10   5   0   -0.88    3.27
  10  -5   1    1.97    5.29
 -10   5  -1    0.62    3.35
  10  -5   2   -0.96    5.85
 -10   5  -2    2.49    4.05
  10  -5   3    0.09    5.98
 -10   5  -3    7.03    4.58
 -10   5  -4   -1.18    3.53
 -10   5  -5    1.51    4.82
 -10   5  -5   13.37    5.34
 -10   5  -6   -4.46    4.94
  10  -4  -7    7.18    5.10
  10  -4  -6   58.73    9.78
  10  -4  -6   55.12   11.77
  10  -4  -5   64.76    9.26
  10  -4  -5   69.83   13.00
  10  -4  -4   -5.29    6.25
  10  -4  -4   -0.17    3.41
  10  -4  -3    1.33    5.70
  10  -4  -2   23.31    8.46
 -10   4   2   24.16    5.11
  10  -4  -1    9.07    6.09
 -10   4   1    6.22    4.26
  10  -4   0   26.28    9.06
 -10   4   0   15.24    4.30
  10  -4   1    1.51    5.03
 -10   4  -1    0.15    3.03
  10  -4   2   15.81    7.30
 -10   4  -2   21.28    5.22
  10  -4   3    0.18    4.58
 -10   4  -3    3.67    3.83
 -10   4  -3    8.62    4.71
 -10   4  -4   19.93    5.99
  10  -4   4   19.81    7.33
 -10   4  -4   17.71    5.20
 -10   4  -5   -0.38    3.30
 -10   4  -5    0.62    3.87
 -10   4  -6   25.87    6.06
 -10   4  -6   20.26    5.60
 -10   4  -7    8.56    4.84
 -10   3   9   -3.25    3.99
 -10   3   8    1.28    3.89
  10  -3  -8    4.41    5.83
  10  -3  -8    5.34    6.05
 -10   3   7    8.23    4.59
  10  -3  -7    4.39    5.15
  10  -3  -7    3.70    4.94
 -10   3   6   11.03    4.79
  10  -3  -6   17.87    6.23
  10  -3  -6   14.01    6.50
 -10   3   5   10.99    4.45
  10  -3  -5   16.24    5.80
  10  -3  -5    4.50    5.35
 -10   3   4    4.23    3.85
  10  -3  -4    9.75    4.95
  10  -3  -4   -1.50    5.38
 -10   3   3   -7.92    4.29
  10  -3  -3   -2.85    5.13
  10  -3  -3    8.11    4.94
 -10   3   2   -2.15    3.66
  10  -3  -2    8.15    5.76
 -10   3   1    1.80    3.58
  10  -3  -1   -2.83    5.35
 -10   3   1   -4.20    2.45
 -10   3   0   21.35    5.21
  10  -3   0   24.53    8.38
 -10   3   0   12.09    4.17
 -10   3  -1   11.98    4.92
  10  -3   1    2.42    5.59
 -10   3  -1    2.59    2.98
 -10   3  -2    5.26    3.47
 -10   3  -2   -0.41    3.15
 -10   3  -3   12.82    4.78
  10  -3   3   20.88    7.98
 -10   3  -3   15.28    4.60
 -10   3  -4    4.27    3.70
  10  -3   4    9.75    6.05
 -10   3  -4    7.64    3.47
 -10   3  -5    7.77    4.81
 -10   3  -6    5.27    4.04
 -10   3  -7    2.20    3.42
 -10   3  -8    2.56    4.32
 -10   3  -9    5.73    4.60
 -10   2   9   16.67    6.01
 -10   2   8    5.49    4.80
  10  -2  -8    5.36    5.24
  10  -2  -8    9.62    5.83
 -10   2   7   60.05    8.51
  10  -2  -7   54.46    9.18
  10  -2  -7   65.73   12.18
 -10   2   6    8.44    4.21
  10  -2  -6    3.13    3.80
  10  -2  -6    7.94    6.87
 -10   2   5   54.20    7.61
  10  -2  -5   53.92    8.97
  10  -2  -5   54.88   11.71
 -10   2   4   -7.84    4.87
  10  -2  -4    5.55    4.21
  10  -2  -4    5.37    5.36
 -10   2   3   54.27    6.85
  10  -2  -3   60.18   11.94
  10  -2  -3   53.72    7.85
 -10   2   2   -0.39    2.90
  10  -2  -2    2.59    4.97
 -10   2   1   41.81    6.48
  10  -2  -1   36.60   10.27
 -10   2   0   41.19    6.22
  10  -2   0   32.58    9.76
 -10   2   0   33.70    4.97
  10  -2   1   43.82   10.50
 -10   2  -1   66.18    7.84
 -10   2  -1   48.21    5.86
 -10   2  -2    9.40    3.74
  10  -2   2    8.37    6.49
 -10   2  -2    7.55    3.77
 -10   2  -3   56.89    7.47
  10  -2   3   65.36   11.90
 -10   2  -3   57.52    6.58
 -10   2  -4   34.82    6.24
  10  -2   4   37.24    8.88
 -10   2  -5   62.69    8.02
  10  -2   5   79.63   11.61
 -10   2  -6    5.36    3.70
 -10   2  -7    8.76    4.09
 -10   2  -8   19.73    5.14
 -10   2  -9    1.44    3.33
 -10   2 -10   37.67    7.23
 -10   1   9    3.14    5.33
  10  -1  -9    5.88    5.22
 -10   1   8    4.83    4.73
  10  -1  -8    0.60    4.20
  10  -1  -8   10.83    6.05
 -10   1   7   -4.47    4.81
  10  -1  -7  -10.96    4.72
  10  -1  -7    1.73    5.89
 -10   1   6    2.93    4.37
  10  -1  -6   -1.39    4.71
  10  -1  -6    2.03    4.65
 -10   1   5    7.32    5.00
  10  -1  -5   -0.40    3.58
  10  -1  -5    8.57    6.95
 -10   1   4   -7.64    5.20
  10  -1  -4    6.72    4.93
  10  -1  -4   10.78    7.19
 -10   1   3   -3.12    3.50
  10  -1  -3   14.59    6.83
  10  -1  -3    6.14    5.00
 -10   1   2   13.87    4.47
  10  -1  -2    5.25    5.58
 -10   1   1   10.75    4.42
  10  -1  -1    6.39    6.19
 -10   1   0   17.42    5.06
  10  -1   0   12.57    6.02
 -10   1   0   14.42    3.42
 -10   1  -1    6.19    3.67
  10  -1   1    1.23    4.49
 -10   1  -1    1.30    2.59
 -10   1  -2   16.89    4.57
  10  -1   2   16.23    6.54
 -10   1  -2   17.58    3.66
 -10   1  -3   13.77    4.44
  10  -1   3   10.15    5.47
  10  -1   3   10.32    3.30
 -10   1  -4   34.86    6.06
  10  -1   4   35.44    8.26
  10  -1   4   30.69    4.62
 -10   1  -5    3.81    3.49
  10  -1   5    6.05    2.87
 -10   1  -6    2.62    2.94
  10  -1   6    8.81    3.40
 -10   1  -7   17.07    4.54
 -10   1  -8   20.93    5.81
 -10   1  -9    4.56    4.00
 -10   1 -10   12.90    5.69
 -10   1 -11   23.32    6.72
 -10   0   9    2.03    4.44
  10   0  -9   -2.13    4.80
 -10   0   8   22.37    6.31
  10   0  -8   32.74    7.90
 -10   0   7   -2.98    4.27
  10   0  -7    0.67    3.91
 -10   0   6   48.09    7.84
  10   0  -6   50.21    9.22
 -10   0   5   52.59    7.75
  10   0  -5   53.31    9.05
  10   0  -5   48.82    9.97
 -10   0   4   10.84    3.37
  10   0  -4   24.33    7.53
  10   0  -4   20.96    6.49
 -10   0   3   33.97    5.80
  10   0  -3   32.40    8.75
  10   0  -3   36.21    7.32
 -10   0   2   59.54    7.59
  10   0  -2   55.12   10.63
  10   0  -1   92.63   13.84
 -10   0   1   93.18    9.04
 -10   0   0    5.00    4.09
  10   0   0    1.35    4.68
  10   0   1   67.55   12.02
  10   0   1   58.04    6.03
 -10   0  -1   63.04    5.57
 -10   0  -1   63.14    6.89
 -10   0  -2   13.49    4.25
  10   0   2   19.80    7.35
  10   0   2   15.46    3.27
 -10   0  -2   17.89    3.72
  10   0   3  144.53    9.53
 -10   0  -3  147.48   10.50
 -10   0  -4    7.20    3.27
  10   0   4    6.20    2.91
  10   0   5   91.87    8.09
 -10   0  -5   92.80    8.85
 -10   0  -6    1.45    3.11
  10   0   6    6.17    3.51
 -10   0  -7   75.40    8.48
 -10   0  -8   12.03    4.93
 -10   0  -9   81.93    9.55
 -10   0 -10   28.80    6.30
 -10   0 -11   91.24   10.73
 -10   0 -12   26.05    6.70
 -10  -1   9    3.97    5.36
  10   1  -9    1.56    4.45
 -10  -1   8    5.42    4.38
  10   1  -8   10.52    5.74
 -10  -1   7   -3.18    4.24
  10   1  -7    4.89    4.88
 -10  -1   6    4.96    3.44
  10   1  -6   -0.97    4.58
 -10  -1   5   12.02    4.22
  10   1  -5    9.52    4.24
 -10  -1   4   16.31    4.56
  10   1  -4   31.20    7.20
 -10  -1   3   21.08    5.00
  10   1  -3   31.51    6.87
 -10  -1   2    5.25    3.62
 -10  -1   1   11.49    4.48
 -10  -1   0   10.14    5.09
 -10  -1   0    2.21    2.13
 -10  -1  -1   -0.10    2.25
  10   1   1   -3.76    2.59
 -10  -1  -2   42.75    5.71
  10   1   2   41.37    5.26
 -10  -1  -3    2.57    2.77
  10   1   3   -0.64    2.33
 -10  -1  -4    1.30    2.51
  10   1   4    4.92    2.73
 -10  -1  -5   37.66    5.90
  10   1   5   33.67    5.43
 -10  -1  -6    4.75    3.51
  10   1   6    6.40    3.34
 -10  -1  -7   12.55    4.31
 -10  -1  -8    5.70    3.64
 -10  -1  -9    5.83    4.30
 -10  -1 -10    0.84    3.61
 -10  -1 -11   12.54    4.71
 -10  -1 -12   12.54    5.25
 -10  -1 -13    3.81    4.90
 -10  -2   9   33.10    7.67
  10   2  -9   20.66    6.88
 -10  -2   8   28.35    6.73
  10   2  -8   19.99    7.02
 -10  -2   7   18.42    5.80
  10   2  -7   26.51    7.62
 -10  -2   6   76.44    9.71
  10   2  -6   70.78   10.50
 -10  -2   5    9.71    4.75
  10   2  -5    5.48    5.05
 -10  -2   4   39.03    6.24
  10   2  -4   64.91    9.31
 -10  -2   3   -4.95    4.65
 -10  -2   2  160.40   12.05
 -10  -2   1   14.12    5.10
 -10  -2   0   71.52    7.94
 -10  -2   0   60.09    5.64
 -10  -2  -1   17.72    3.56
  10   2   1   12.38    3.02
  10   2   2  287.72   14.05
 -10  -2  -2  289.00   12.75
 -10  -2  -3    5.99    2.84
  10   2   3    2.59    2.26
 -10  -2  -4   27.91    4.97
  10   2   4   18.35    4.15
  10   2   5   54.28    6.64
 -10  -2  -5   62.60    6.77
  10   2   6   85.50    8.48
 -10  -2  -6   93.14    8.39
 -10  -2  -7  120.71    9.93
 -10  -2  -8   44.05    6.51
 -10  -2  -9   70.61    8.28
 -10  -2 -10   25.16    5.37
 -10  -2 -11   96.28   10.05
 -10  -2 -12    1.22    3.86
 -10  -2 -13   61.05    9.36
 -10  -3   9    6.01    5.62
  10   3  -9   -1.33    4.81
 -10  -3   8   -4.57    4.28
  10   3  -8    2.95    4.84
 -10  -3   7    5.38    4.28
  10   3  -7   -1.20    4.02
 -10  -3   6   24.84    6.54
  10   3  -6   14.73    6.27
 -10  -3   5   13.90    5.33
  10   3  -5    9.44    4.80
 -10  -3   4   -8.58    5.66
  10   3  -4    5.99    5.00
 -10  -3   3   18.29    5.31
 -10  -3   2    9.62    4.82
 -10  -3   1    8.15    4.49
 -10  -3   0    9.71    4.42
 -10  -3  -1    3.44    2.15
  10   3   1   -0.29    2.97
  10   3   2   62.31    7.08
 -10  -3  -2   65.87    5.78
 -10  -3  -3   10.75    3.14
  10   3   3   14.39    3.62
  10   3   4   38.05    5.68
 -10  -3  -4   43.40    5.79
 -10  -3  -5    4.38    2.35
  10   3   5    4.04    2.44
 -10  -3  -6    3.51    2.82
  10   3   6    4.01    3.65
 -10  -3  -7   20.62    4.52
 -10  -3  -8    2.35    2.86
 -10  -3  -9   -0.21    3.46
 -10  -3 -10    7.10    3.86
 -10  -3 -11   14.57    4.93
 -10  -3 -12   -3.53    4.35
 -10  -3 -13    5.48    4.20
 -10  -3 -14    2.74    4.51
  10   4  -9   38.44    8.86
 -10  -4   8    2.16    4.56
  10   4  -8   -1.69    5.67
 -10  -4   7   16.63    6.56
  10   4  -7   13.76    5.48
 -10  -4   6   62.19    9.42
  10   4  -6   55.46    9.25
 -10  -4   5  113.48   11.75
 -10  -4   4    0.97    5.02
 -10  -4   3   53.09    7.28
 -10  -4   2   94.68    9.70
 -10  -4   1   28.03    5.64
 -10  -4   0   80.64    8.81
  10   4   1  100.28    9.04
 -10  -4  -1  128.64   10.52
  10   4   2   83.97    8.12
 -10  -4  -3   20.53    3.96
  10   4   3    9.92    3.11
  10   4   4  127.17   10.03
 -10  -4  -4  151.09    9.59
 -10  -4  -5   27.54    4.58
  10   4   5   19.76    4.21
  10   4   6  154.47   11.47
 -10  -4  -6  165.59   10.46
 -10  -4  -7    4.71    2.79
  10   4   7    7.41    3.35
 -10  -4  -8  158.18   11.10
 -10  -4  -9   -3.91    3.29
 -10  -4 -10  140.54   11.75
 -10  -4 -11   11.56    3.75
 -10  -4 -12   93.24   10.65
 -10  -4 -13    8.74    4.81
 -10  -4 -14    1.65    4.19
  10   5  -9   -6.39    7.40
 -10  -5   8   -2.77    4.78
  10   5  -8    3.30    4.93
 -10  -5   7   13.50    5.78
 -10  -5   6    6.04    5.34
 -10  -5   5    5.45    4.59
 -10  -5   4    6.19    5.21
 -10  -5   3   -4.29    4.55
 -10  -5   2    4.09    3.24
 -10  -5   1    7.45    4.66
 -10  -5   0    4.07    3.64
 -10  -5  -1   26.71    6.27
  10   5   1   12.89    3.57
 -10  -5  -2   16.68    5.24
  10   5   2    8.94    3.54
  10   5   3   11.48    3.96
 -10  -5  -4   22.95    4.03
  10   5   4   15.18    3.84
 -10  -5  -5    6.52    2.40
  10   5   5    1.97    2.71
 -10  -5  -6   13.63    3.19
  10   5   6   21.04    5.16
 -10  -5  -7    1.91    2.48
  10   5   7    8.13    3.83
 -10  -5  -8    6.53    3.38
  10   5   8    9.14    4.00
 -10  -5  -9    1.12    2.80
 -10  -5 -10   26.69    5.93
 -10  -5 -11   20.04    5.58
 -10  -5 -12    9.61    4.53
 -10  -5 -13   10.15    5.91
 -10  -5 -14   -0.85    4.22
 -10  -6   7   10.48    5.78
 -10  -6   6    0.56    5.13
 -10  -6   5   58.02    8.71
 -10  -6   4    7.93    5.89
 -10  -6   3  130.83   11.54
 -10  -6   2   -5.80    5.12
 -10  -6   1   10.96    3.85
 -10  -6   0    2.13    4.14
 -10  -6  -1  149.26   11.85
 -10  -6  -2   23.99    5.67
  10   6   2   10.41    3.53
  10   6   3  107.41   10.09
  10   6   4   13.64    4.33
  10   6   5  131.50   10.88
 -10  -6  -6   41.96    5.68
  10   6   6   36.98    6.18
  10   6   7   59.55    7.90
 -10  -6  -7   61.95    7.03
  10   6   8   61.73    8.57
 -10  -6  -8   69.88    7.93
 -10  -6  -9  103.90    9.88
 -10  -6 -10   89.92    9.94
 -10  -6 -11   44.66    8.00
 -10  -6 -12  104.19   11.87
 -10  -6 -13   -0.96    4.67
 -10  -6 -14   43.82    9.10
 -10  -7   6   -1.47    4.28
 -10  -7   5    5.27    4.55
 -10  -7   4    6.31    4.66
 -10  -7   3    9.46    5.68
 -10  -7   2  -13.63    6.82
 -10  -7   1   -2.00    3.83
 -10  -7   0   22.74    5.84
 -10  -7  -1   24.37    5.88
 -10  -7  -2    5.67    4.22
  10   7   2   -2.98    3.85
 -10  -7  -3   24.96    5.94
  10   7   3   12.74    4.49
  10   7   4   21.44    5.49
  10   7   5    1.82    2.86
  10   7   6   36.56    6.84
 -10  -7  -7    9.45    3.91
  10   7   7    6.99    4.35
 -10  -7  -8    5.41    3.75
  10   7   8    4.20    4.19
 -10  -7  -9   32.77    6.35
  10   7   9   24.36    6.12
 -10  -7 -10    7.40    4.31
  10   7  10    2.32    3.38
 -10  -7 -11   10.87    4.80
 -10  -7 -12   14.79    5.52
 -10  -7 -13    5.77    4.53
 -10  -7 -14    9.68    5.78
 -10  -8   5   -3.18    5.56
 -10  -8   4   31.39    7.79
 -10  -8   3   15.01    5.58
 -10  -8   2   14.28    5.41
 -10  -8   1  -12.35    5.81
 -10  -8   0   20.91    5.29
 -10  -8  -1   25.78    5.87
 -10  -8  -2   36.77    6.59
 -10  -8  -3   54.35    7.48
  10   8   3   34.64    6.20
 -10  -8  -4   18.46    4.85
  10   8   4    8.59    3.48
  10   8   5   69.43    8.48
  10   8   6    3.65    3.77
  10   8   7   70.01    9.39
  10   8   8    9.10    4.59
  10   8   9  121.21   11.98
 -10  -8  -9  138.96   11.57
 -10  -8 -10    9.36    4.51
  10   8  10    4.95    4.29
 -10  -8 -11   34.66    6.99
  10   8  11   26.16    6.52
 -10  -8 -12   40.81    7.79
 -10  -8 -13   40.15    7.88
 -10  -9   4    9.60    5.97
 -10  -9   3   -4.87    4.91
 -10  -9   2   -2.14    4.25
 -10  -9   1    5.98    4.59
 -10  -9   0    8.58    3.83
 -10  -9  -1   -6.77    5.18
 -10  -9  -2   23.91    5.94
 -10  -9  -3    5.25    4.28
 -10  -9  -4    9.34    4.53
  10   9   4   -3.59    3.95
 -10  -9  -5   23.70    6.34
  10   9   5   10.31    4.40
  10   9   6    1.76    3.26
  10   9   7    7.37    3.99
  10   9   8   13.01    5.14
  10   9   9   25.39    6.33
  10   9  10    2.88    4.05
  10   9  11   -0.14    3.64
 -10  -9 -12   -0.16    3.97
 -10  -9 -13    6.10    5.16
 -10 -10  -2   66.16    8.10
 -10 -10  -3    1.78    3.44
 -10 -10  -4   18.69    5.48
 -10 -10  -5   10.11    5.02
  10  10   5    9.23    4.71
 -10 -10  -6   36.72    6.53
  10  10   6   16.33    5.51
  10  10   7    5.66    3.79
  10  10   8   65.31    9.20
  10  10   9    6.59    4.72
  11  -5   2   16.70    7.85
 -11   5  -2    4.54    3.69
  11  -4  -2    9.51    7.08
  11  -4  -1    9.77    6.77
  11  -4   0    4.35    5.94
  11  -4   1    1.00    5.14
 -11   4  -1    5.70    4.19
  11  -4   2    7.24    7.58
 -11   4  -2   -0.22    3.42
  11  -4   3    0.70    5.09
 -11   4  -3   -0.14    3.67
 -11   4  -4    6.27    4.81
 -11   4  -5    4.13    3.96
 -11   3   5   19.52    5.71
  11  -3  -5   28.47    6.91
 -11   3   4   17.94    5.63
  11  -3  -4   16.18    7.57
 -11   3   3  -10.15    5.84
  11  -3  -3    7.32    6.37
 -11   3   2    6.36    3.67
  11  -3  -2   18.58    7.67
 -11   3   1    4.72    3.40
  11  -3  -1    1.40    5.61
 -11   3   0   15.42    5.06
  11  -3   0   16.32    8.79
 -11   3  -1   52.79    7.65
  11  -3   1   47.11   11.78
 -11   3  -2   16.49    5.31
  11  -3   2    7.57    7.16
 -11   3  -2    7.12    3.55
  11  -3   3    4.22    4.73
 -11   3  -3    3.01    3.31
 -11   3  -3    7.28    4.62
 -11   3  -4   11.15    4.45
 -11   3  -4    4.60    3.40
 -11   3  -5   28.68    6.44
 -11   3  -5   22.56    5.61
 -11   3  -6    5.81    4.71
 -11   3  -6    0.13    3.51
 -11   2   7   -4.79    3.98
 -11   2   6    7.77    4.36
  11  -2  -6   18.19    6.89
 -11   2   5   18.42    5.78
  11  -2  -5   31.94    9.93
  11  -2  -5   18.17    6.57
 -11   2   4    4.81    4.29
  11  -2  -4    4.90    6.66
 -11   2   3  -11.08    5.70
  11  -2  -3    4.32    7.24
 -11   2   2   -9.56    4.88
  11  -2  -2    4.24    5.80
 -11   2   1    8.01    4.22
  11  -2  -1   18.50    8.97
 -11   2   0   17.11    5.63
  11  -2   0   21.75    8.57
 -11   2  -1   11.45    4.81
  11  -2   1   20.91    8.65
 -11   2  -2    8.49    4.86
  11  -2   2    7.69    6.27
 -11   2  -2    3.54    3.55
 -11   2  -3    6.86    3.75
  11  -2   3   12.13    7.31
 -11   2  -3    8.17    4.22
 -11   2  -4    6.79    3.34
  11  -2   4   12.73    7.42
 -11   2  -4    8.35    4.33
 -11   2  -5    9.31    4.86
 -11   2  -6   15.33    5.31
 -11   2  -7    1.83    4.01
 -11   2  -8    0.25    3.87
 -11   1   7    3.10    4.85
 -11   1   6    4.68    3.96
  11  -1  -6    5.76    4.35
  11  -1  -6    6.23    8.22
 -11   1   5    3.17    3.76
  11  -1  -5    1.86    6.47
  11  -1  -5    2.75    5.19
 -11   1   4   16.79    4.88
  11  -1  -4   40.66    9.73
  11  -1  -4   38.93    7.67
 -11   1   3   -3.29    4.66
  11  -1  -3   -1.68    5.03
 -11   1   2   32.47    6.21
  11  -1  -2   35.58   10.48
 -11   1   1   13.64    5.38
  11  -1  -1   12.73    8.32
  11  -1   0   68.51   13.35
 -11   1   0   77.06    9.36
 -11   1  -1    9.32    5.57
  11  -1   1    2.80    5.86
 -11   1  -2   12.80    4.25
  11  -1   2   16.70    8.41
 -11   1  -3    6.79    3.74
  11  -1   3    1.26    5.61
 -11   1  -3    2.78    3.27
 -11   1  -4   58.83    7.67
 -11   1  -5    5.15    3.52
 -11   1  -6   31.28    6.28
 -11   1  -7   57.84    8.05
 -11   1  -8    6.46    4.27
 -11   1  -9    9.07    4.37
 -11   0   7   10.32    5.18
  11   0  -7    9.30    5.99
 -11   0   6   -0.68    3.83
  11   0  -6   -0.61    4.86
 -11   0   5    1.61    3.96
  11   0  -5    9.54    5.95
 -11   0   4   -6.65    6.10
  11   0  -4    2.38    3.74
 -11   0   3   -0.66    4.34
 -11   0   2    5.48    4.35
 -11   0   1    0.39    4.49
 -11   0   0    7.57    5.09
 -11   0  -1   11.28    4.94
 -11   0  -1    1.50    2.82
 -11   0  -2   22.66    4.84
 -11   0  -3   -0.81    2.79
  11   0   3   -1.49    2.65
 -11   0  -4   20.22    5.10
  11   0   4   23.00    4.63
 -11   0  -5   -0.93    3.18
  11   0   5    4.58    3.44
 -11   0  -6   16.60    4.51
  11   0   6   20.02    5.08
 -11   0  -7   -6.74    3.93
  11   0   7    2.60    3.47
 -11   0  -8    2.86    3.18
 -11   0  -9   21.30    5.54
 -11   0 -10   25.09    6.86
 -11  -1   7   30.63    6.97
  11   1  -7   34.44    8.39
 -11  -1   6    9.24    4.38
  11   1  -6    2.43    4.60
 -11  -1   5   43.69    7.83
  11   1  -5   45.04    9.34
 -11  -1   4    2.36    4.52
 -11  -1   3   40.95    6.74
 -11  -1   2   -0.78    3.68
 -11  -1   1   85.49    9.41
 -11  -1   0   60.96    8.03
 -11  -1  -1   30.87    5.20
 -11  -1  -1   36.97    6.83
 -11  -1  -2   19.82    4.35
  11   1   2   16.91    3.61
 -11  -1  -3   43.91    6.22
  11   1   3   35.59    5.50
 -11  -1  -4   59.57    6.83
  11   1   4   67.55    7.65
 -11  -1  -5   15.62    4.63
  11   1   5   16.71    4.37
  11   1   6   90.45    8.83
 -11  -1  -6   76.43    8.15
 -11  -1  -7   11.92    4.43
  11   1   7   -0.14    3.08
 -11  -1  -8   56.80    8.05
 -11  -1  -9    6.46    5.14
 -11  -1 -10   55.71    8.84
 -11  -1 -11    8.19    4.92
 -11  -2   7    0.90    4.66
  11   2  -7    5.69    5.29
 -11  -2   6    2.62    4.45
  11   2  -6   -5.87    5.60
 -11  -2   5   10.58    5.37
  11   2  -5    1.65    4.72
 -11  -2   4   -6.56    6.43
 -11  -2   3    7.94    4.28
 -11  -2   2    1.90    3.78
 -11  -2   1    7.85    5.22
 -11  -2   0    5.00    4.71
 -11  -2  -1   51.01    7.61
 -11  -2  -2   10.24    3.25
  11   2   2   10.60    3.62
 -11  -2  -3    7.23    3.55
  11   2   3    4.03    2.73
 -11  -2  -4    9.88    3.29
  11   2   4    7.70    3.43
 -11  -2  -5    4.99    2.60
  11   2   5    6.66    3.72
 -11  -2  -6   10.74    4.88
  11   2   6    7.37    4.37
 -11  -2  -7   10.72    4.34
  11   2   7    7.46    3.72
 -11  -2  -8   20.96    5.33
 -11  -2  -9    1.46    3.10
 -11  -2 -10    9.59    4.68
 -11  -2 -11    9.57    4.99
 -11  -2 -12   16.05    6.41
 -11  -3   7   28.11    7.11
  11   3  -7   17.49    6.71
 -11  -3   6   12.16    5.89
  11   3  -6    6.90    5.49
 -11  -3   5   31.76    7.25
 -11  -3   4   -8.46    5.77
 -11  -3   3   65.72    8.27
 -11  -3   2   40.06    7.12
 -11  -3   1  120.35   11.33
 -11  -3   0    8.93    5.71
 -11  -3  -1   23.38    6.01
  11   3   2   23.55    4.69
  11   3   3  273.64   14.99
 -11  -3  -3  295.63   13.57
 -11  -3  -4    1.86    2.26
  11   3   4   -1.56    2.85
  11   3   5   81.32    8.52
 -11  -3  -5   95.21    8.72
 -11  -3  -6   25.83    5.20
  11   3   6   21.27    4.79
  11   3   7   63.32    7.82
 -11  -3  -7   73.38    8.09
 -11  -3  -8   33.78    5.81
  11   3   8   35.32    6.25
 -11  -3  -9   50.46    7.60
 -11  -3 -10   12.51    4.37
 -11  -3 -11   25.17    6.06
 -11  -3 -12   41.88    7.41
 -11  -4   6    1.52    4.97
 -11  -4   5    1.78    5.17
 -11  -4   4    9.33    5.29
 -11  -4   3   -2.05    6.54
 -11  -4   2    4.23    4.87
 -11  -4   1    7.29    5.37
 -11  -4   0   33.23    7.30
 -11  -4  -1   30.75    6.42
 -11  -4  -2   19.26    5.51
  11   4   2    9.68    4.02
  11   4   3   -4.32    3.51
  11   4   4   34.59    5.84
 -11  -4  -5    5.83    3.46
  11   4   5   -4.83    3.26
 -11  -4  -6   -0.56    2.58
  11   4   6    2.80    3.76
 -11  -4  -7   46.02    6.61
  11   4   7   39.83    6.78
 -11  -4  -8   -2.91    3.24
  11   4   8    5.92    4.41
 -11  -4  -9   -8.65    4.24
 -11  -4 -10   10.64    4.15
 -11  -4 -11    5.09    3.71
 -11  -4 -12   -1.42    4.65
 -11  -5   6   12.90    6.42
 -11  -5   5    5.08    5.18
 -11  -5   4   65.96   10.20
 -11  -5   3   -2.35    4.88
 -11  -5   2   64.40    8.12
 -11  -5   1   19.47    5.98
 -11  -5   0   24.38    6.75
 -11  -5  -1   36.12    7.33
 -11  -5  -2   59.53    8.08
  11   5   2   45.96    6.88
  11   5   3   78.69    8.69
  11   5   4   42.07    6.76
  11   5   5   75.62    8.44
 -11  -5  -6   25.58    4.87
  11   5   6   17.94    4.78
  11   5   7   55.54    7.58
 -11  -5  -7   73.73    7.71
 -11  -5  -8    4.05    3.31
  11   5   8    7.09    4.12
 -11  -5  -9   59.35    7.54
  11   5   9   59.00    8.62
 -11  -5 -10   -2.00    3.58
 -11  -5 -11   74.19    9.08
 -11  -5 -12   -0.90    4.56
 -11  -5 -13   59.93    9.42
 -11  -6   5   37.25    7.96
 -11  -6   4    6.30    4.86
 -11  -6   3   -2.15    4.99
 -11  -6   2   -4.63    6.33
 -11  -6   1    0.37    4.21
 -11  -6   0   35.54    6.96
 -11  -6  -1   11.27    5.36
 -11  -6  -2   25.95    6.81
 -11  -6  -3   27.23    6.76
  11   6   3   15.69    4.92
  11   6   4    9.23    3.97
  11   6   5    8.86    4.41
  11   6   6   27.66    6.11
  11   6   7    8.75    4.70
 -11  -6  -8   -6.50    3.75
  11   6   8    2.62    3.21
 -11  -6  -9    7.23    3.24
  11   6   9   15.33    5.65
 -11  -6 -10   -5.78    4.43
  11   6  10    4.41    3.99
 -11  -6 -11   -5.61    5.08
 -11  -6 -12   -3.83    4.49
 -11  -6 -13  -10.12    5.55
 -11  -7   4    8.24    5.35
 -11  -7   3   41.21    8.29
 -11  -7   2    4.94    4.43
 -11  -7   1   -7.03    5.79
 -11  -7   0   74.59    9.56
 -11  -7  -1   28.73    6.82
 -11  -7  -2   75.42    9.39
 -11  -7  -3    3.42    4.48
  11   7   3   -5.14    4.15
  11   7   4   99.71   10.54
 -11  -7  -4  124.76   11.22
  11   7   5    0.12    3.78
  11   7   6   37.30    7.19
  11   7   7    8.25    4.37
  11   7   8   55.79    8.51
  11   7   9   12.70    4.91
 -11  -7 -10   50.95    7.74
  11   7  10   42.43    8.01
 -11  -7 -11   22.36    5.68
  11   7  11   21.24    6.26
 -11  -7 -12   20.76    6.74
 -11  -8   3   -0.44    4.60
 -11  -8   2    6.51    5.58
 -11  -8   1    0.62    5.82
 -11  -8   0   -1.16    3.98
 -11  -8  -1    9.83    5.03
 -11  -8  -2   37.19    7.38
 -11  -8  -3   24.66    6.41
 -11  -8  -4   10.43    5.12
  11   8   4   -0.79    3.70
 -11  -8  -5   21.52    6.77
  11   8   5   10.17    4.51
  11   8   6   17.10    5.57
  11   8   7    5.31    4.43
  11   8   8   16.66    5.37
  11   8   9   -0.32    3.52
  11   8  10    3.52    5.17
 -11  -9   1   19.31    6.15
 -11  -9   0  -17.09    7.47
 -11  -9  -1   16.66    5.25
 -11  -9  -2   14.96    5.71
 -11  -9  -3   31.05    6.34
 -11  -9  -4   39.55    6.91
 -11  -9  -5   31.35    6.52
  11   9   5   26.38    6.23
 -11  -9  -6   22.66    5.90
  11   9   6    9.08    4.39
  11   9   7   17.35    6.24
 -11 -10  -2    4.21    4.33
 -11 -10  -3    5.50    3.98
 -11 -10  -4    2.22    3.86
 -11 -10  -5   13.73    5.55
 -11 -10  -6    3.89    4.19
  12  -3   2    0.96    5.71
 -12   2   3   -2.94    4.82
 -12   2   2   -3.85    5.66
 -12   2   1    4.96    4.00
  12  -2  -1   15.17    9.48
 -12   2   0    1.38    4.06
  12  -2   0    5.26    8.12
 -12   2  -1   16.23    5.81
  12  -2   1   15.67    8.67
 -12   2  -2   19.42    6.42
  12  -2   2    0.70    5.54
 -12   2  -3   10.61    5.55
 -12   2  -4    4.92    4.06
 -12   2  -5   10.45    5.35
 -12   2  -6   23.66    5.64
 -12   1   4    8.33    5.19
 -12   1   3    0.70    5.69
 -12   1   2   -7.45    4.93
 -12   1   1   -8.34    5.02
 -12   1   0    9.06    5.07
 -12   1  -1    8.94    5.10
 -12   1  -2   17.87    6.34
 -12   1  -3    6.39    4.35
 -12   1  -3   16.90    6.41
 -12   1  -4    2.93    4.02
 -12   1  -5   -0.10    3.72
 -12   1  -6    9.83    4.77
 -12   1  -7   -2.63    3.44
 -12   0   4   45.91    8.56
 -12   0   3   48.28    7.53
 -12   0   2    3.79    4.16
 -12   0   1   15.37    5.53
 -12   0   0    4.44    4.97
 -12   0  -1   71.64    9.39
 -12   0  -2    8.64    5.59
 -12   0  -2    5.63    3.96
 -12   0  -3   31.50    6.15
 -12   0  -4    7.60    3.87
 -12   0  -5   76.74    9.35
 -12   0  -6    6.07    3.74
 -12   0  -7    0.99    3.49
 -12   0  -8   -2.10    3.83
 -12  -1   4    8.20    5.38
 -12  -1   3    2.04    4.89
 -12  -1   2    3.09    4.15
 -12  -1   1   -0.37    3.85
 -12  -1   0    3.41    5.40
 -12  -1  -1   14.80    6.33
 -12  -1  -2   14.05    6.37
 -12  -1  -3    0.26    3.68
 -12  -1  -4   -1.46    2.88
  12   1   4    1.86    2.84
 -12  -1  -5   11.23    4.10
  12   1   5   13.98    4.35
 -12  -1  -6    1.03    2.92
  12   1   6    7.39    4.31
 -12  -1  -7    5.68    3.46
  12   1   7    4.65    3.52
 -12  -1  -8    3.37    3.53
  12   1   8    7.60    4.08
 -12  -1  -9    9.50    4.95
  12   1   9   22.75    6.04
 -12  -2   4   75.00    9.84
 -12  -2   3   11.74    4.47
 -12  -2   2   33.57    7.33
 -12  -2   1    4.76    4.54
 -12  -2   0   33.06    7.56
 -12  -2  -1   18.22    5.65
 -12  -2  -2   34.42    7.54
  12   2   3   13.59    3.88
  12   2   4   76.50    8.59
 -12  -2  -4   76.15    8.23
  12   2   5   81.31    8.73
 -12  -2  -5   81.83    8.52
 -12  -2  -6   -2.45    3.48
  12   2   6    3.76    3.06
 -12  -2  -7   -5.41    3.99
  12   2   7    3.45    3.96
 -12  -2  -8   33.37    6.25
  12   2   8   26.07    5.94
 -12  -2  -9   43.63    7.76
  12   2   9   46.37    7.72
 -12  -2 -10    9.62    5.51
  12   2  10    4.04    3.82
 -12  -3   4   24.17    7.36
 -12  -3   3    3.95    4.12
 -12  -3   2   -2.83    4.55
 -12  -3   1   -0.50    4.06
 -12  -3   0   13.05    5.75
 -12  -3  -1    6.12    6.04
 -12  -3  -2   22.73    6.53
  12   3   3   -4.78    3.57
  12   3   4    5.78    3.95
  12   3   5    5.55    3.41
 -12  -3  -6   -0.54    3.02
  12   3   6    5.18    3.68
 -12  -3  -7    5.72    3.76
  12   3   7    1.04    2.99
 -12  -3  -8   22.41    5.71
  12   3   8   14.86    4.96
 -12  -3  -9    8.80    4.92
  12   3   9    9.49    5.03
 -12  -3 -10   -1.17    3.42
  12   3  10    6.06    4.09
 -12  -4   3    1.77    4.32
 -12  -4   2   10.41    5.67
 -12  -4   1    6.37    5.09
 -12  -4   0   30.57    7.25
 -12  -4  -1    8.73    5.65
 -12  -4  -2   96.31   10.69
 -12  -4  -3   92.93   10.41
  12   4   3   59.12    8.04
  12   4   4   62.13    8.02
  12   4   5   35.74    6.46
  12   4   6    7.40    4.01
 -12  -4  -7    9.30    4.41
  12   4   7    1.51    3.03
  12   4   8   84.36    9.71
 -12  -4  -8   98.70   10.02
 -12  -4  -9   12.66    4.86
  12   4   9    8.88    4.80
 -12  -4 -10   49.61    7.58
  12   4  10   48.15    7.99
 -12  -4 -11   21.24    6.41
 -12  -5   2  -18.79    6.86
 -12  -5   1   -4.15    6.26
 -12  -5   0    8.33    5.92
 -12  -5  -1    1.04    4.94
 -12  -5  -2   40.24    8.05
 -12  -5  -3   35.69    7.55
  12   5   3    9.15    4.21
  12   5   4    4.38    3.37
  12   5   5    3.73    3.53
  12   5   6    3.80    4.32
  12   5   7    3.72    4.34
  12   5   8   26.69    6.57
 -12  -5  -9    3.51    3.49
  12   5   9   -2.78    3.91
 -12  -5 -10    3.87    4.01
  12   5  10    6.72    4.89
 -12  -5 -11    0.75    4.23
 -12  -6   1   31.07    7.07
 -12  -6   0   16.44    6.02
 -12  -6  -1   68.96    9.49
 -12  -6  -2   11.98    6.56
 -12  -6  -3   83.23   10.38
  12   6   3   60.74    8.95
 -12  -6  -4   73.93    9.30
  12   6   4   47.73    7.38
  12   6   5    3.17    3.36
  12   6   6    1.08    3.28
  12   6   7   23.81    5.98
  12   6   8   54.66    8.41
  12   6   9   39.81    7.69
 -12  -7   0   -3.01    4.49
 -12  -7  -1    2.67    5.15
 -12  -7  -2   10.21    5.78
 -12  -7  -3   15.49    6.27
 -12  -7  -4   13.30    6.50
  12   7   4   -1.86    3.51
 -12  -7  -5   28.68    7.44
  12   7   5    2.89    3.88
  12   7   6    0.82    3.97
  12   7   7   13.50    5.88
 -12  -8  -2   14.00    6.27
 -12  -8  -3   74.10   10.18
 -12  -8  -4    3.25    4.94
 -12  -8  -5   26.28    6.52
 -12  -8  -6   18.10    5.85
 -13  -1  -6   13.31    4.77
  13   3   4   -3.15    4.20
  13   3   5   22.99    5.38
  13   3   6    9.18    4.63
  13   3   7   11.44    4.66
  13   4   4   -0.80    3.41
  13   4   5    1.00    3.56
  13   4   6   -3.56    3.87
  13   4   7    4.95    4.36
  13   5   4   28.90    6.74
  13   5   5    8.79    4.98
   0   0   0    0.00    0.00
;
_shelx_hkl_checksum     46595
_shelx_res_file
;
TITL                                    vps-186 in P-1
CELL   0.71073 8.367468   8.581241  12.269061  76.9728  81.0531  76.3017
ZERR   2  0.000440   0.000452   0.000549   0.0041   0.0040   0.0045
LATT  1
SFAC        C       H       N       O       BR
UNIT        34 22 6 8 4
temp -150
L.S.      8
acta 50
conf
bond $h
htab
eadp o3a o3b
eadp o4a o4b
mpla 3 n2 o1 o2
mpla 6 c1 c2 c3 c4 c5 c6 br1 n1 n2
mpla 6 c13 c14 c15 c16 c17 c18 br2 n3
mpla 3 n3 o3a o4a
mpla 3 n3 o3b o4b
omit     1  -2   2
omit     0   1   3
omit    -2  -2   1
omit     1   2   0
omit    -1   0   3
omit     4   4   2
omit    -1   2   0
omit     3   4   1
omit     3   0   2
omit    -1  -3   3
omit    -2   1   1
omit     5  -2   8
WGHT    0.049800    0.338400
FVAR       0.45228   0.69432
BR1   5    0.521188    0.681259    0.764436    11.00000    0.03423    0.05687 =
         0.01698   -0.01145    0.00074   -0.01906
BR2   5    0.987110    0.822249    0.234054    11.00000    0.03155    0.04940 =
         0.02682   -0.01525   -0.00825   -0.01218
O1    4    0.935124    0.348434    0.503180    11.00000    0.03189    0.02953 =
         0.04490   -0.00346   -0.01090    0.00572
O2    4    0.881043    0.404807    0.331519    11.00000    0.03363    0.02564 =
         0.03537   -0.00678    0.00901    0.00406
PART   1
O3A   4    1.357289    0.632172    0.011361    21.00000    0.01866    0.03793 =
         0.03986   -0.00617   -0.00206   -0.00081
O4A   4    1.270076    0.876866    0.046106    21.00000    0.02927    0.04159 =
         0.07711   -0.00334   -0.01936   -0.01416
PART   2
same o3a > o3b
O3B   4    1.314716    0.851341   -0.040839   -21.00000    0.01866    0.03793 =
         0.03986   -0.00617   -0.00206   -0.00081
O4B   4    1.303823    0.676769    0.113805   -21.00000    0.02927    0.04159 =
         0.07711   -0.00334   -0.01936   -0.01416
PART   0
N1    3    0.651752    0.661325    0.263932    11.00000    0.02834    0.02101 =
         0.01776   -0.00450    0.00144   -0.00340
H1N   2    0.723553    0.576643    0.253909    11.00000    0.02689
N2    3    0.851815    0.428649    0.427193    11.00000    0.01867    0.01577 =
         0.03527   -0.00018   -0.00496   -0.00229
N3    3    1.247142    0.753595    0.026562    11.00000    0.01836    0.03452 =
         0.02823    0.00229   -0.00505   -0.00849
C1    1    0.618266    0.665948    0.375633    11.00000    0.01443    0.01963 =
         0.01786   -0.00391    0.00091   -0.00632
C2    1    0.711404    0.555500    0.456684    11.00000    0.01684    0.01729 =
         0.02372   -0.00318   -0.00087   -0.00326
C3    1    0.680405    0.562447    0.572824    11.00000    0.02022    0.02373 =
         0.01887    0.00203   -0.00438   -0.00794
AFIX  43
H3A   2    0.746656    0.485441    0.625180    11.00000   -1.20000
AFIX   0
C4    1    0.557474    0.677818    0.608733    11.00000    0.02126    0.03102 =
         0.01618   -0.00556   -0.00052   -0.01268
C5    1    0.451596    0.793127    0.533158    11.00000    0.01455    0.02040 =
         0.02205   -0.00755    0.00278   -0.00785
C6    1    0.317037    0.911567    0.569572    11.00000    0.02302    0.02922 =
         0.03106   -0.01630    0.00462   -0.00825
AFIX  43
H6A   2    0.299789    0.921674    0.646270    11.00000   -1.20000
AFIX   0
C7    1    0.211879    1.011302    0.496183    11.00000    0.01848    0.02393 =
         0.04636   -0.01465    0.00355   -0.00365
AFIX  43
H7A   2    0.124014    1.091704    0.521972    11.00000   -1.20000
AFIX   0
C8    1    0.231765    0.996675    0.384221    11.00000    0.01735    0.01906 =
         0.04006   -0.00160   -0.00325   -0.00088
AFIX  43
H8A   2    0.155247    1.064192    0.334621    11.00000   -1.20000
AFIX   0
C9    1    0.362156    0.884522    0.344812    11.00000    0.01642    0.02510 =
         0.02292   -0.00178   -0.00519   -0.00458
AFIX  43
H9A   2    0.374141    0.874932    0.268178    11.00000   -1.20000
AFIX   0
C10   1    0.478776    0.783154    0.417018    11.00000    0.01484    0.01520 =
         0.02057   -0.00214   -0.00225   -0.00318
C12   1    0.642455    0.801154    0.169206    11.00000    0.01865    0.02921 =
         0.01789   -0.00331   -0.00263   -0.00308
AFIX  23
H12A  2    0.643028    0.901412    0.196147    11.00000   -1.20000
H12B  2    0.538340    0.818470    0.135106    11.00000   -1.20000
AFIX   0
C13   1    0.789568    0.767812    0.082068    11.00000    0.01847    0.02459 =
         0.01492   -0.00102   -0.00235   -0.00502
C14   1    0.948886    0.776237    0.098147    11.00000    0.02209    0.02081 =
         0.01670   -0.00024   -0.00619   -0.00601
C15   1    1.076840    0.746200    0.014182    11.00000    0.01414    0.02639 =
         0.02438   -0.00029   -0.00394   -0.00555
C16   1    1.053517    0.706638   -0.084626    11.00000    0.01826    0.03812 =
         0.02046   -0.00356    0.00207   -0.00554
AFIX  43
H16A  2    1.143731    0.686063   -0.140573    11.00000   -1.20000
AFIX   0
C17   1    0.895760    0.697683   -0.100197    11.00000    0.02871    0.04241 =
         0.01585   -0.00661   -0.00248   -0.00869
AFIX  43
H17A  2    0.876480    0.670941   -0.167389    11.00000   -1.20000
AFIX   0
C18   1    0.765926    0.727971   -0.017149    11.00000    0.02052    0.03846 =
         0.01846   -0.00391   -0.00425   -0.01054
AFIX  43
H18A  2    0.658147    0.721298   -0.028416    11.00000   -1.20000
AFIX   0
HKLF 4
REM                                     vps-186 in P-1
REM R1 =  0.0533 for    4118 Fo > 4sig(Fo)  and  0.1027 for all    6700 data
REM    246 parameters refined using      1 restraints
END
WGHT      0.0497      0.3485
REM Instructions for potential hydrogen bonds
HTAB N1 O2
HTAB N1 N2
EQIV $1 -x+2, -y+2, -z
HTAB C12 O3B_$1
EQIV $2 x-1, y, z
HTAB C12 O4A_$2
HTAB C12 O4B_$2
REM Highest difference peak  1.039,  deepest hole -0.772,  1-sigma level  0.117
Q1    1   0.5892  0.6012  0.7659  11.00000  0.05    1.04
Q2    1   1.0116  0.8390  0.1735  11.00000  0.05    1.02
Q3    1   0.5396  0.6725  0.6952  11.00000  0.05    0.95
Q4    1   0.9206  0.9062  0.2241  11.00000  0.05    0.92
Q5    1   0.5117  0.6753  0.8226  11.00000  0.05    0.90
Q6    1   1.0816  0.8100  0.2212  11.00000  0.05    0.83
Q7    1   0.9676  0.8473  0.2967  11.00000  0.05    0.79
Q8    1   0.9043  0.3987  0.3837  11.00000  0.05    0.72
Q9    1   0.5623  0.7761  0.7634  11.00000  0.05    0.70
Q10   1   0.6940  0.5354  0.5143  11.00000  0.05    0.60
Q11   1   1.0238  0.9206  0.2296  11.00000  0.05    0.58
Q12   1   0.4842  0.5837  0.7616  11.00000  0.05    0.58
Q13   1   1.3609  0.8046 -0.0382  11.00000  0.05    0.54
Q14   1   0.8593  0.7965  0.0877  11.00000  0.05    0.53
Q15   1   0.8569  0.6988 -0.0458  11.00000  0.05    0.52
Q16   1   0.4020  0.8145  0.3852  11.00000  0.05    0.51
Q17   1   1.2721  0.8961 -0.0154  11.00000  0.05    0.50
Q18   1   0.2337  1.0131  0.4400  11.00000  0.05    0.50
Q19   1   0.8401  0.7355 -0.0591  11.00000  0.05    0.49
Q20   1   0.4772  0.5928  0.8222  11.00000  0.05    0.49
;
_shelx_res_checksum     52929
_shelxl_version_number         .2013
