# Supplementary material for: Crystal structure of 4-bromo-N-(2-bromo-3-nitro­benz­yl)-2-nitro­naphthalen-1-amine
Source: Acta Crystallogr Sect E Struct Rep Online. 2014 Aug 1;70(Pt 9):o960–1. doi: 10.1107/S160053681401719X (PMC4186169; doi:10.1107/S160053681401719X)
Supplement: Supplementary file 2 [file e-70-0o960-Isup2.hkl]

#
# h,k,l, Fc-squared, Fo-squared, sigma(Fo-squared), status flag
#
data_I
_shelx_title '                                    vps-186 in P-1'
_shelx_refln_list_code          4
_shelx_F_calc_maximum      199.50
_exptl_crystal_F_000       472.00
_reflns_d_resolution_high  0.6194

loop_
 _space_group_symop_operation_xyz
 'x, y, z'
 '-x, -y, -z'

_cell_length_a     8.3675
_cell_length_b     8.5812
_cell_length_c    12.2691
_cell_angle_alpha  76.973
_cell_angle_beta   81.053
_cell_angle_gamma  76.302

_shelx_F_squared_multiplier     1.000

loop_
 _refln_index_h
 _refln_index_k
 _refln_index_l
 _refln_F_squared_calc
 _refln_F_squared_meas
 _refln_F_squared_sigma
 _refln_observed_status
   3   0   0        791.20        929.32        34.17 o
   4   0   0       4782.49       4711.81        69.32 o
   5   0   0        151.02        134.65         8.98 o
   6   0   0       1693.80       1566.59        29.90 o
   7   0   0        140.38        139.72         9.78 o
   8   0   0        601.35        586.51        18.88 o
   9   0   0        135.73        135.21        11.59 o
  10   0   0          4.00         16.12        15.06 o
  11   0   0         13.31         37.01        24.88 o
  12   0   0          4.25         21.71        24.30 o
 -12   1   0         23.31         44.29        24.79 o
 -11   1   0        309.53        364.01        37.47 o
 -10   1   0         61.07         72.76        12.53 o
  -9   1   0        753.08        757.54        25.21 o
  -8   1   0          2.11          1.27         5.13 o
  -7   1   0        825.34        793.95        19.03 o
  -6   1   0         46.84         45.04         5.61 o
  -5   1   0       3206.07       3163.19        46.55 o
  -4   1   0         25.51         22.07         3.92 o
  -3   1   0       2884.05       2878.65        67.22 o
  -2   1   0       1288.67       1412.71        33.44 o
   2   1   0         81.93        119.04         6.84 o
   3   1   0        294.23        328.35         7.89 o
   4   1   0       2647.26       3005.35        44.75 o
   5   1   0        395.52        402.86        14.71 o
   6   1   0         21.77         32.00         5.05 o
   7   1   0        377.68        349.74        16.83 o
   8   1   0        114.92        111.01         8.44 o
   9   1   0         80.23         93.91        10.94 o
  10   1   0          1.07         22.24        19.38 o
  11   1   0        274.88        298.01        39.26 o
  12   1   0          1.27         16.67        26.40 o
 -12   2   0         11.59         13.07        17.75 o
 -11   2   0         79.01         92.57        23.00 o
 -10   2   0        175.10        178.14        17.64 o
  -9   2   0          1.51         19.20         9.54 o
  -8   2   0         77.21         61.31        11.91 o
  -7   2   0         32.96         37.72         5.39 o
  -6   2   0        263.93        239.70        10.27 o
  -5   2   0         64.91         65.72         5.67 o
  -4   2   0        510.51        486.89        12.76 o
  -3   2   0         94.52         96.99         7.67 o
  -2   2   0        489.60        437.15        13.17 o
   0   2   0      17768.16      19589.88        79.24 o
   2   2   0      36005.80      39270.73       237.56 o
   3   2   0        334.09        341.42         7.25 o
   4   2   0       6650.00       6540.03        78.10 o
   5   2   0         61.97         47.91         4.15 o
   6   2   0       3307.54       3212.80        47.96 o
   7   2   0        362.86        355.17        17.75 o
   8   2   0       1878.68       1835.82        43.39 o
   9   2   0          1.07         -3.42         6.56 o
  10   2   0        305.13        314.72        27.94 o
  11   2   0          9.71         24.44        23.03 o
  12   2   0        118.34        161.62        36.96 o
 -11   3   0         67.73         76.97        21.44 o
 -10   3   0         71.60         89.89        17.75 o
  -9   3   0        235.57        286.52        23.17 o
  -8   3   0          6.95         -3.75         9.55 o
  -7   3   0       1084.11       1076.15        38.43 o
  -6   3   0        359.53        328.60        16.17 o
  -5   3   0        650.95        627.75        14.17 o
  -4   3   0        149.84        138.25         9.66 o
  -3   3   0       5865.00       5818.20        49.79 o
  -2   3   0         94.56        114.64         6.07 o
  -1   3   0       9220.05       9014.85       137.76 o
   0   3   0        800.14        780.41        15.62 o
   1   3   0       2406.37       2455.80        31.28 o
   2   3   0         81.64         95.28         4.39 o
   3   3   0       4527.31       4675.04        28.29 o
   4   3   0        340.62        346.99        11.67 o
   5   3   0       3660.39       3536.36        33.01 o
   6   3   0        138.40        145.30         6.47 o
   7   3   0       1876.28       1756.49        44.87 o
   8   3   0         81.69         75.73         6.45 o
   9   3   0          8.77          5.73         6.73 o
  10   3   0          5.05         47.47        21.61 o
  11   3   0         26.31         43.66        27.91 o
  12   3   0         11.57         63.80        28.11 o
 -11   4   0         12.84         21.27        29.04 o
 -10   4   0         72.94         89.97        26.99 o
  -9   4   0         75.32        107.84        16.82 o
  -8   4   0        515.33        553.00        28.40 o
  -7   4   0        162.86        166.38        15.76 o
  -6   4   0       1852.97       1747.24        66.24 o
  -5   4   0         17.84         26.88         6.43 o
  -4   4   0        678.80        633.45        19.59 o
  -3   4   0         53.92         54.42         5.80 o
  -2   4   0        536.91        568.50        12.82 o
  -1   4   0         98.22        159.79        15.91 o
   0   4   0        216.60        212.87         9.48 o
   1   4   0         42.16         53.96         2.95 o
   2   4   0        169.19        205.27         8.22 o
   3   4   0       2647.06       3013.23        29.79 o
   4   4   0       6625.14       6716.49        38.41 o
   5   4   0         11.69         16.44         2.28 o
   6   4   0        393.54        420.34        13.17 o
   7   4   0        118.08         77.69        16.79 o
   8   4   0        679.02        719.25        22.36 o
   9   4   0        125.51        196.72        31.24 o
  10   4   0        344.75        394.22        43.07 o
  11   4   0        108.60        162.45        35.69 o
  12   4   0        135.09        149.45        35.44 o
 -10   5   0          3.87         -5.66        14.33 o
  -9   5   0          1.05         -0.64        12.62 o
  -8   5   0         28.34         16.38        14.71 o
  -7   5   0         28.97         46.60        11.34 o
  -6   5   0         94.51        112.12        12.98 o
  -5   5   0        311.02        339.42        30.70 o
  -4   5   0        273.12        239.33        14.37 o
  -3   5   0         11.41         16.00         2.98 o
  -2   5   0          0.63          3.64         2.08 o
  -1   5   0       2657.61       1980.39       317.83 o
   0   5   0         61.42         82.91         7.07 o
   1   5   0       2571.61       2528.92        23.69 o
   2   5   0          0.19         -0.53         2.65 o
   3   5   0       3071.06       3038.56        37.28 o
   4   5   0        113.49        119.09         6.21 o
   5   5   0       3137.25       2987.65        41.41 o
   6   5   0          1.38         -1.72         4.77 o
   7   5   0       1140.23       1094.92        38.33 o
   8   5   0          2.11         29.28        16.82 o
   9   5   0       1377.10       1499.83        74.55 o
  10   5   0          5.11         19.90        17.79 o
  11   5   0         88.79        119.18        33.00 o
  12   5   0          0.34         40.72        28.94 o
 -10   6   0         21.78         29.52        24.64 o
  -9   6   0         12.34         -2.20        18.82 o
  -8   6   0        168.01        212.36        32.75 o
  -7   6   0          7.66         19.99        18.14 o
  -6   6   0        769.54        809.65        52.65 o
  -5   6   0         40.19         51.52         9.26 o
  -4   6   0        924.85        919.69        25.95 o
  -3   6   0         27.92         22.90         4.42 o
  -2   6   0       2020.35       1997.49        67.85 o
  -1   6   0         37.17         39.65        13.54 o
   0   6   0       1470.78       1415.84        53.73 o
   1   6   0         60.45         60.21         6.95 o
   2   6   0       2084.25       2169.28        27.83 o
   3   6   0        223.83        232.43        11.84 o
   4   6   0        502.32        499.92        17.83 o
   5   6   0        563.30        601.05        14.73 o
   6   6   0          6.82         12.42         4.06 o
   7   6   0         14.95         34.09        19.55 o
   8   6   0          3.50         30.07        18.23 o
   9   6   0         80.80         76.31        21.07 o
  10   6   0          2.27         10.41        20.24 o
  11   6   0        158.58        173.74        34.02 o
  12   6   0         45.84         80.37        29.43 o
  -9   7   0         66.89         77.04        29.23 o
  -8   7   0          0.39         29.97        21.80 o
  -7   7   0         82.99        103.88        26.79 o
  -6   7   0         18.06         43.80        18.48 o
  -5   7   0          2.33          2.69        13.69 o
  -4   7   0         42.87         40.92        17.16 o
  -3   7   0         55.97         47.13        17.11 o
  -2   7   0        418.80        390.31        34.56 o
  -1   7   0        737.62        761.01        44.98 o
   0   7   0         11.76         15.25        10.17 o
   1   7   0        137.37        163.13        22.00 o
   2   7   0          1.60          0.80         5.79 o
   3   7   0        663.62        634.56        21.66 o
   4   7   0          7.40         -1.76         7.56 o
   5   7   0        286.49        286.81        11.66 o
   6   7   0         27.21         36.04         5.53 o
   7   7   0         92.21         90.46        11.57 o
   8   7   0        123.59         99.64        15.62 o
   9   7   0        401.97        486.03        45.37 o
  10   7   0        101.68        111.17        28.55 o
  11   7   0        294.25        364.64        46.74 o
  12   7   0          0.16        -14.71        21.95 o
  -8   8   0          5.36         63.89        26.35 o
  -7   8   0         50.44         32.17        24.44 o
  -6   8   0        172.32        215.73        35.10 o
  -5   8   0         83.88         97.92        26.01 o
  -4   8   0         43.85         76.60        21.31 o
  -3   8   0         40.95         28.89        15.50 o
  -2   8   0        603.55        675.71        48.84 o
  -1   8   0          0.16          3.32        13.98 o
   0   8   0        642.59        704.35        47.57 o
   1   8   0         70.79         90.00        20.48 o
   2   8   0       1161.21       1252.79        34.78 o
   3   8   0         10.65         16.31         5.81 o
   4   8   0        345.83        359.31        18.60 o
   5   8   0          0.56         13.22         7.14 o
   6   8   0        810.45        832.43        29.46 o
   7   8   0        243.10        191.55        19.49 o
   8   8   0         63.32         72.43        14.78 o
   9   8   0          4.53         -6.40        19.80 o
  10   8   0        145.03        102.22        25.86 o
  11   8   0         15.95         -5.67        19.46 o
  -7   9   0         35.00         63.70        28.50 o
  -6   9   0          6.62         37.35        23.81 o
  -5   9   0         77.03         87.41        29.87 o
  -4   9   0         23.59         30.51        21.56 o
  -3   9   0         99.93        117.23        28.26 o
  -2   9   0          4.52         30.02        18.67 o
  -1   9   0        436.62        456.50        44.29 o
   0   9   0        370.91        354.82        38.23 o
   1   9   0        443.16        462.90        41.85 o
   2   9   0        106.06        125.44        23.95 o
   3   9   0         41.58         47.27        12.54 o
   4   9   0         11.40         20.22         9.93 o
   5   9   0         20.11         27.98         8.17 o
   6   9   0          0.62         16.39        13.14 o
   7   9   0        101.84        123.39        18.97 o
   8   9   0         73.79         40.90        28.55 o
   9   9   0          4.38        -15.00        16.54 o
  10   9   0         89.20         41.94        18.72 o
  11   9   0          1.36        -36.52        36.52 o
  -5  10   0          2.57         36.62        23.37 o
  -4  10   0          7.37          6.84        21.71 o
  -3  10   0         19.98         30.46        22.98 o
  -2  10   0          0.10         32.12        24.15 o
  -1  10   0          0.02         16.72        17.94 o
   0  10   0         21.80         55.88        21.95 o
   1  10   0         25.84         47.91        20.53 o
   2  10   0        188.21        163.52        29.38 o
   3  10   0         91.27        116.26        18.77 o
   4  10   0         40.26         58.90        15.12 o
   5  10   0          1.80         10.22        14.52 o
   6  10   0         44.28         45.22        23.47 o
   7  10   0         35.12         47.96        26.15 o
   8  10   0        163.90        208.65        45.42 o
   9  10   0         74.20          2.88        24.05 o
  -4  11   0          8.09         23.86        22.59 o
  -3  11   0         62.28         54.75        23.91 o
  -2  11   0         13.14         17.99        20.39 o
  -1  11   0         30.60         62.57        29.48 o
   0  11   0          0.09         10.22        22.24 o
   1  11   0        132.09        125.15        27.96 o
   2  11   0        209.17        189.14        36.22 o
   3  11   0        238.16        260.22        28.95 o
   4  11   0          5.77          7.63        18.28 o
   5  11   0        100.70         88.53        28.99 o
   6  11   0          0.31         55.34        24.54 o
   7  11   0         92.08         90.93        29.28 o
   8  11   0          0.11         -3.37        23.56 o
  -2  12   0         15.57         12.17        29.33 o
  -1  12   0         20.00         68.98        32.51 o
   0  12   0         38.45         29.04        23.37 o
   1  12   0          7.54         18.04        20.63 o
   2  12   0          3.19         26.74        26.94 o
   3  12   0         28.31         59.56        22.76 o
   4  12   0          5.55        -22.44        22.44 o
   5  12   0         28.03         30.11        24.69 o
   6  12   0          0.45         26.11        27.77 o
   7  12   0          1.67          7.38        24.88 o
   0  13   0          0.77         37.54        31.53 o
   1  13   0          0.26         39.94        28.26 o
  -1 -13   1          0.54         26.35        33.24 o
  -6 -12   1         36.11         74.06        29.09 o
  -5 -12   1          7.78         -1.12        20.14 o
  -4 -12   1          1.39         32.51        24.69 o
  -3 -12   1         28.85         29.38        25.57 o
  -2 -12   1          3.03         13.59        24.00 o
  -1 -12   1          2.37          8.02        19.55 o
   0 -12   1         43.58         58.47        29.77 o
   1 -12   1          2.06         13.30        25.57 o
   2 -12   1          1.02         14.76        24.30 o
  -8 -11   1         78.31         92.20        36.03 o
  -7 -11   1         34.55         10.61        19.75 o
  -6 -11   1         43.90         81.20        30.75 o
  -5 -11   1         12.36          8.21        16.62 o
  -4 -11   1         10.20        -14.47        16.57 o
  -3 -11   1         26.50         58.11        17.65 o
  -2 -11   1        251.53        195.98        36.03 o
  -1 -11   1          5.23         44.19        26.30 o
   0 -11   1          2.28         15.55        20.09 o
   1 -11   1          0.99         40.09        25.27 o
   2 -11   1          5.31          4.35        21.75 o
   3 -11   1          5.38         48.15        27.03 o
   4 -11   1          1.59         26.84        27.13 o
  -9 -10   1          5.98        -26.59        27.52 o
  -8 -10   1         11.29         11.00        21.31 o
  -7 -10   1         46.18         61.74        28.60 o
  -6 -10   1        113.29        140.28        21.02 o
  -5 -10   1          0.20         22.29        18.63 o
  -4 -10   1         56.51         57.87        21.75 o
  -3 -10   1         13.90         19.90        13.00 o
  -2 -10   1         65.12         65.17        26.30 o
  -1 -10   1         66.41         76.90        23.47 o
   0 -10   1         23.68         34.71        20.92 o
   1 -10   1          9.66         28.21        21.41 o
   2 -10   1        302.23        279.04        40.04 o
   3 -10   1         78.31         62.67        25.37 o
   4 -10   1         10.11         41.46        22.24 o
   5 -10   1          4.99         40.43        28.55 o
 -11  -9   1         63.44         94.40        30.07 o
 -10  -9   1          1.30         29.23        22.44 o
  -9  -9   1        130.94        140.91        23.57 o
  -8  -9   1         15.43         -3.97        14.00 o
  -7  -9   1        241.82        276.96        47.27 o
  -6  -9   1         86.04        120.29        14.48 o
  -5  -9   1        492.50        511.98        44.88 o
  -4  -9   1          3.67         -1.32         8.48 o
  -3  -9   1        336.93        291.88        24.82 o
  -2  -9   1          1.12         13.10        16.77 o
  -1  -9   1        489.85        537.94        45.76 o
   0  -9   1        411.65        435.82        42.29 o
   1  -9   1         27.67         58.57        23.37 o
   2  -9   1          0.59         17.79        21.27 o
   3  -9   1         19.87         35.93        21.36 o
   4  -9   1          6.99         22.24        20.53 o
   5  -9   1         16.20         18.92        21.31 o
   6  -9   1         31.37         20.39        21.71 o
   7  -9   1          1.61         -3.23        21.41 o
 -11  -8   1         10.39          3.03        28.45 o
 -10  -8   1          1.96        -28.40        28.40 o
  -9  -8   1         28.64         -0.34        21.80 o
  -8  -8   1         17.66        -14.38        14.38 o
  -7  -8   1          1.76        -13.71        13.71 o
  -6  -8   1        124.70        132.23        14.29 o
  -5  -8   1         53.86         53.12         8.96 o
  -4  -8   1          1.59          1.54         6.46 o
  -3  -8   1          8.53          7.28         8.42 o
  -2  -8   1        190.19        225.00        14.38 o
  -1  -8   1          0.26          3.91        12.81 o
   0  -8   1        130.44        145.05        25.27 o
   1  -8   1        117.33        145.68        25.27 o
   2  -8   1        183.43        177.55        26.11 o
   3  -8   1          2.90         36.18        18.28 o
   4  -8   1        359.43        338.39        38.28 o
   5  -8   1         98.78         84.82        23.61 o
   6  -8   1        137.60        147.88        31.82 o
   7  -8   1         28.26         19.60        20.14 o
   8  -8   1          1.77         24.74        19.46 o
 -11  -7   1          5.55        -28.31        28.31 o
 -10  -7   1          3.24         -9.78        18.72 o
  -9  -7   1        191.81        169.59        28.45 o
  -8  -7   1        145.50        127.96        19.05 o
  -7  -7   1        264.57        254.30        16.65 o
  -6  -7   1         10.45         -5.11         7.75 o
  -5  -7   1       1638.05       1741.42        36.48 o
  -4  -7   1         48.79         50.69         7.99 o
  -3  -7   1       1768.56       1761.59        36.81 o
  -2  -7   1          0.05          1.41         8.95 o
  -1  -7   1        799.89        764.03        39.28 o
   0  -7   1         18.74         23.51        14.91 o
   1  -7   1       1923.49       1831.18        69.96 o
   2  -7   1        533.46        525.82        39.60 o
   3  -7   1        507.18        544.84        41.80 o
   4  -7   1         13.22          4.99        12.61 o
   5  -7   1        177.82        218.96        30.85 o
   6  -7   1        156.19        120.41        24.00 o
   7  -7   1        104.07        129.40        30.46 o
   8  -7   1         12.71        -17.84        17.84 o
   9  -7   1         19.88         49.47        24.64 o
 -12  -6   1        127.60        151.89        34.56 o
 -11  -6   1          2.63          1.81        20.58 o
 -10  -6   1         63.95         53.58        18.82 o
  -9  -6   1          0.31         16.38        15.64 o
  -8  -6   1        720.52        840.94        53.38 o
  -7  -6   1        139.27        148.98        24.20 o
  -6  -6   1        311.35        304.91        16.52 o
  -5  -6   1        221.44        224.73        10.64 o
  -4  -6   1       3129.82       3057.14        69.81 o
  -3  -6   1         21.54         25.43         4.07 o
  -2  -6   1        318.85        265.81        15.26 o
  -1  -6   1         33.96         47.62         8.19 o
   0  -6   1       1042.22       1109.33        47.42 o
   1  -6   1          8.05          9.70         2.03 o
   2  -6   1        499.41        379.21        40.84 o
   3  -6   1         52.84         59.25        15.79 o
   4  -6   1          1.84         -3.72        11.98 o
   5  -6   1         14.53         -4.94        11.49 o
   6  -6   1        259.43        219.65        29.63 o
   7  -6   1        377.81        372.61        38.72 o
   8  -6   1         42.61         59.10        22.44 o
   9  -6   1          1.14         31.19        19.60 o
  10  -6   1          1.07         10.27        15.39 o
 -12  -5   1          2.27        -20.29        30.60 o
 -11  -5   1         46.08         95.18        29.23 o
 -10  -5   1         16.11         36.42        22.78 o
  -9  -5   1        287.03        312.77        36.96 o
  -8  -5   1        154.51        191.73        29.04 o
  -7  -5   1         18.17         36.42        15.45 o
  -6  -5   1        585.98        613.51        30.40 o
  -5  -5   1        727.80        736.69        22.45 o
  -4  -5   1          3.26          3.79         1.57 o
  -3  -5   1       1668.13       1732.20        35.38 o
  -2  -5   1         63.78         55.73         5.30 o
  -1  -5   1        164.04        184.45        10.08 o
   0  -5   1         18.11         19.40         3.00 o
   1  -5   1       1646.31       1462.18        42.85 o
   2  -5   1          2.41          5.46         2.27 o
   3  -5   1       4309.26       4254.91        46.11 o
   4  -5   1        625.89        616.64        29.52 o
   5  -5   1        556.96        547.46        29.78 o
   6  -5   1         59.83         74.45        18.14 o
   7  -5   1        235.66        240.96        30.60 o
   8  -5   1          8.39         14.08        16.28 o
   9  -5   1        227.33        272.29        30.26 o
  10  -5   1          4.80          5.59        13.84 o
 -12  -4   1         47.04         31.14        24.88 o
 -11  -4   1          5.03         35.64        26.25 o
 -10  -4   1        129.82        137.03        27.57 o
  -9  -4   1        118.33        135.51        27.47 o
  -8  -4   1        534.53        596.02        44.88 o
  -7  -4   1         24.99         30.17        13.35 o
  -6  -4   1       1171.44       1196.83        40.96 o
  -5  -4   1          0.44         -0.54         3.15 o
  -4  -4   1       2424.79       2079.40        46.41 o
  -3  -4   1        306.26        364.40         9.07 o
  -2  -4   1       9834.22      10153.44        89.17 o
  -1  -4   1       1028.07       1164.24        27.72 o
   0  -4   1       8461.37       8712.45        51.93 o
   1  -4   1        286.42        352.77        11.15 o
   2  -4   1       3755.21       3645.20        37.50 o
   3  -4   1         78.08         83.45         7.19 o
   4  -4   1       2911.36       2889.66        57.15 o
   5  -4   1          8.68          3.39         2.56 o
   6  -4   1        112.93        107.33        12.06 o
   7  -4   1          4.35          4.45         9.22 o
   8  -4   1         32.18         47.86        14.71 o
   9  -4   1         59.12         75.37        13.69 o
  10  -4   1          0.20          3.23        12.69 o
  11  -4   1          1.36         17.55        15.88 o
 -12  -3   1          6.84         -2.44        19.85 o
 -11  -3   1        461.35        588.35        55.39 o
 -10  -3   1          1.58         39.84        21.95 o
  -9  -3   1        743.55        914.32        59.49 o
  -8  -3   1        137.61        123.23        11.36 o
  -7  -3   1       2381.07       2324.39       103.17 o
  -6  -3   1          3.98          8.55         3.50 o
  -5  -3   1       1708.44       1560.18        30.86 o
  -4  -3   1        921.85        917.66        48.10 o
  -3  -3   1        213.28        158.10         5.77 o
  -2  -3   1        196.44        192.14         5.24 o
  -1  -3   1       1111.45       1147.67        16.12 o
   0  -3   1         11.65         24.20         3.09 o
   1  -3   1         14.83         35.81         4.48 o
   2  -3   1        194.65        232.21        10.73 o
   3  -3   1         14.42         18.67         8.75 o
   4  -3   1         13.21         10.56         8.80 o
   5  -3   1       1786.74       1708.76        38.77 o
   6  -3   1        290.24        268.33        12.28 o
   7  -3   1        280.41        248.54        12.95 o
   8  -3   1         57.00         65.63        14.09 o
   9  -3   1         93.74         98.47        15.20 o
  10  -3   1          7.99         25.45        14.03 o
  11  -3   1        188.84        250.48        31.36 o
 -12  -2   1          7.02         23.27        22.19 o
 -11  -2   1          4.41         38.38        25.52 o
 -10  -2   1         51.27         69.03        24.93 o
  -9  -2   1        143.09        186.16        29.09 o
  -8  -2   1         22.19         19.62         4.30 o
  -7  -2   1         62.64         48.99         6.87 o
  -6  -2   1          9.70         24.04         3.19 o
  -5  -2   1          1.23          3.20         2.00 o
  -4  -2   1       1785.83       1717.96        20.00 o
  -3  -2   1         62.34         85.14         4.58 o
  -1  -2   1       3438.91       4196.95        28.40 o
   0  -2   1      38662.94      41773.21       620.49 o
   1  -2   1       2809.29       3213.50        30.74 o
   2  -2   1       8098.19       8178.23        95.18 o
   3  -2   1         92.62         81.72         7.36 o
   4  -2   1       5024.75       4909.70       105.42 o
   5  -2   1         10.94         23.76         8.90 o
   6  -2   1       2180.87       2112.36        40.24 o
   7  -2   1        128.37        128.84        11.69 o
   8  -2   1       1046.30       1052.22        28.43 o
   9  -2   1         60.30         59.19        11.03 o
  10  -2   1        207.78        265.58        32.81 o
  11  -2   1         35.39         72.50        23.12 o
  12  -2   1         23.24         78.24        23.59 o
 -12  -1   1          0.65         -1.81        18.82 o
 -11  -1   1        365.96        417.93        46.00 o
 -10  -1   1         42.28         56.17        21.90 o
  -9  -1   1        831.61        891.15        56.32 o
  -8  -1   1          2.56         17.51         4.71 o
  -7  -1   1       1290.41       1193.09        21.12 o
  -6  -1   1         23.61         21.96         3.43 o
  -5  -1   1       9845.09       9507.17        93.96 o
  -4  -1   1         53.78         63.38         5.29 o
  -3  -1   1      16427.56      16282.92       206.98 o
  -2  -1   1         10.77         19.00         1.42 o
   2  -1   1        551.91        654.72        16.35 o
   3  -1   1       4775.15       4949.26        49.94 o
   4  -1   1        367.93        439.87        17.08 o
   5  -1   1       2068.53       2079.47        60.33 o
   6  -1   1        241.71        234.17        13.52 o
   7  -1   1        465.00        412.75        18.85 o
   8  -1   1        431.13        396.24        20.35 o
   9  -1   1         53.80         59.82        11.73 o
  10  -1   1          0.88         13.66         9.36 o
  11  -1   1          5.77         30.03        19.74 o
  12  -1   1          5.77         43.70        24.93 o
 -12   0   1         37.12         75.14        27.03 o
 -11   0   1          3.56          1.91        21.95 o
 -10   0   1        411.45        454.72        37.00 o
  -9   0   1          0.42         11.44         8.09 o
  -8   0   1        544.21        505.19        16.43 o
  -7   0   1         45.04         50.98         5.58 o
  -6   0   1       2239.80       2169.79        27.65 o
  -5   0   1        670.82        716.52        15.85 o
  -4   0   1        833.85        890.25        20.43 o
  -3   0   1        107.02        139.48         5.02 o
  -2   0   1        949.01       1025.92        10.93 o
   2   0   1        521.26        675.95        19.95 o
   3   0   1        861.27        968.44        19.33 o
   4   0   1       4064.44       4300.18        62.55 o
   5   0   1        263.35        239.26        12.20 o
   6   0   1       1075.34       1059.49        27.29 o
   7   0   1        166.40        166.44        12.91 o
   8   0   1       1508.85       1448.57        38.32 o
   9   0   1         12.21          9.53         6.52 o
  10   0   1        311.35        303.01        16.51 o
  11   0   1          0.76         24.71        23.91 o
  12   0   1        260.19        350.22        45.90 o
 -12   1   1          1.22        -24.54        24.54 o
 -11   1   1         56.71         64.93        22.09 o
 -10   1   1         25.45         43.67        17.58 o
  -9   1   1         24.25         40.03        10.29 o
  -8   1   1          7.10         13.71         6.29 o
  -7   1   1        351.06        355.17        13.53 o
  -6   1   1        189.70        197.48        10.91 o
  -5   1   1       1151.54       1064.81        19.00 o
  -4   1   1        174.61        192.28         8.13 o
  -3   1   1      13791.83      13883.35       123.51 o
   3   1   1      13325.87      14546.86       266.45 o
   4   1   1        143.13        198.91         9.66 o
   5   1   1       5639.16       5725.57        56.28 o
   6   1   1         33.19         35.65         6.04 o
   7   1   1       2385.86       2329.12        47.98 o
   8   1   1        270.88        266.43        16.28 o
   9   1   1         54.02         53.87        10.14 o
  10   1   1          3.77         -8.81         8.95 o
  11   1   1        132.51        163.13        20.23 o
  12   1   1         21.65         72.35        30.94 o
 -12   2   1         50.26         39.06        24.96 o
 -11   2   1         78.19         55.56        25.64 o
 -10   2   1        151.84        197.81        26.79 o
  -9   2   1         17.63         26.72         9.89 o
  -8   2   1        683.29        710.93        25.03 o
  -7   2   1        394.10        392.58        22.25 o
  -6   2   1       4792.16       4591.58        55.86 o
  -5   2   1         48.71         57.48         6.77 o
  -4   2   1       3223.35       3229.99        39.50 o
  -3   2   1        368.01        433.08        16.30 o
  -2   2   1       5944.25       6259.59        75.82 o
  -1   2   1         62.58         67.84         4.12 o
   2   2   1      39801.17      42911.91       803.57 o
   3   2   1        400.35        460.34        31.07 o
   4   2   1        114.16        109.43         6.46 o
   5   2   1        278.00        253.88        27.06 o
   6   2   1         32.86         45.15         6.88 o
   7   2   1         93.99         93.71        10.32 o
   8   2   1         71.13         59.13         8.54 o
   9   2   1         22.43          5.30        11.85 o
  10   2   1         83.85         73.77        13.05 o
  11   2   1        182.55        249.37        37.20 o
  12   2   1         88.10         89.07        27.62 o
 -11   3   1         33.14         16.95        14.21 o
 -10   3   1          0.56         -9.25         9.25 o
  -9   3   1         44.43         63.99        12.40 o
  -8   3   1          1.92         17.03         7.47 o
  -7   3   1        157.12        154.03        14.48 o
  -6   3   1         17.10         22.92         9.27 o
  -5   3   1         55.91         39.72         6.74 o
  -4   3   1         32.24         27.84         5.91 o
  -3   3   1        197.39        211.38        17.35 o
  -2   3   1       1006.66       1089.22        37.76 o
  -1   3   1       2044.26       2100.45        47.13 o
   0   3   1        586.41        726.20        14.27 o
   1   3   1       3052.66       2999.61        51.13 o
   2   3   1        310.20        332.70        11.79 o
   3   3   1       3170.92       3381.64        39.66 o
   4   3   1         22.52         24.51         2.78 o
   5   3   1       4183.01       4293.58        60.57 o
   6   3   1        254.67        251.93        10.80 o
   7   3   1       1419.99       1404.21        35.96 o
   8   3   1          5.11          4.06         5.17 o
   9   3   1        987.09        946.90        33.68 o
  10   3   1         12.80          9.16         9.12 o
  11   3   1         46.97        114.30        29.38 o
  12   3   1          0.91         29.92        29.53 o
 -11   4   1          7.69         47.76        33.10 o
 -10   4   1          5.88         36.14        17.06 o
  -9   4   1        124.18        108.28        13.58 o
  -8   4   1        127.68        165.92        17.15 o
  -7   4   1        153.05        140.76        12.42 o
  -6   4   1       1230.31       1240.04        29.58 o
  -5   4   1         79.80         84.10         8.23 o
  -4   4   1       1706.11       1686.98        28.19 o
  -3   4   1        180.83        194.39         8.67 o
  -2   4   1       3948.64       3617.25       130.99 o
  -1   4   1        688.44        751.67        32.80 o
   0   4   1       4036.09       3956.46        71.52 o
   1   4   1        267.41        270.28         7.83 o
   2   4   1       6803.15       6863.31        76.82 o
   4   4   1      12092.58      12859.05       108.84 o
   5   4   1          1.22          3.79         2.97 o
   6   4   1       2183.38       2110.71        27.39 o
   7   4   1         24.01         33.65         6.23 o
   8   4   1        655.85        678.73        26.20 o
   9   4   1          2.55          1.84         7.94 o
  10   4   1        540.55        557.67        69.32 o
  11   4   1        118.70        150.33        31.38 o
  12   4   1          1.38         42.68        27.62 o
 -10   5   1          3.67         19.42        22.41 o
  -9   5   1        101.06         96.30        19.61 o
  -8   5   1         22.80          4.99        12.86 o
  -7   5   1        242.73        251.87        19.44 o
  -6   5   1          2.57         13.48         6.41 o
  -5   5   1        678.13        645.88        20.47 o
  -4   5   1        108.77        107.76         8.06 o
  -3   5   1       1332.79       1222.82        34.95 o
  -2   5   1         71.33         53.62        15.15 o
  -1   5   1       1875.49       1922.16        58.32 o
   0   5   1        850.40        890.17        38.52 o
   1   5   1        812.42        888.31        17.85 o
   2   5   1        248.55        247.45         9.66 o
   3   5   1          9.57         15.84         6.43 o
   4   5   1         33.64         40.71         5.14 o
   5   5   1         91.91         76.23         4.75 o
   6   5   1        219.64        202.95         8.77 o
   7   5   1         11.51          6.27         4.79 o
   8   5   1        221.66        236.30        13.94 o
   9   5   1         39.20         60.49        14.47 o
  10   5   1         75.32         90.16        33.78 o
  11   5   1         94.90        176.58        35.83 o
  12   5   1          2.38          5.08        24.15 o
 -10   6   1          1.71         30.62        19.09 o
  -9   6   1          6.28         41.70        21.80 o
  -8   6   1          3.12         12.56        15.06 o
  -7   6   1        200.77        181.42        29.53 o
  -6   6   1         12.74          5.08        11.93 o
  -5   6   1         42.27         37.21         7.51 o
  -4   6   1          2.97          7.38         6.23 o
  -3   6   1         58.79         49.03         4.60 o
  -2   6   1        780.59        791.01        21.26 o
  -1   6   1         15.58         20.83        10.90 o
   0   6   1        697.86        683.58        38.28 o
   1   6   1        298.58        308.08        25.37 o
   2   6   1        907.84        952.11        18.34 o
   3   6   1          4.48          5.71         3.66 o
   4   6   1        823.99        829.39        25.25 o
   5   6   1       1639.37       1809.88        25.55 o
   6   6   1       5631.14       5663.68        54.10 o
   7   6   1         18.90         17.91         4.34 o
   8   6   1        630.19        705.44        42.16 o
   9   6   1         12.54         23.51        17.53 o
  10   6   1        523.14        729.68        57.93 o
  11   6   1         17.26         55.09        26.20 o
  12   6   1        237.14        337.12        46.39 o
  -9   7   1         16.48         54.90        24.54 o
  -8   7   1          4.95         20.39        20.83 o
  -7   7   1         32.78         50.45        19.41 o
  -6   7   1         36.75         19.65        17.84 o
  -5   7   1        135.61        189.43        28.35 o
  -4   7   1         27.72          0.44        15.06 o
  -3   7   1        826.17        740.20        59.23 o
  -2   7   1         99.66         81.25        12.71 o
  -1   7   1       1074.73        745.23       227.20 o
   0   7   1         13.12         16.13        10.66 o
   1   7   1       1190.79       1054.67       113.46 o
   2   7   1        257.34        266.88        10.13 o
   3   7   1       1705.22       1810.39        39.52 o
   4   7   1          4.49          5.80         5.45 o
   5   7   1        393.68        404.47        13.37 o
   6   7   1          4.91          9.90         4.67 o
   7   7   1        712.10        757.47        30.93 o
   8   7   1        167.37        140.02        18.90 o
   9   7   1         33.84         56.61        18.67 o
  10   7   1         86.57        119.14        28.75 o
  11   7   1        126.51        140.45        33.34 o
  12   7   1          7.96         13.05        25.18 o
  -8   8   1         12.09         35.20        25.71 o
  -7   8   1          0.03         29.58        21.75 o
  -6   8   1         52.37         89.90        27.62 o
  -5   8   1         97.02        110.87        26.74 o
  -4   8   1        181.35        183.03        30.21 o
  -3   8   1          6.88         18.09        14.96 o
  -2   8   1         20.73         20.58        16.77 o
  -1   8   1          3.82         22.54        15.69 o
   0   8   1         62.89         66.78        17.99 o
   1   8   1         26.86         29.23        12.95 o
   2   8   1          8.34          8.54         3.25 o
   3   8   1         88.07        110.39        10.98 o
   4   8   1         43.26         59.47         9.09 o
   5   8   1        124.03        115.63        10.63 o
   6   8   1        196.53        202.79        14.46 o
   7   8   1        953.74       1050.36        44.59 o
   8   8   1        493.41        528.81        34.60 o
   9   8   1          1.68         47.32        20.43 o
  10   8   1        127.15        126.03        28.70 o
  11   8   1         43.00         48.06        24.59 o
  -7   9   1          3.43         33.68        24.64 o
  -6   9   1          0.84         11.59        17.89 o
  -5   9   1          3.68         28.31        22.68 o
  -4   9   1         15.70         23.17        20.04 o
  -3   9   1         92.33        109.41        26.20 o
  -2   9   1          3.34         24.00        18.58 o
  -1   9   1        116.51        154.28        27.23 o
   0   9   1         70.73         47.96        19.36 o
   1   9   1          7.11         48.79        19.21 o
   2   9   1          0.09          3.57        12.47 o
   3   9   1        451.97        568.74        47.37 o
   4   9   1          0.14          6.35        11.81 o
   5   9   1        736.40        703.81        35.96 o
   6   9   1          6.00        -10.88        18.33 o
   7   9   1        337.90        364.57        27.59 o
   8   9   1          2.65          8.54        35.08 o
   9   9   1        183.35        159.32        20.84 o
  10   9   1         10.81        -25.32        25.32 o
  11   9   1        113.86         81.44        25.67 o
  -5  10   1          3.68         20.04        26.40 o
  -4  10   1        136.44        128.86        33.29 o
  -3  10   1         81.71         82.72        27.23 o
  -2  10   1         46.73         37.01        20.39 o
  -1  10   1          1.25         31.97        20.43 o
   0  10   1        146.25        149.15        28.70 o
   1  10   1          2.30         -3.08        14.37 o
   2  10   1        268.71        279.78        36.91 o
   3  10   1          5.98        -10.85        14.96 o
   4  10   1        160.43        183.97        21.83 o
   5  10   1         17.35         16.64        10.41 o
   6  10   1         79.00         60.37        23.66 o
   7  10   1         49.06         76.07        30.21 o
   8  10   1          1.74        -12.32        23.32 o
   9  10   1        252.91        248.93        50.30 o
  -4  11   1          4.63         16.82        23.76 o
  -3  11   1         13.65         20.73        22.59 o
  -2  11   1          1.22         11.39        23.61 o
  -1  11   1          0.95         -3.81        18.77 o
   0  11   1         15.94         29.43        21.46 o
   1  11   1         69.15         33.29        22.93 o
   2  11   1         47.84         -0.44        18.38 o
   3  11   1         12.74         17.83        15.62 o
   4  11   1         45.93         52.30        17.33 o
   5  11   1         15.21         55.53        23.95 o
   6  11   1          0.27         27.72        22.63 o
   7  11   1         79.34         92.05        30.94 o
   8  11   1         27.18         20.34        27.67 o
   9  11   1         33.26         40.28        27.77 o
  -2  12   1         39.71         45.32        31.43 o
  -1  12   1         29.37         53.87        26.01 o
   0  12   1         11.90         27.82        23.03 o
   1  12   1          0.03         -5.28        20.19 o
   2  12   1         58.48        110.83        36.62 o
   3  12   1          0.30          7.63        15.74 o
   4  12   1        120.64        123.24        38.33 o
   5  12   1         23.86         10.66        18.33 o
   6  12   1         49.29         65.70        27.72 o
   7  12   1          4.17         32.85        26.55 o
   0  13   1          6.78         48.94        30.26 o
   1  13   1         14.22         28.16        30.41 o
   2  13   1         11.82         16.91        30.36 o
   3  13   1         58.44         51.72        28.50 o
  -5 -12   2          8.51         35.42        26.69 o
  -4 -12   2          1.80         20.43        25.32 o
  -3 -12   2         34.79         10.61        22.00 o
  -2 -12   2         17.06         39.84        24.93 o
  -1 -12   2         19.53         16.62        23.86 o
   0 -12   2          6.94         11.10        23.22 o
   1 -12   2          2.68         21.66        24.35 o
  -8 -11   2          1.95         -4.89        23.47 o
  -7 -11   2          3.60          1.27        20.29 o
  -6 -11   2          9.61         46.74        25.86 o
  -5 -11   2         42.19         11.34        16.62 o
  -4 -11   2          4.42          5.38        21.71 o
  -3 -11   2         89.04         98.80        28.40 o
  -2 -11   2         64.09         43.56        22.73 o
  -1 -11   2         67.12         80.56        26.64 o
   0 -11   2         23.96          8.90        19.55 o
   1 -11   2          1.34         44.44        26.59 o
   2 -11   2          2.06         -1.86        23.76 o
   3 -11   2          8.82         27.57        21.85 o
  -9 -10   2          8.30        -28.26        28.26 o
  -8 -10   2         19.65         33.14        26.20 o
  -7 -10   2          0.28         -1.32        17.89 o
  -6 -10   2        135.37        153.00        21.92 o
  -5 -10   2         21.75         16.03        17.50 o
  -4 -10   2         90.53        135.41        30.16 o
  -3 -10   2          4.16         18.14        11.78 o
  -2 -10   2          6.46         23.03        21.85 o
  -1 -10   2         95.11         53.48        22.00 o
   0 -10   2         47.38         39.16        19.75 o
   1 -10   2         21.42         19.41        19.65 o
   2 -10   2          0.12         31.34        28.21 o
   3 -10   2          0.27         15.01        19.95 o
   4 -10   2         14.42         -5.52        21.66 o
   5 -10   2         16.26         15.06        25.47 o
 -10  -9   2          1.64        -10.46        20.78 o
  -9  -9   2          0.19         -8.49        14.03 o
  -8  -9   2         39.89         44.65        16.44 o
  -7  -9   2         20.05         12.57        12.52 o
  -6  -9   2         27.87         38.31        10.94 o
  -5  -9   2          7.28         13.54        10.32 o
  -4  -9   2        120.96        122.19        16.90 o
  -3  -9   2        113.05        112.20        16.97 o
  -2  -9   2          0.58         -6.94        14.67 o
  -1  -9   2        113.40        116.20        24.54 o
   0  -9   2        157.28        180.54        30.21 o
   1  -9   2        191.71        239.30        33.88 o
   2  -9   2          0.18         18.04        17.31 o
   3  -9   2         45.70         73.08        24.49 o
   4  -9   2         19.37         48.94        24.00 o
   5  -9   2         35.81         74.94        28.16 o
   6  -9   2         15.07         15.89        21.95 o
 -11  -8   2          8.65         31.82        27.28 o
 -10  -8   2         52.92         69.81        26.45 o
  -9  -8   2          0.37          3.91        16.82 o
  -8  -8   2        337.70        375.15        32.76 o
  -7  -8   2         51.84         42.97         9.01 o
  -6  -8   2        180.58        188.00        16.33 o
  -5  -8   2         29.11         57.48        12.99 o
  -4  -8   2       1232.41       1293.75        35.82 o
  -3  -8   2          3.71         -3.12        12.86 o
  -2  -8   2        364.23        408.13        26.91 o
  -1  -8   2         28.37         34.02        17.65 o
   0  -8   2        596.93        627.50        45.17 o
   1  -8   2        247.54        234.07        30.55 o
   2  -8   2         94.53        113.07        21.90 o
   3  -8   2         37.16         35.74        18.77 o
   4  -8   2        132.88        174.08        30.02 o
   5  -8   2         23.53         27.91        23.76 o
   6  -8   2          1.14         27.08        18.87 o
   7  -8   2         63.68         78.90        27.23 o
   8  -8   2         42.85         13.25        24.00 o
 -11  -7   2         65.41         24.15        21.66 o
 -10  -7   2          1.02        -33.34        33.34 o
  -9  -7   2        263.83        266.48        33.68 o
  -8  -7   2         10.11         -5.48        46.83 o
  -7  -7   2        238.75        250.81        23.85 o
  -6  -7   2         93.16         94.91        11.28 o
  -5  -7   2         36.96         46.22         7.00 o
  -4  -7   2        150.53        151.65        11.59 o
  -3  -7   2        278.63        293.80        16.07 o
  -2  -7   2        126.89        128.86        12.98 o
  -1  -7   2         38.74         18.19         9.02 o
   0  -7   2         38.91         29.63        11.49 o
   1  -7   2          4.47         12.66        13.05 o
   2  -7   2        510.05        464.42        37.84 o
   3  -7   2        290.14        287.79        32.70 o
   4  -7   2          3.28         27.82        15.30 o
   5  -7   2         48.09         34.66        17.21 o
   6  -7   2          1.86          9.73        16.47 o
   7  -7   2         53.59         64.38        22.73 o
   8  -7   2          1.75         44.05        23.51 o
   9  -7   2         76.53        131.26        31.87 o
 -11  -6   2          2.84        -22.63        30.94 o
 -10  -6   2         11.19        -25.03        25.03 o
  -9  -6   2         12.35        -14.03        20.19 o
  -8  -6   2        296.07        260.56        31.09 o
  -7  -6   2         14.78          1.51        15.30 o
  -6  -6   2        159.55        128.87        11.44 o
  -5  -6   2         58.45         54.64         5.61 o
  -4  -6   2        580.90        487.12        60.04 o
  -3  -6   2         37.00         37.86         4.95 o
  -2  -6   2       2657.59       2671.33        73.35 o
  -1  -6   2         36.11         52.51         8.73 o
   0  -6   2       3711.85       3605.42        35.62 o
   1  -6   2         27.93         14.58        21.63 o
   2  -6   2        219.20        198.60        14.05 o
   3  -6   2        279.72        259.44        27.13 o
   4  -6   2        690.67        705.92        46.74 o
   5  -6   2          0.46        -11.34        16.13 o
   6  -6   2        409.81        481.19        43.41 o
   7  -6   2          1.65         12.47        16.91 o
   8  -6   2         39.86         56.02        23.17 o
   9  -6   2          8.91         41.16        25.57 o
  10  -6   2         17.30         -0.88        22.51 o
 -12  -5   2          0.55        -33.54        33.54 o
 -11  -5   2        293.49        314.83        39.70 o
 -10  -5   2         14.26         19.99        15.84 o
  -9  -5   2        400.12        488.18        44.63 o
  -8  -5   2         34.18         22.63        15.89 o
  -7  -5   2       1403.97       1418.43        64.92 o
  -6  -5   2         10.15         15.18         8.23 o
  -5  -5   2       1907.82       1777.88        54.98 o
  -4  -5   2          0.80         10.34         5.42 o
  -3  -5   2       2034.54       1842.18        38.02 o
  -2  -5   2        638.24        685.71        16.68 o
  -1  -5   2       6169.98       6072.30        72.00 o
   0  -5   2         39.66         35.13         3.61 o
   1  -5   2        599.90        587.45        17.98 o
   2  -5   2         73.43         81.53         6.99 o
   3  -5   2       1120.08       1145.54        37.50 o
   4  -5   2        378.37        354.57        23.21 o
   5  -5   2          9.84         18.25         8.47 o
   6  -5   2         44.75         63.83        13.14 o
   7  -5   2         15.83         25.23        11.88 o
   8  -5   2         75.43         70.93        21.90 o
   9  -5   2          1.02         10.01        15.47 o
  10  -5   2          0.12          5.27        16.28 o
  11  -5   2         60.27         41.20        29.72 o
 -12  -4   2         81.25         50.89        27.72 o
 -11  -4   2          0.90         20.68        23.81 o
 -10  -4   2        400.77        462.85        47.42 o
  -9  -4   2         29.62         58.42        19.99 o
  -8  -4   2         38.13         33.44        15.06 o
  -7  -4   2         16.02         10.12        11.78 o
  -6  -4   2        425.57        449.20        20.66 o
  -5  -4   2        150.43        148.33         8.98 o
  -4  -4   2         33.28         40.68         4.79 o
  -3  -4   2          1.74          1.69         2.90 o
  -2  -4   2          6.05         12.03         2.23 o
  -1  -4   2        234.16        258.30         8.31 o
   0  -4   2       4657.59       5308.32        59.25 o
   1  -4   2        745.56        776.41        21.80 o
   2  -4   2       1511.06       1583.83        55.05 o
   3  -4   2        105.03         95.23        16.72 o
   4  -4   2        101.42        128.38        19.16 o
   5  -4   2        128.32        124.02        21.75 o
   6  -4   2        429.59        388.63        38.45 o
   7  -4   2        112.29        117.61        16.06 o
   8  -4   2        417.74        419.32        28.77 o
   9  -4   2        110.09         89.44        15.06 o
  10  -4   2         76.55         94.81        20.76 o
  11  -4   2          2.42         10.26        18.23 o
 -12  -3   2          1.04        -13.83        22.24 o
 -11  -3   2        205.40        195.84        34.81 o
 -10  -3   2         15.33         47.03        23.56 o
  -9  -3   2        276.20        270.63        33.68 o
  -8  -3   2         19.92         26.55        11.53 o
  -7  -3   2        160.52        168.02        29.33 o
  -6  -3   2         17.69         17.98         8.17 o
  -5  -3   2       2802.85       2751.98        51.88 o
  -4  -3   2        254.90        267.71        11.57 o
  -3  -3   2       7510.72       7189.73        89.51 o
  -2  -3   2         26.46         29.30         2.31 o
  -1  -3   2      11225.58      11871.18        90.70 o
   0  -3   2         47.99         57.53         4.00 o
   1  -3   2       6632.96       7012.11        61.78 o
   2  -3   2        256.49        258.61        12.07 o
   3  -3   2       4811.88       4707.06        91.32 o
   4  -3   2          4.20         17.60         9.29 o
   5  -3   2       6200.46       5883.90       119.28 o
   6  -3   2        209.81        220.82        27.18 o
   7  -3   2         84.02        102.37        10.70 o
   8  -3   2         17.05         16.37         9.60 o
   9  -3   2         62.06         82.12        13.01 o
  10  -3   2          2.15         11.18        13.86 o
  11  -3   2         19.12         49.79        13.81 o
  12  -3   2          0.31          4.69        27.91 o
 -12  -2   2        121.10        164.11        35.83 o
 -11  -2   2          8.67          9.29        18.48 o
 -10  -2   2        698.43        784.14        58.91 o
  -9  -2   2          0.15         28.83        12.75 o
  -8  -2   2       1825.65       1781.78       114.42 o
  -7  -2   2        260.89        178.52        59.62 o
  -6  -2   2       3157.49       3106.56        45.26 o
  -5  -2   2          2.92         12.57         9.53 o
  -4  -2   2       1776.46       1692.16        37.69 o
  -3  -2   2        244.02        251.07        12.10 o
  -2  -2   2       2978.92       2896.38        70.86 o
  -1  -2   2        278.48        335.93        12.81 o
   0  -2   2        498.48        457.66        12.86 o
   2  -2   2        173.36        122.90         5.88 o
   3  -2   2         21.60         40.19         5.32 o
   4  -2   2         70.63         75.53        12.27 o
   5  -2   2          4.21          7.77         8.02 o
   6  -2   2        782.61        731.24        43.61 o
   7  -2   2         26.57         28.04         9.67 o
   8  -2   2        186.42        176.33        16.62 o
   9  -2   2         72.23         72.03        12.17 o
  10  -2   2         41.38         41.33        12.01 o
  11  -2   2         18.52         30.00        12.75 o
  12  -2   2         39.10         46.00        45.76 o
 -12  -1   2         12.72         15.11        20.29 o
 -11  -1   2          2.28         -3.81        17.99 o
 -10  -1   2         18.78         25.67        17.70 o
  -9  -1   2         41.56         88.22        16.95 o
  -8  -1   2         15.02         22.35         5.85 o
  -7  -1   2        167.17        182.75        10.14 o
  -6  -1   2        230.23        223.94         9.64 o
  -5  -1   2         75.60        105.01         5.95 o
  -4  -1   2        212.79        213.29         6.24 o
  -3  -1   2        886.57        866.52        16.41 o
  -2  -1   2        864.32       1095.19        17.15 o
  -1  -1   2       3730.52       3997.05        40.70 o
   1  -1   2       6762.18       7293.46        87.48 o
   2  -1   2       1056.16       1198.59        35.15 o
   3  -1   2       8432.65       9860.95       198.72 o
   4  -1   2        302.20        314.19        23.07 o
   5  -1   2       5290.08       5366.58       100.22 o
   6  -1   2          2.55          4.41        16.47 o
   7  -1   2       3605.27       3601.11        56.32 o
   8  -1   2         56.47         61.39         9.27 o
   9  -1   2        573.86        586.96        26.45 o
  10  -1   2         73.48         83.71        12.80 o
  11  -1   2         50.02         68.96        18.54 o
  12  -1   2          9.03         87.36        30.99 o
 -12   0   2         23.69         18.53        20.34 o
 -11   0   2         18.39         26.79        21.27 o
 -10   0   2        251.22        284.14        30.20 o
  -9   0   2         49.80         60.90        12.21 o
  -8   0   2        860.67        867.21        24.81 o
  -7   0   2        465.84        450.08        16.64 o
  -6   0   2       6607.96       6329.43        55.45 o
  -5   0   2        661.01        731.78        19.12 o
  -4   0   2       2264.51       1978.45        35.79 o
  -3   0   2         10.71         15.51         2.20 o
  -2   0   2      12858.49      12902.59        88.34 o
   2   0   2      20734.72      24494.11       723.22 o
   4   0   2       2339.74       2319.76        46.27 o
   5   0   2          6.61          9.71         5.57 o
   6   0   2       1239.13       1255.60        55.75 o
   7   0   2          0.99         -0.67         4.99 o
   8   0   2       1399.58       1324.17        41.37 o
   9   0   2         22.16         24.60         8.28 o
  10   0   2         70.61         79.90         9.99 o
  11   0   2        118.46        110.78        23.66 o
  12   0   2         10.36         33.62        15.80 o
 -12   1   2          0.05        -24.10        24.10 o
 -11   1   2        137.27        162.96        26.12 o
 -10   1   2         50.12         49.41        21.07 o
  -9   1   2        477.61        529.88        21.81 o
  -8   1   2          3.53          7.83         6.11 o
  -7   1   2        775.73        770.42        22.27 o
  -6   1   2          0.62         11.38         4.90 o
  -5   1   2       1514.72       1470.03        25.99 o
  -4   1   2         58.47         66.49         6.91 o
  -3   1   2       7539.67       8044.46        75.68 o
  -2   1   2        318.38        298.98        10.56 o
   2   1   2       1013.08       1096.23        17.11 o
   3   1   2        517.28        627.16        19.13 o
   4   1   2        427.90        503.32        19.34 o
   5   1   2        411.80        523.46        22.56 o
   6   1   2         50.40         60.17        10.33 o
   7   1   2        709.55        721.32        31.97 o
   8   1   2        356.53        351.41        20.72 o
   9   1   2       1819.94       1780.64        49.08 o
  10   1   2        190.39        205.39        18.91 o
  11   1   2         80.36         89.02        13.58 o
  12   1   2          5.68         68.69        31.14 o
 -12   2   2         33.00        -18.82        27.67 o
 -11   2   2          0.28        -15.91        33.73 o
 -10   2   2          3.12          3.46        12.24 o
  -9   2   2         25.72         34.60         8.88 o
  -8   2   2          0.25          1.42         5.99 o
  -7   2   2        286.34        280.65        14.48 o
  -6   2   2       1166.47       1186.75        28.11 o
  -5   2   2         64.07         67.30         7.59 o
  -4   2   2        968.27        925.17        24.49 o
  -3   2   2       2957.40       3340.71        42.02 o
  -2   2   2       2645.75       2370.52        32.91 o
  -1   2   2         86.97         83.25         4.45 o
   0   2   2       4197.69       4310.49        37.20 o
   1   2   2         69.82         49.91         8.36 o
   2   2   2       3679.09       3450.90        93.67 o
   3   2   2        215.37        207.84         8.66 o
   4   2   2       5617.40       5399.91        72.43 o
   5   2   2        132.34        146.41        14.57 o
   6   2   2       3111.01       3061.39        51.30 o
   7   2   2         76.49         73.34         9.88 o
   8   2   2       1733.62       1707.75        61.91 o
   9   2   2         43.66         47.12         9.56 o
  10   2   2       1392.20       1409.99        46.16 o
  11   2   2         46.44         50.87        11.82 o
  12   2   2         84.49        168.27        36.86 o
 -11   3   2         46.45         50.43        29.87 o
 -10   3   2          6.60          9.05        25.18 o
  -9   3   2        301.70        388.56        20.45 o
  -8   3   2          0.27          3.86         6.25 o
  -7   3   2        540.94        555.55        21.57 o
  -6   3   2          0.78          2.49         6.19 o
  -5   3   2       1312.98       1274.77        27.88 o
  -4   3   2          6.29         13.13         5.91 o
  -3   3   2       6100.17       5905.19       105.37 o
  -2   3   2         12.09          8.84         3.41 o
  -1   3   2      14934.93      15346.10        75.48 o
   0   3   2        435.85        470.71        10.27 o
   1   3   2      10844.27      12193.47       180.22 o
   2   3   2        590.55        698.58        28.31 o
   3   3   2       1314.13       1250.44        26.84 o
   4   3   2        380.72        378.97        33.71 o
   5   3   2       2026.62       1997.43        45.27 o
   6   3   2        109.11        123.39        10.61 o
   7   3   2        380.17        340.30        18.94 o
   8   3   2        354.56        346.68        20.27 o
   9   3   2         37.95         35.51        15.40 o
  10   3   2        328.30        315.28        21.89 o
  11   3   2        143.61        115.13        22.93 o
  12   3   2         53.06        111.12        31.92 o
 -11   4   2          4.11         46.49        34.61 o
 -10   4   2        106.88        116.96        21.38 o
  -9   4   2         41.21         54.61        11.39 o
  -8   4   2        130.70        135.48        12.76 o
  -7   4   2         14.94         13.88         8.42 o
  -6   4   2        107.63        104.85         9.78 o
  -5   4   2          5.05          3.22         4.82 o
  -4   4   2        601.86        545.90        17.11 o
  -3   4   2        156.08        169.33        10.32 o
  -2   4   2          2.45          5.32         3.81 o
  -1   4   2       1294.16       1496.51        46.59 o
   0   4   2         15.24         19.26         4.04 o
   1   4   2        177.32        197.59         6.76 o
   2   4   2        377.90        328.27        14.08 o
   3   4   2         37.33         89.66        12.22 o
   5   4   2        195.14        207.55         7.75 o
   6   4   2       1240.47       1237.51        32.80 o
   7   4   2        116.47         98.43        10.39 o
   8   4   2       1027.21       1093.15        53.58 o
   9   4   2         44.71         61.49        22.05 o
  10   4   2        374.03        410.50        39.70 o
  11   4   2         33.40         68.84        23.42 o
  12   4   2        332.37        470.82        52.26 o
 -10   5   2          4.76         11.08        17.25 o
  -9   5   2          2.07         27.47        15.74 o
  -8   5   2          0.61         25.07        11.60 o
  -7   5   2        104.44        133.87        12.02 o
  -6   5   2          2.83          1.26         6.67 o
  -5   5   2        206.90        228.72        12.39 o
  -4   5   2         17.35          7.77         5.68 o
  -3   5   2        781.90        738.91        23.39 o
  -2   5   2         40.51         45.55        10.88 o
  -1   5   2       2391.06       2426.37        66.49 o
   0   5   2        318.17        360.90        13.48 o
   1   5   2       5616.14       5230.11        81.59 o
   2   5   2          0.09          0.27         4.30 o
   3   5   2       6076.10       5929.98        94.74 o
   4   5   2        250.17        263.97        15.71 o
   5   5   2       1763.34       1809.63        28.72 o
   6   5   2         36.65         43.92         6.66 o
   7   5   2       3248.56       3309.74        57.05 o
   8   5   2         69.21         65.80         9.18 o
   9   5   2        653.88        647.20        28.29 o
  10   5   2         66.78         59.50        18.92 o
  11   5   2        228.79        256.81        33.17 o
  12   5   2        157.66        196.72        39.35 o
 -10   6   2         40.94         49.42        24.54 o
  -9   6   2         22.25         36.96        20.73 o
  -8   6   2         73.09         84.96        23.56 o
  -7   6   2         38.86         57.43        13.13 o
  -6   6   2        263.59        271.13        20.93 o
  -5   6   2          0.15          5.28         7.90 o
  -4   6   2       1193.76       1174.47        43.37 o
  -3   6   2         10.97          5.00         3.09 o
  -2   6   2        690.79        680.99        40.92 o
  -1   6   2         14.67         27.03        12.17 o
   0   6   2       1541.57       1545.24        56.51 o
   1   6   2        411.44        394.66        17.12 o
   2   6   2        928.97       1027.05        33.14 o
   3   6   2         13.04         14.63         5.51 o
   4   6   2       1298.28       1369.05        31.78 o
   5   6   2          1.32          6.42         3.65 o
   6   6   2        731.37        810.02        18.65 o
   7   6   2        215.69        194.78        13.39 o
   8   6   2         74.76         63.31         9.13 o
   9   6   2          8.77         15.46        37.67 o
  10   6   2         52.56         81.93        33.19 o
  11   6   2         78.20        126.86        33.29 o
  12   6   2          3.05         58.57        32.07 o
  -9   7   2         10.57        -11.39        16.87 o
  -8   7   2          3.57          6.36        16.72 o
  -7   7   2         19.64         21.31        19.21 o
  -6   7   2          0.61         22.88        20.48 o
  -5   7   2          0.88          7.58         7.74 o
  -4   7   2          0.79          4.81         5.82 o
  -3   7   2          0.90          2.56        23.93 o
  -2   7   2          0.01         23.27        14.81 o
  -1   7   2          0.41         10.56        11.44 o
   0   7   2         41.70         40.09        13.44 o
   1   7   2          8.57         -0.59        10.02 o
   2   7   2        573.66        550.37        24.86 o
   3   7   2        840.76        807.73        30.20 o
   4   7   2         18.94         32.32         7.61 o
   5   7   2        631.56        629.08        17.12 o
   6   7   2         68.51         72.68         6.63 o
   7   7   2       1085.05       1134.89        34.82 o
   8   7   2         66.89         75.15        12.33 o
   9   7   2        701.32        782.50        73.82 o
  10   7   2          0.65          5.61        21.14 o
  11   7   2        221.65        368.70        45.90 o
  12   7   2          0.76         49.91        28.26 o
  -8   8   2         22.73         58.22        27.43 o
  -7   8   2          1.62         33.58        21.71 o
  -6   8   2         17.08         14.71        16.77 o
  -5   8   2         30.34         33.63        18.72 o
  -4   8   2        159.97        222.48        31.58 o
  -3   8   2         10.63         25.91        16.47 o
  -2   8   2        198.08        240.13        30.31 o
  -1   8   2          9.77         29.33        16.47 o
   0   8   2       1007.25       1042.94        56.46 o
   1   8   2          0.06         11.73        12.42 o
   2   8   2       1341.78       1426.40        65.56 o
   3   8   2         32.99         45.10         8.95 o
   4   8   2        869.42        924.51        23.93 o
   5   8   2          7.19          0.84         5.50 o
   6   8   2        695.21        733.53        19.74 o
   7   8   2         66.43         59.81        11.69 o
   8   8   2       1426.10       1499.40        50.04 o
   9   8   2          1.00         23.86        17.79 o
  10   8   2        120.38        179.75        32.22 o
  11   8   2        123.34        181.81        36.08 o
  12   8   2         40.42         68.44        30.65 o
  -7   9   2         45.94         48.10        24.39 o
  -6   9   2         16.70         -5.57        18.43 o
  -5   9   2         13.23          5.87        18.77 o
  -4   9   2         25.90         34.76        20.39 o
  -3   9   2         16.26         30.46        20.63 o
  -2   9   2          0.13          1.42        13.00 o
  -1   9   2        183.92        163.33        27.96 o
   0   9   2         28.69         45.95        18.92 o
   1   9   2        441.19        378.33        38.13 o
   2   9   2         72.73         86.14        20.34 o
   3   9   2         23.92         43.17        18.14 o
   4   9   2        383.64        410.56        35.83 o
   5   9   2         38.16         27.90         9.95 o
   6   9   2         11.16         10.15         8.58 o
   7   9   2          7.58          6.80        13.61 o
   8   9   2         20.44         11.50        12.78 o
   9   9   2         56.50         49.28        16.49 o
  10   9   2         97.71        116.89        29.04 o
  11   9   2         88.40         73.13        27.91 o
  -5  10   2          1.34         10.02        18.77 o
  -4  10   2         16.05         29.48        21.51 o
  -3  10   2         16.45         34.32        23.07 o
  -2  10   2          1.20          3.62        20.39 o
  -1  10   2          0.01         19.90        14.52 o
   0  10   2         55.01         44.83        19.21 o
   1  10   2         13.64         12.32        15.74 o
   2  10   2        141.04        151.99        28.55 o
   3  10   2         30.49         21.36        20.87 o
   4  10   2        192.20        196.86        24.71 o
   5  10   2         56.17         69.10        14.40 o
   6  10   2        151.69        202.54        37.35 o
   7  10   2          3.33        -19.02        19.02 o
   8  10   2        367.00        365.67        57.69 o
   9  10   2        196.43        205.96        42.53 o
  10  10   2        346.28        323.43        39.60 o
  11  10   2         22.83         20.58        21.17 o
  -4  11   2          0.41         -2.30        20.63 o
  -3  11   2          1.27         -1.81        19.60 o
  -2  11   2          2.87         22.59        22.00 o
  -1  11   2         52.00         60.81        27.03 o
   0  11   2          0.57        -20.48        20.48 o
   1  11   2        179.28        185.47        34.76 o
   2  11   2         55.07         47.81        21.85 o
   3  11   2         75.49         84.26        19.89 o
   4  11   2         26.76         67.09        16.99 o
   5  11   2        109.40        121.53        29.28 o
   6  11   2         65.04         33.73        21.56 o
   7  11   2        115.08        108.92        34.07 o
   8  11   2          0.94         27.28        28.11 o
   9  11   2         17.48        -24.69        27.13 o
  -2  12   2         48.63         83.84        29.87 o
  -1  12   2          6.80         20.19        22.93 o
   0  12   2         18.19         43.36        27.33 o
   1  12   2          3.23         -3.18        20.29 o
   2  12   2          0.11         19.95        23.86 o
   3  12   2          5.53         19.69        22.19 o
   4  12   2         17.99         18.27        14.99 o
   5  12   2          0.25         29.53        22.10 o
   6  12   2          5.37         64.24        28.70 o
   7  12   2         13.15         25.86        24.44 o
   0  13   2          5.16         52.01        30.16 o
   1  13   2         18.37         39.35        29.67 o
   2  13   2          1.12         -9.44        24.69 o
   3  13   2          6.49         35.69        20.50 o
   4  13   2         14.86         -5.38        22.00 o
  -5 -12   3          1.39         65.61        30.94 o
  -4 -12   3         34.53         74.45        28.79 o
  -3 -12   3          7.68         21.80        22.93 o
  -2 -12   3          1.55         18.28        26.01 o
  -1 -12   3          1.42          4.30        23.37 o
   0 -12   3         91.17         60.77        27.33 o
   1 -12   3          1.79          5.82        24.44 o
  -7 -11   3          6.03         -5.48        22.34 o
  -6 -11   3          5.50          6.99        18.48 o
  -5 -11   3          0.67         31.27        31.46 o
  -4 -11   3          0.21          6.94        17.79 o
  -3 -11   3          0.37          7.58        19.36 o
  -2 -11   3          1.91         27.85        20.39 o
  -1 -11   3          7.73          1.56        19.55 o
   0 -11   3         29.47         21.61        26.94 o
   1 -11   3         26.56         19.95        21.85 o
   2 -11   3          1.28         -5.08        29.19 o
   3 -11   3         16.75         26.30        26.94 o
  -8 -10   3         43.35         23.47        23.95 o
  -7 -10   3          2.36         25.62        22.59 o
  -6 -10   3         26.94         57.38        18.23 o
  -5 -10   3          2.90         20.31        23.54 o
  -4 -10   3        321.50        267.21        41.36 o
  -3 -10   3         63.46         75.29        17.02 o
  -2 -10   3         70.54         80.08        24.93 o
  -1 -10   3         19.78         19.90        22.44 o
   0 -10   3        204.89        199.50        37.79 o
   1 -10   3          1.70         39.74        23.61 o
   2 -10   3        124.23        138.59        34.71 o
   3 -10   3          6.69         64.48        29.87 o
   4 -10   3         48.82        113.81        34.17 o
   5 -10   3         21.04         71.96        29.87 o
 -10  -9   3         10.02        -23.81        24.00 o
  -9  -9   3        160.26        146.56        32.85 o
  -8  -9   3          7.93         21.92        14.28 o
  -7  -9   3        145.30        174.30        25.01 o
  -6  -9   3          3.63         18.27        12.76 o
  -5  -9   3         22.86         23.40        14.98 o
  -4  -9   3          0.38         19.02        15.69 o
  -3  -9   3        148.80        153.40        19.11 o
  -2  -9   3          6.34          3.67        12.86 o
  -1  -9   3        138.31        158.64        30.11 o
   0  -9   3        125.92        104.13        25.67 o
   1  -9   3        156.62        182.64        33.49 o
   2  -9   3         57.99         40.77        21.17 o
   3  -9   3         16.15         23.03        19.31 o
   4  -9   3          0.17         12.07        20.48 o
   5  -9   3          2.45         55.83        26.84 o
   6  -9   3          6.16         11.00        22.88 o
 -11  -8   3         17.77         -2.15        22.49 o
 -10  -8   3         97.41         73.38        27.28 o
  -9  -8   3          2.62        -21.41        21.41 o
  -8  -8   3         18.28         13.99        15.03 o
  -7  -8   3          9.79         -9.17        10.21 o
  -6  -8   3         24.77         25.80        11.62 o
  -5  -8   3         21.99         37.46        10.89 o
  -4  -8   3         50.53         57.30         9.82 o
  -3  -8   3         72.81         72.74         9.62 o
  -2  -8   3        179.66        209.86        16.84 o
  -1  -8   3        132.32        133.97        11.90 o
   0  -8   3       1026.07        937.05        56.17 o
   1  -8   3          2.23         -1.12        12.47 o
   2  -8   3         41.23         30.02        16.33 o
   3  -8   3          0.16          1.52        13.64 o
   4  -8   3        177.37        164.26        29.48 o
   5  -8   3         16.03          8.60        16.87 o
   6  -8   3         58.95         40.67        22.39 o
   7  -8   3          0.10         11.15        21.85 o
 -11  -7   3        115.76        201.46        40.53 o
 -10  -7   3          5.68         46.25        27.77 o
  -9  -7   3        141.56        183.96        34.86 o
  -8  -7   3         10.82         29.53        16.62 o
  -7  -7   3        302.63        316.53        27.43 o
  -6  -7   3          3.66         -2.02         7.75 o
  -5  -7   3        864.58        880.53        31.35 o
  -4  -7   3          0.50         10.66         6.00 o
  -3  -7   3        353.14        401.69        18.99 o
  -2  -7   3         14.56         19.90         8.08 o
  -1  -7   3       1083.78       1027.88        30.46 o
   0  -7   3        210.36        198.11        13.04 o
   1  -7   3       1003.91        992.19        54.95 o
   2  -7   3         57.22         44.39        14.32 o
   3  -7   3        745.82        773.04        51.77 o
   4  -7   3         21.97          8.85        14.76 o
   5  -7   3         35.70         50.94        21.12 o
   6  -7   3         26.00         23.47        21.51 o
   7  -7   3          0.80        -16.77        16.77 o
   8  -7   3          1.06         24.35        21.41 o
 -11  -6   3          0.32        -10.51        24.39 o
 -10  -6   3        599.50        639.58        56.41 o
  -9  -6   3         30.97        -27.82        27.82 o
  -8  -6   3        386.26        399.94        40.58 o
  -7  -6   3         49.50         38.24        15.72 o
  -6  -6   3       1163.62       1165.04        43.36 o
  -5  -6   3         59.26         57.80         9.52 o
  -4  -6   3        373.66        337.34        13.47 o
  -3  -6   3          1.04          4.52         2.77 o
  -2  -6   3        294.05        313.29        17.65 o
  -1  -6   3        113.94        123.02        11.54 o
   0  -6   3        192.70        202.13        13.00 o
   1  -6   3        712.35        701.52        42.34 o
   2  -6   3        102.08         86.52        19.04 o
   3  -6   3         62.11         60.13        11.44 o
   4  -6   3          5.04          0.92         8.26 o
   5  -6   3         68.28         55.76        12.81 o
   6  -6   3         46.10         51.34        13.58 o
   7  -6   3         65.40         33.49        16.96 o
   8  -6   3          5.21         -5.52        15.74 o
   9  -6   3         12.05          9.18        16.59 o
 -11  -5   3          0.59        -11.49        23.86 o
 -10  -5   3         28.98        -20.97        22.24 o
  -9  -5   3         17.87         -1.08        20.43 o
  -8  -5   3         22.10         -3.52        19.36 o
  -7  -5   3         12.09        -11.68        13.25 o
  -6  -5   3          1.08         -0.38        10.62 o
  -5  -5   3        288.63        255.06        12.92 o
  -4  -5   3         34.40         32.68         4.11 o
  -3  -5   3       1061.47       1126.29        21.29 o
  -2  -5   3         12.86         12.55         3.79 o
  -1  -5   3        654.06        643.11        37.54 o
   0  -5   3        246.96        268.68        14.08 o
   1  -5   3       1146.92       1083.35        86.82 o
   2  -5   3         25.78         36.32        11.93 o
   3  -5   3       1725.84       1717.47        68.05 o
   4  -5   3        385.16        379.45        34.90 o
   5  -5   3       1734.38       1655.04        75.28 o
   6  -5   3         22.79         23.85        10.34 o
   7  -5   3        110.67        141.74        18.32 o
   8  -5   3          0.99         26.16        13.06 o
   9  -5   3         54.78         51.15        18.84 o
  10  -5   3          7.32         19.65        17.78 o
 -12  -4   3         38.73          8.65        21.12 o
 -11  -4   3         39.00        -10.02        31.97 o
 -10  -4   3        275.96        259.54        35.59 o
  -9  -4   3          0.96        -20.83        20.83 o
  -8  -4   3       1491.88       1418.43        77.29 o
  -7  -4   3         89.33         78.60        23.61 o
  -6  -4   3       4310.63       4128.46       123.46 o
  -5  -4   3         12.33         -0.12         6.09 o
  -4  -4   3       2658.48       2458.97        34.83 o
  -3  -4   3         43.52         42.21         3.76 o
  -2  -4   3       2833.75       2622.13        34.03 o
  -1  -4   3         15.24         18.39         2.71 o
   0  -4   3       2860.55       2791.97        38.02 o
   1  -4   3        807.46        846.94        26.63 o
   2  -4   3       1635.08       1577.22        54.85 o
   3  -4   3          5.64          6.16         8.65 o
   4  -4   3         21.97         20.39        10.07 o
   5  -4   3        100.11         87.02        18.63 o
   6  -4   3        421.32        441.98        39.21 o
   7  -4   3         51.57         43.46        16.52 o
   8  -4   3         54.02         88.73        15.48 o
   9  -4   3         24.45         15.68        12.24 o
  10  -4   3          3.79         19.98        12.19 o
  11  -4   3         19.94          1.04        14.55 o
 -12  -3   3         71.24         19.31        20.14 o
 -11  -3   3        293.06        321.28        40.43 o
 -10  -3   3         80.25         89.41        25.96 o
  -9  -3   3        313.03        333.39        27.58 o
  -8  -3   3          7.26         18.63        12.64 o
  -7  -3   3        870.43        870.39        56.02 o
  -6  -3   3        171.68        163.88        16.03 o
  -5  -3   3        947.41        906.42        31.07 o
  -4  -3   3          2.15          1.55         5.27 o
  -3  -3   3        400.53        366.39        23.47 o
  -2  -3   3         60.37         48.07         4.03 o
   0  -3   3        903.38       1027.91        16.83 o
   1  -3   3       1190.42       1340.13        22.54 o
   2  -3   3         16.45         19.52         3.49 o
   3  -3   3        547.71        602.12        18.60 o
   4  -3   3          6.32          0.24         7.09 o
   5  -3   3       1012.16        962.13        49.42 o
   6  -3   3        259.21        310.48        35.00 o
   7  -3   3        337.56        345.92        34.17 o
   8  -3   3         51.63         38.73        10.99 o
   9  -3   3        268.51        276.00        22.06 o
  10  -3   3         80.02         76.29        14.96 o
  11  -3   3         16.89         22.62        11.43 o
 -12  -2   3         54.82         57.39        21.85 o
 -11  -2   3         41.61         38.82        20.92 o
 -10  -2   3         17.80        -22.73        22.73 o
  -9  -2   3         40.70         33.95        15.84 o
  -8  -2   3        115.50        107.71        16.60 o
  -7  -2   3        251.71        231.35        19.76 o
  -6  -2   3       3440.95       3369.67        75.73 o
  -5  -2   3        277.72        266.41        11.24 o
  -4  -2   3       2126.07       1740.68       123.10 o
  -3  -2   3        142.47        147.78        15.01 o
  -2  -2   3       6783.82       6367.87        94.64 o
  -1  -2   3          4.77         13.57         2.24 o
   0  -2   3       3202.37       3339.10        62.90 o
   1  -2   3        322.53        366.42        11.13 o
   2  -2   3      11435.15      12270.87        84.64 o
   3  -2   3         86.54        109.90         8.23 o
   4  -2   3       2524.73       2642.40        71.91 o
   5  -2   3         73.12        116.98        18.48 o
   6  -2   3        617.61        605.31        40.09 o
   7  -2   3         23.33         12.97         9.66 o
   8  -2   3        627.47        689.70        27.62 o
   9  -2   3         21.24          6.60        12.99 o
  10  -2   3        244.74        286.37        22.30 o
  11  -2   3         57.61         41.41        12.80 o
  12  -2   3         26.35         51.87        27.13 o
 -12  -1   3         37.54          9.97        23.91 o
 -11  -1   3        181.91        200.19        32.95 o
 -10  -1   3        110.81        125.58        25.49 o
  -9  -1   3       1312.54       1365.60        52.31 o
  -8  -1   3         25.15         24.50         8.88 o
  -7  -1   3       1662.26       1551.20        28.58 o
  -6  -1   3          5.79         10.51         4.71 o
  -5  -1   3       2434.39       2225.83        30.68 o
  -4  -1   3         67.62         62.51         6.87 o
  -3  -1   3       8150.05       8254.57        76.53 o
  -2  -1   3        193.07        204.47         6.65 o
  -1  -1   3      12451.42      12523.68        61.34 o
   0  -1   3          1.19          5.61         2.72 o
   1  -1   3       3354.52       3584.58        57.37 o
   2  -1   3        173.50        179.51        14.86 o
   3  -1   3       4313.16       4541.34        80.42 o
   4  -1   3          9.04         13.15         6.16 o
   5  -1   3        199.55        182.02        16.29 o
   6  -1   3         38.07         35.23        10.46 o
   7  -1   3        668.67        663.91        35.50 o
   8  -1   3         19.08         25.14         7.60 o
   9  -1   3         72.78         64.34        10.34 o
  10  -1   3         39.42         55.61        11.65 o
  11  -1   3         15.78         18.80        11.02 o
  12  -1   3         10.73         52.01        25.69 o
 -12   0   3        235.05        236.02        36.81 o
 -11   0   3         23.33         -3.23        21.22 o
 -10   0   3        144.39        168.04        19.72 o
  -9   0   3          0.69         12.47        10.64 o
  -8   0   3        386.60        410.14        17.07 o
  -7   0   3        377.35        362.06        14.86 o
  -6   0   3         37.99         44.39         5.83 o
  -5   0   3         21.40         22.24         5.00 o
  -4   0   3         28.83         25.75         3.36 o
  -3   0   3        179.19        203.96         6.46 o
  -2   0   3       2319.59       2507.79        36.49 o
   0   0   3         70.44         75.97         6.60 o
   1   0   3        400.74        497.87        14.22 o
   2   0   3       3056.25       3248.86        71.42 o
   3   0   3        420.66        482.73        18.40 o
   4   0   3       3675.39       4041.30        61.07 o
   5   0   3         14.67         18.25         6.09 o
   6   0   3       2262.84       2348.53        57.27 o
   7   0   3         30.98         46.00        12.04 o
   8   0   3         81.43         77.66        10.47 o
   9   0   3          4.10          0.54         6.96 o
  10   0   3        696.79        713.14        34.50 o
  11   0   3          4.76         -5.66         9.39 o
  12   0   3        138.41        153.99        30.07 o
 -12   1   3         44.97          3.42        27.82 o
 -11   1   3          1.58        -12.30        16.71 o
 -10   1   3          6.97         19.12        22.97 o
  -9   1   3        384.79        435.01        27.09 o
  -8   1   3         31.00         47.52         7.79 o
  -7   1   3        797.12        778.33        22.89 o
  -6   1   3         83.61         74.55         7.15 o
  -5   1   3       1139.41       1116.75        23.64 o
  -4   1   3          9.99         23.92         4.82 o
  -3   1   3       6249.52       6321.79       127.07 o
  -2   1   3         51.86         36.30         4.04 o
  -1   1   3      15320.47      16450.85       183.79 o
   1   1   3       8396.01       9331.21        77.34 o
   2   1   3       1185.82       1383.10        18.47 o
   3   1   3       8190.78       7965.75       105.98 o
   4   1   3       2859.17       3232.90        86.55 o
   5   1   3       7701.23       7560.29       205.00 o
   6   1   3        203.22        210.26        20.73 o
   7   1   3       2011.88       2002.72        66.83 o
   8   1   3        162.52        143.33        14.76 o
   9   1   3       1537.49       1488.29        46.14 o
  10   1   3          2.62          4.04         8.72 o
  11   1   3        162.66        193.96        20.34 o
  12   1   3          0.72          1.27        17.99 o
 -12   2   3         68.79        -14.37        23.56 o
 -11   2   3          3.53        -21.00        37.64 o
 -10   2   3        269.59        269.33        23.16 o
  -9   2   3          3.82         10.07         9.42 o
  -8   2   3        680.71        719.08        24.96 o
  -7   2   3         11.61         13.14         8.19 o
  -6   2   3       1200.68       1236.84        29.68 o
  -5   2   3          1.66          1.77         5.97 o
  -4   2   3       5124.29       4974.71        43.22 o
  -3   2   3         85.12        107.12         6.00 o
  -2   2   3        772.27        636.40        14.91 o
  -1   2   3         29.21         24.25         3.46 o
   0   2   3       2389.83       2551.37        89.78 o
   1   2   3        523.75        601.81        15.38 o
   2   2   3       1074.43       1099.31        24.85 o
   3   2   3        241.17        271.02         8.82 o
   4   2   3        468.33        496.00        25.23 o
   5   2   3        390.10        469.85        27.13 o
   6   2   3         10.43          7.38         5.87 o
   7   2   3        132.58        127.68        12.33 o
   8   2   3        137.04        148.67        19.77 o
   9   2   3          2.06         24.43        10.31 o
  10   2   3         18.20         20.03         8.65 o
  11   2   3         27.24         26.50        10.58 o
  12   2   3         87.82         66.44        18.97 o
 -11   3   3         16.67         -8.77        42.70 o
 -10   3   3          0.24         -5.89        20.37 o
  -9   3   3         91.64         77.33        10.53 o
  -8   3   3         47.71         40.72        10.62 o
  -7   3   3          1.16         11.83         7.35 o
  -6   3   3          2.51         -5.70         5.70 o
  -5   3   3         98.64         89.87         8.31 o
  -4   3   3          2.71          0.26         5.35 o
  -3   3   3        464.81        437.54        34.27 o
  -2   3   3        297.75        362.48        14.81 o
  -1   3   3        337.33        290.22         9.20 o
   0   3   3        219.45        187.39         6.61 o
   1   3   3        973.46       1005.76        20.10 o
   2   3   3         20.86          9.24         6.36 o
   3   3   3       4895.34       4799.70        68.58 o
   4   3   3        234.02        254.75        14.37 o
   5   3   3       4282.52       4027.49        74.45 o
   6   3   3        190.42        232.31        20.83 o
   7   3   3       2777.62       2862.33        55.14 o
   8   3   3        157.82        139.37        13.56 o
   9   3   3       1748.38       1684.48        94.67 o
  10   3   3         57.55         61.48        11.60 o
  11   3   3       1392.31       1398.85        53.75 o
  12   3   3          1.17        -17.45        17.45 o
 -10   4   3         22.64          6.50        27.87 o
  -9   4   3          3.11         10.34        14.60 o
  -8   4   3        163.26        182.90        14.54 o
  -7   4   3          6.46         21.39         9.19 o
  -6   4   3        335.49        355.27        18.72 o
  -5   4   3          7.31          1.42         6.77 o
  -4   4   3       3358.03       3191.90        51.62 o
  -3   4   3         22.81         39.92         7.23 o
  -2   4   3       3487.53       3339.51        46.40 o
  -1   4   3       1038.43       1190.05        29.60 o
   0   4   3       3298.73       2903.53        32.22 o
   1   4   3          0.24         -1.80         2.68 o
   2   4   3       6117.51       6545.18        99.58 o
   3   4   3         11.79         10.08         4.64 o
   4   4   3       4580.48       4352.97        97.10 o
   5   4   3        150.90        165.32        13.14 o
   6   4   3       1658.75       1551.40        49.69 o
   7   4   3        390.51        374.30        20.61 o
   8   4   3        764.27        732.48        29.73 o
   9   4   3         26.94         22.59         8.04 o
  10   4   3         96.76         77.58        25.93 o
  11   4   3          1.34        -17.16        17.16 o
  12   4   3        331.82        369.00        82.64 o
 -10   5   3         29.46         37.74        32.26 o
  -9   5   3        236.71        255.99        22.46 o
  -8   5   3          1.02         14.26        11.26 o
  -7   5   3        412.91        404.52        20.10 o
  -6   5   3          2.35          8.30         6.85 o
  -5   5   3        114.36        111.55        18.75 o
  -4   5   3          0.11         14.38         7.48 o
  -3   5   3        242.55        214.21        13.34 o
  -2   5   3         63.47         58.19         6.23 o
  -1   5   3        872.51        746.04        67.81 o
   0   5   3          4.02         11.36         3.83 o
   1   5   3       1712.05       1885.14        35.52 o
   2   5   3        704.73        768.10        17.44 o
   3   5   3         61.81        109.80         8.60 o
   4   5   3        244.18        275.44        14.23 o
   5   5   3         32.72         40.88         5.64 o
   6   5   3          7.68          6.49         4.57 o
   7   5   3        484.54        516.96        31.95 o
   8   5   3        100.20         94.94        11.51 o
   9   5   3        450.45        456.43        31.56 o
  10   5   3         48.13         56.12        19.36 o
  11   5   3        391.54        384.69        42.48 o
  12   5   3         78.38        105.41        64.87 o
  -9   6   3         23.71         23.61        20.53 o
  -8   6   3          0.07         19.46        11.59 o
  -7   6   3          7.67         19.70        10.29 o
  -6   6   3          0.54          8.63         8.51 o
  -5   6   3          3.28          8.73         5.56 o
  -4   6   3         68.73         82.55        10.80 o
  -3   6   3          1.80          4.39         5.60 o
  -2   6   3        263.34        272.74        26.40 o
  -1   6   3          2.42          0.39         8.90 o
   0   6   3       1205.59       1081.14        25.41 o
   1   6   3        279.24        295.01        14.80 o
   2   6   3       1771.83       1754.38        43.63 o
   3   6   3          5.38         17.65         5.50 o
   4   6   3       3308.44       3323.59        50.33 o
   5   6   3          0.24         -1.06         4.05 o
   6   6   3        789.14        753.51        24.94 o
   7   6   3         70.36         47.74         7.19 o
   8   6   3       1642.76       1690.80        46.02 o
   9   6   3          0.45          3.52        12.86 o
  10   6   3        548.83        525.09        49.33 o
  11   6   3         81.91        103.72        28.21 o
  12   6   3        298.31        352.42        54.97 o
  -9   7   3         45.93         79.54        26.99 o
  -8   7   3         23.46         46.05        24.79 o
  -7   7   3        177.99        174.03        29.38 o
  -6   7   3          1.17          4.81         9.28 o
  -5   7   3        290.40        306.53        21.41 o
  -4   7   3          0.34          9.98         7.33 o
  -3   7   3        400.17        428.15        37.50 o
  -2   7   3          0.24         13.20        13.79 o
  -1   7   3        611.84        573.00        40.53 o
   0   7   3         25.89         40.82        14.81 o
   1   7   3       2488.22       2439.99        52.82 o
   2   7   3          2.40          4.71         2.39 o
   3   7   3       1555.32       1541.60        28.60 o
   4   7   3        107.01        109.85        10.77 o
   5   7   3       1404.24       1457.55        30.66 o
   6   7   3        155.63        153.82        10.77 o
   7   7   3         99.18         92.60        10.05 o
   8   7   3          5.45        -10.66        10.66 o
   9   7   3         52.73         66.78        27.11 o
  10   7   3         64.81         93.00        29.87 o
  11   7   3          0.35         -5.00        20.92 o
  12   7   3         41.17         75.72        30.65 o
  -8   8   3          0.83         13.88        18.04 o
  -7   8   3          2.43         36.81        23.47 o
  -6   8   3         18.67         50.30        22.00 o
  -5   8   3         17.58         32.46        17.65 o
  -4   8   3        156.36        141.77        27.87 o
  -3   8   3          1.85         11.10        13.59 o
  -2   8   3        259.59        253.77        31.29 o
  -1   8   3         55.65         60.28        16.47 o
   0   8   3          3.53         -0.44        10.95 o
   1   8   3        156.56        180.15        25.23 o
   2   8   3         15.54          3.14         6.76 o
   3   8   3        236.75        236.45        11.95 o
   4   8   3         44.95         39.36         5.86 o
   5   8   3        136.77        148.70        10.97 o
   6   8   3        144.91        158.98        10.31 o
   7   8   3          6.46          1.36         6.06 o
   8   8   3        139.48        146.67        15.37 o
   9   8   3         31.65         47.82        29.45 o
  10   8   3        158.79        219.33        48.18 o
  11   8   3         45.55        120.55        31.34 o
  12   8   3        255.22        362.25        49.77 o
  -7   9   3          1.91         47.18        26.06 o
  -6   9   3          0.03         16.43        21.71 o
  -5   9   3         19.79         54.36        22.88 o
  -4   9   3          2.42         13.93        16.03 o
  -3   9   3        146.88        195.69        32.02 o
  -2   9   3          2.70        -10.85        13.54 o
  -1   9   3        111.61        150.28        24.30 o
   0   9   3         30.33         33.44        16.67 o
   1   9   3        459.01        496.83        43.61 o
   2   9   3          7.15        -16.08        16.52 o
   3   9   3        652.49        656.74        51.77 o
   4   9   3         35.00         43.88        12.87 o
   5   9   3        956.73        995.93        39.45 o
   6   9   3          5.52          3.31         8.62 o
   7   9   3        434.90        505.41        36.67 o
   8   9   3         59.11         35.01        18.31 o
   9   9   3        190.59        196.22        20.56 o
  10   9   3          7.06         25.67        20.92 o
  11   9   3        132.77        151.79        30.99 o
  -5  10   3          1.52          2.93        18.14 o
  -4  10   3         64.54         84.72        27.57 o
  -3  10   3         12.79         23.22        18.23 o
  -2  10   3        126.47        156.09        32.31 o
  -1  10   3         19.76         44.83        19.95 o
   0  10   3        192.24        188.55        30.85 o
   1  10   3         68.04         74.50        21.71 o
   2  10   3        157.38        151.06        26.20 o
   3  10   3          5.19         18.14        21.17 o
   4  10   3        457.38        441.22        33.20 o
   5  10   3          7.97         16.54        11.98 o
   6  10   3         48.00         62.62        24.30 o
   7  10   3         33.28         33.39        22.24 o
   8  10   3          6.31         20.58        23.95 o
   9  10   3          4.36         -0.81        33.17 o
  10  10   3         49.21          8.70        16.82 o
  11  10   3         10.15         26.89        19.46 o
  -4  11   3          0.34         -6.50        20.04 o
  -3  11   3          2.08          7.48        19.21 o
  -2  11   3         12.22         37.89        20.58 o
  -1  11   3         11.95         41.60        25.71 o
   0  11   3          0.12         18.87        20.09 o
   1  11   3          3.27         22.10        18.72 o
   2  11   3         17.99          0.64        19.26 o
   3  11   3         10.70         46.15        25.86 o
   4  11   3         12.57         29.68        15.99 o
   5  11   3        193.86        178.00        24.78 o
   6  11   3         27.60         27.43        24.05 o
   7  11   3         97.64        122.17        36.62 o
   8  11   3          5.49         -6.21        23.91 o
   9  11   3         33.60         -1.32        23.76 o
  -2  12   3          0.70         14.62        23.32 o
  -1  12   3          6.19         -6.26        19.46 o
   0  12   3         42.61         45.71        26.15 o
   1  12   3          2.92         -6.89        20.04 o
   2  12   3         90.12        103.00        34.22 o
   3  12   3          3.86         44.67        22.15 o
   4  12   3        108.40        137.79        25.42 o
   5  12   3         51.50         31.24        23.37 o
   6  12   3        226.32        237.24        46.49 o
   7  12   3          0.89         38.82        27.28 o
   8  12   3         31.56         34.27        29.19 o
   0  13   3          3.98         19.51        23.81 o
   1  13   3          0.34         13.64        25.47 o
   2  13   3          2.09          1.86        27.18 o
   3  13   3         18.65         23.59        19.79 o
   4  13   3          2.07          3.96        21.02 o
   5  13   3          5.65         13.05        22.10 o
  -5 -12   4          0.99         20.58        26.25 o
  -4 -12   4         43.20        116.45        35.34 o
  -3 -12   4         19.65         20.34        23.66 o
  -2 -12   4         29.71         54.65        26.50 o
   0 -12   4          5.10        -13.30        26.79 o
   1 -12   4         34.78         14.96        27.77 o
  -6 -11   4          9.19         19.36        20.68 o
  -5 -11   4         25.63         55.69        18.93 o
  -4 -11   4          4.36         42.31        18.87 o
  -3 -11   4         30.83         33.54        24.05 o
  -2 -11   4          0.02         19.02        22.34 o
  -1 -11   4         80.49         48.54        24.83 o
   0 -11   4         80.30         69.86        27.03 o
   1 -11   4         26.28         15.15        22.29 o
   2 -11   4          8.27          7.38        24.79 o
   3 -11   4          1.64         17.26        24.25 o
  -8 -10   4         20.40         20.39        24.59 o
  -7 -10   4          6.46        -17.40        26.15 o
  -6 -10   4         90.32         77.27        18.02 o
  -5 -10   4          0.61         31.79        15.32 o
  -4 -10   4         17.79         55.24        23.88 o
  -3 -10   4         10.46         25.27        20.24 o
  -2 -10   4          0.06         17.65        12.41 o
  -1 -10   4         32.83         12.81        18.14 o
   0 -10   4        182.91        165.87        34.81 o
   1 -10   4         28.89         57.88        29.48 o
   2 -10   4         18.10         35.98        22.39 o
   3 -10   4         21.48         30.99        24.00 o
   4 -10   4          0.68         17.79        24.44 o
 -10  -9   4         37.88         46.93        29.19 o
  -9  -9   4          0.35          2.98        22.29 o
  -8  -9   4          6.95         15.70        16.91 o
  -7  -9   4          1.45          0.17        13.25 o
  -6  -9   4          0.21         25.43        11.88 o
  -5  -9   4        209.99        203.63        25.43 o
  -4  -9   4         14.55         41.96        26.23 o
  -3  -9   4        138.40        154.07        19.66 o
  -2  -9   4          3.93         29.04        22.29 o
  -1  -9   4        108.57        102.32        28.40 o
   0  -9   4         68.72         92.64        28.40 o
   1  -9   4        200.22        202.93        35.59 o
   2  -9   4         22.69         35.20        20.24 o
   3  -9   4        134.97        161.47        32.80 o
   4  -9   4         38.64         77.88        28.50 o
   5  -9   4         62.05         91.95        29.09 o
   6  -9   4          9.52         10.17        19.75 o
 -10  -8   4        156.59        153.45        38.08 o
  -9  -8   4         16.93         32.31        19.51 o
  -8  -8   4        410.93        408.71        35.20 o
  -7  -8   4          0.11          8.70        12.38 o
  -6  -8   4        702.97        730.68        33.01 o
  -5  -8   4          5.66         23.97        10.27 o
  -4  -8   4        312.44        343.93        32.95 o
  -3  -8   4          3.21          8.64         7.13 o
  -2  -8   4        694.96        774.08        32.16 o
  -1  -8   4          0.11          1.10         6.63 o
   0  -8   4          4.15         10.61        14.37 o
   1  -8   4        106.82        103.05        23.37 o
   2  -8   4          4.14          8.75        15.64 o
   3  -8   4         28.10         13.39        16.43 o
   4  -8   4        117.87        159.27        29.72 o
   5  -8   4          3.07         16.91        19.46 o
   6  -8   4          4.36         32.41        22.15 o
   7  -8   4          9.35         18.77        20.63 o
 -11  -7   4         24.55         40.28        26.15 o
 -10  -7   4         33.93         30.85        22.78 o
  -9  -7   4        123.84        143.58        31.48 o
  -8  -7   4         84.63         86.72        25.23 o
  -7  -7   4        279.00        283.96        27.42 o
  -6  -7   4          7.03          8.51         8.34 o
  -5  -7   4         18.27         20.07         8.58 o
  -4  -7   4         22.04         27.56         7.68 o
  -3  -7   4         97.68        123.32        12.03 o
  -2  -7   4          0.69         10.44         8.16 o
  -1  -7   4         22.25         18.03         7.66 o
   0  -7   4         36.08         41.46         9.15 o
   1  -7   4        103.06         94.69        20.29 o
   2  -7   4         51.15         26.35        13.83 o
   3  -7   4        114.74         70.15        19.51 o
   4  -7   4        173.34        155.80        20.20 o
   5  -7   4        186.84        160.40        29.92 o
   6  -7   4          8.95         30.85        22.24 o
   7  -7   4         51.64          2.10        40.18 o
   8  -7   4          1.43         22.78        22.83 o
 -11  -6   4         19.25         30.80        23.76 o
 -10  -6   4         23.82         38.77        28.79 o
  -9  -6   4         46.47         63.60        25.32 o
  -8  -6   4        147.02        142.45        28.21 o
  -7  -6   4         12.34        -10.75        15.18 o
  -6  -6   4       2120.00       2116.30        53.03 o
  -5  -6   4          0.18         -6.84         6.84 o
  -4  -6   4        628.37        624.94        18.83 o
  -3  -6   4         71.59         74.48         8.19 o
  -2  -6   4       1461.58       1521.92        34.32 o
  -1  -6   4          0.59          1.14         6.55 o
   0  -6   4       1420.02       1375.49        36.64 o
   1  -6   4          1.61         11.23         6.18 o
   2  -6   4       1123.84       1145.94        60.23 o
   3  -6   4          4.38          9.83        13.15 o
   4  -6   4        115.79        104.57        21.27 o
   5  -6   4          4.11         -5.47        16.45 o
   6  -6   4        342.74        401.03        31.21 o
   7  -6   4          3.56          8.73        11.28 o
   8  -6   4         93.12        108.33        20.37 o
   9  -6   4          0.80         19.51        22.49 o
 -11  -5   4        186.43        322.45        49.86 o
 -10  -5   4          6.27         30.26        25.47 o
  -9  -5   4        450.87        535.11        51.62 o
  -8  -5   4          9.60         39.21        19.99 o
  -7  -5   4       1445.37       1348.34        48.78 o
  -6  -5   4         26.62         47.16        10.33 o
  -5  -5   4       1364.06       1298.51        34.08 o
  -4  -5   4        122.53        122.19         6.68 o
  -3  -5   4       1802.03       1808.89        26.16 o
  -2  -5   4          0.91         -2.20         2.60 o
  -1  -5   4         76.14         50.25         5.82 o
   0  -5   4         29.38         61.39        14.20 o
   1  -5   4        337.28        296.85        16.81 o
   2  -5   4         46.37         57.39        14.18 o
   3  -5   4        146.19        149.93        22.05 o
   4  -5   4          0.06          5.43         9.24 o
   5  -5   4          4.50         -5.67        10.07 o
   6  -5   4          2.06         10.90        18.04 o
   7  -5   4         10.41          9.39        17.21 o
   8  -5   4          0.19          6.79        12.17 o
   9  -5   4         35.46         16.80        15.54 o
  10  -5   4          4.18         -5.77        17.26 o
 -11  -4   4         37.71         45.61        25.86 o
 -10  -4   4         34.29          4.74        24.54 o
  -9  -4   4         58.28         33.21        51.45 o
  -8  -4   4        101.83         84.30        14.93 o
  -7  -4   4        322.93        274.82        37.18 o
  -6  -4   4        253.53        251.42        21.49 o
  -5  -4   4          7.05          5.76         6.09 o
  -4  -4   4        112.26        126.42         9.75 o
  -3  -4   4         81.26         88.96         5.90 o
  -2  -4   4        192.63        187.92         7.26 o
  -1  -4   4          0.36          1.11         2.66 o
   0  -4   4       1276.60       1243.48        30.53 o
   1  -4   4        151.46        158.40        11.81 o
   2  -4   4       2537.72       2257.65       211.87 o
   3  -4   4        538.61        557.60        36.76 o
   4  -4   4       1070.52       1028.42        53.38 o
   5  -4   4         12.34         -1.66         9.73 o
   6  -4   4        489.71        489.20        41.70 o
   7  -4   4         91.85         87.75        22.73 o
   8  -4   4        420.03        464.46        44.12 o
   9  -4   4          2.01          6.40        11.68 o
  10  -4   4         81.78         92.89        16.92 o
  11  -4   4         10.62         30.65        23.51 o
 -12  -3   4         77.54        118.16        35.98 o
 -11  -3   4          4.15        -28.21        28.21 o
 -10  -3   4          1.02         -4.13        35.61 o
  -9  -3   4        333.10        347.15        29.39 o
  -8  -3   4         13.55          9.77        17.82 o
  -7  -3   4       1557.91       1446.68        49.38 o
  -6  -3   4         13.79         16.59        16.77 o
  -5  -3   4       2448.27       2211.59        52.56 o
  -4  -3   4          3.17         12.81         4.69 o
  -3  -3   4       6266.94       5905.59        72.04 o
  -2  -3   4          0.17         -0.88         1.89 o
  -1  -3   4       6871.71       7106.68        88.33 o
   0  -3   4          0.24          5.41         3.86 o
   1  -3   4       1209.02       1069.97        27.49 o
   2  -3   4          7.92          4.64         6.40 o
   3  -3   4       2041.58       2089.19        36.12 o
   4  -3   4          0.25          6.94         7.92 o
   5  -3   4        765.43        764.19        45.90 o
   6  -3   4         84.72         81.49        17.99 o
   7  -3   4        946.32        926.15        57.44 o
   8  -3   4         52.45         49.08        14.95 o
   9  -3   4         28.88         61.38        17.32 o
  10  -3   4         29.22         33.55        11.41 o
  11  -3   4         17.57         36.36        16.01 o
 -12  -2   4        306.79        366.65        48.10 o
 -11  -2   4          9.95        -31.43        31.43 o
 -10  -2   4        256.29        244.91        63.26 o
  -9  -2   4          0.49        -23.77        37.23 o
  -8  -2   4        726.67        779.30        39.03 o
  -7  -2   4        320.19        306.60        22.75 o
  -6  -2   4       1034.81       1005.45        25.79 o
  -5  -2   4        339.30        323.80        22.87 o
  -4  -2   4       2951.78       2473.78       181.73 o
  -3  -2   4         36.96         34.16         3.93 o
  -2  -2   4        328.56        305.45         9.76 o
  -1  -2   4         36.26         27.54         2.96 o
   0  -2   4       1607.17       1551.88        28.91 o
   1  -2   4        119.57        137.35         9.52 o
   2  -2   4          8.26         10.31         4.26 o
   3  -2   4         49.80         66.19        13.35 o
   4  -2   4          0.70         14.42         9.34 o
   5  -2   4          0.59          0.49         7.92 o
   6  -2   4       1213.23       1152.49        57.44 o
   7  -2   4        145.39        139.84        18.45 o
   8  -2   4          8.86         -9.90         9.90 o
   9  -2   4          9.80         21.17        12.89 o
  10  -2   4        162.40        174.31        24.96 o
  11  -2   4         17.60         41.73        12.18 o
  12  -2   4         42.15         24.05        19.85 o
 -12  -1   4         20.23         40.09        26.30 o
 -11  -1   4         94.68         11.54        22.10 o
 -10  -1   4        129.59        111.34        36.40 o
  -9  -1   4         67.29         54.68        16.74 o
  -8  -1   4         23.17         12.31         9.49 o
  -7  -1   4         36.80         32.15         6.15 o
  -6  -1   4        125.36        108.56         6.94 o
  -5  -1   4        404.75        363.95        10.24 o
  -4  -1   4        148.59        154.27         7.28 o
  -3  -1   4       2566.84       2677.81        31.37 o
  -2  -1   4        173.01        209.18         7.74 o
  -1  -1   4       9593.73       9859.19        75.16 o
   0  -1   4        235.71        233.87         7.11 o
   1  -1   4       4326.52       4631.22        49.62 o
   2  -1   4        495.82        566.34        18.79 o
   3  -1   4       1034.47        898.68        38.08 o
   4  -1   4        343.59        367.09        26.89 o
   5  -1   4       1967.46       2072.79        54.26 o
   6  -1   4          0.47          0.32         6.72 o
   7  -1   4       2312.26       2227.32        64.26 o
   8  -1   4        146.12        168.22        20.45 o
   9  -1   4        707.31        714.04        30.32 o
  10  -1   4        151.29        160.84        16.41 o
  11  -1   4        237.38        287.60        37.50 o
  12  -1   4          2.67         14.32        19.65 o
 -12   0   4        170.70        224.44        41.85 o
 -11   0   4          2.72         -5.14        22.07 o
 -10   0   4         73.84         81.12        20.57 o
  -9   0   4         60.44         26.76        14.47 o
  -8   0   4        798.03        834.74        34.81 o
  -7   0   4         87.85         84.93         7.66 o
  -6   0   4       1650.89       1635.38        29.13 o
  -5   0   4         75.55         73.75         6.93 o
  -4   0   4       7077.34       6743.47        56.85 o
  -3   0   4          9.31          8.73         2.58 o
  -2   0   4       3952.03       3901.21        33.34 o
  -1   0   4        429.81        448.97         9.13 o
   0   0   4      10503.53      10273.85        97.49 o
   1   0   4        319.96        337.85        11.08 o
   2   0   4       7297.87       7480.85        51.62 o
   3   0   4        692.82        759.61        16.66 o
   4   0   4       4246.70       4359.91        61.08 o
   5   0   4        159.13        211.96        22.46 o
   6   0   4        914.46        905.60        35.46 o
   7   0   4        126.53        120.67        15.51 o
   8   0   4         37.14         46.72        11.81 o
   9   0   4          6.67         13.52         8.92 o
  10   0   4         34.80         32.61        10.63 o
  11   0   4        122.16        106.73        16.76 o
  12   0   4          0.35         37.15        18.92 o
 -12   1   4          4.74         40.72        25.37 o
 -11   1   4        155.19        149.85        37.04 o
 -10   1   4         16.76         12.75        25.96 o
  -9   1   4        650.03        621.20        35.84 o
  -8   1   4        169.43        163.15        12.62 o
  -7   1   4       1484.33       1427.22        31.31 o
  -6   1   4        167.90        148.18        11.85 o
  -5   1   4        642.85        582.15        24.72 o
  -4   1   4          3.20         -3.47         5.14 o
  -3   1   4         43.10         41.07         9.70 o
  -2   1   4        961.28       1107.16        20.60 o
  -1   1   4        156.87        190.56        11.06 o
   0   1   4         67.54         57.34         6.47 o
   1   1   4         13.10         21.09         3.48 o
   2   1   4        104.33        109.84         6.01 o
   3   1   4        465.24        502.01        15.82 o
   4   1   4         24.02         18.90         3.59 o
   5   1   4         79.09         62.83         6.19 o
   6   1   4         50.63         47.32         6.06 o
   7   1   4        647.13        639.14        22.85 o
   8   1   4          0.30          3.76         9.53 o
   9   1   4        578.37        523.08        28.53 o
  10   1   4         12.40         14.83         9.03 o
  11   1   4        329.01        309.74        24.91 o
  12   1   4          2.40          1.03         9.89 o
 -11   2   4          1.24         23.69        17.63 o
 -10   2   4          2.43          5.52        20.32 o
  -9   2   4         84.92         50.49        24.61 o
  -8   2   4         34.24         33.40        10.60 o
  -7   2   4          1.88         -3.25         5.97 o
  -6   2   4        163.45        177.38        10.79 o
  -5   2   4         31.45         19.37        14.67 o
  -4   2   4       1423.99       1306.54        31.52 o
  -3   2   4        129.74        141.84        10.50 o
  -2   2   4       3047.34       3030.77        44.89 o
  -1   2   4         27.14         35.88         6.76 o
   0   2   4       7034.52       7120.25       304.90 o
   1   2   4        172.64        157.60         9.60 o
   2   2   4       8088.05       8002.25        54.06 o
   3   2   4        425.30        486.65        15.19 o
   4   2   4       7070.92       7144.18       104.27 o
   5   2   4         47.25         34.46         8.51 o
   6   2   4       5993.49       5811.64       106.72 o
   7   2   4         70.26         59.49        10.61 o
   8   2   4       2251.67       2159.74        73.48 o
   9   2   4        104.47         93.09        14.06 o
  10   2   4        104.91        113.76        23.37 o
  11   2   4         45.47         43.08        11.61 o
  12   2   4        358.93        373.09        29.05 o
 -11   3   4         58.56         84.16        22.08 o
 -10   3   4         25.11         21.06        13.05 o
  -9   3   4        428.10        465.66        22.62 o
  -8   3   4         16.02          8.79         8.22 o
  -7   3   4       1910.56       1911.84        41.92 o
  -6   3   4        180.56        162.44        11.90 o
  -5   3   4       2062.08       1936.03        43.41 o
  -4   3   4         33.54         39.50         5.28 o
  -3   3   4       1995.13       1704.13        33.28 o
  -2   3   4        112.33        131.64         8.14 o
  -1   3   4       5910.99       6073.29        70.18 o
   0   3   4        128.42        147.34        10.39 o
   1   3   4       7123.44       7796.01       129.30 o
   2   3   4        750.48        947.85        24.67 o
   3   3   4       1211.99       1291.13        25.60 o
   4   3   4        477.99        511.63        35.11 o
   5   3   4       1051.81       1072.08        42.34 o
   6   3   4        166.55        202.58        19.99 o
   7   3   4        691.49        702.89        38.52 o
   8   3   4         21.89         29.46         9.09 o
   9   3   4          9.86          2.30        10.97 o
  10   3   4        193.08        199.70        19.82 o
  11   3   4          0.68          1.70         8.66 o
  12   3   4          2.20         28.26        19.31 o
  13   3   4          1.08        -15.40        20.53 o
 -10   4   4          3.22         -9.67        14.63 o
  -9   4   4         15.42         24.98        11.71 o
  -8   4   4         91.25         88.42        12.15 o
  -7   4   4         31.83         28.67         7.48 o
  -6   4   4        215.40        186.29        13.47 o
  -5   4   4          0.36          6.66         7.52 o
  -4   4   4        115.65        111.20        11.63 o
  -3   4   4         19.04         14.38         4.83 o
  -2   4   4        181.54        175.85        11.97 o
  -1   4   4        246.67        268.43        10.20 o
   0   4   4        174.91        164.91        10.83 o
   1   4   4        455.54        473.00        16.24 o
   2   4   4        689.45        712.00        20.77 o
   3   4   4          1.74          6.98        11.07 o
   4   4   4       1612.29       1563.41        31.71 o
   5   4   4         51.22         31.69         6.52 o
   6   4   4       1669.13       1555.71        52.60 o
   7   4   4         17.21         21.61         7.51 o
   8   4   4       2252.78       2170.91        53.12 o
   9   4   4          0.27         -0.28         6.98 o
  10   4   4        640.48        687.77        58.47 o
  11   4   4        127.72        169.10        28.55 o
  12   4   4        274.64        303.73        39.21 o
  13   4   4          1.89         -3.91        16.67 o
 -10   5   4          0.79         34.56        36.37 o
  -9   5   4         56.86         81.44        14.50 o
  -8   5   4          3.45          8.64        16.69 o
  -7   5   4        142.87        164.19        14.09 o
  -6   5   4         36.42         26.60         7.44 o
  -5   5   4        748.98        774.35        29.78 o
  -4   5   4         50.19         33.99         8.07 o
  -3   5   4       1948.80       1808.59        40.98 o
  -2   5   4          6.05          8.88         4.59 o
  -1   5   4       2731.03       2319.39       145.71 o
   0   5   4         67.47         66.98         6.33 o
   1   5   4       5826.74       6102.29       169.46 o
   2   5   4         87.75        131.54        10.97 o
   3   5   4       3612.08       3690.51        63.38 o
   4   5   4         38.12         46.86         9.20 o
   5   5   4       3529.75       3581.21        52.28 o
   6   5   4         28.03         25.17         5.27 o
   7   5   4       1735.56       1688.44        44.33 o
   8   5   4         75.26         81.03        11.73 o
   9   5   4        728.55        770.97        33.77 o
  10   5   4         97.48         96.18        18.99 o
  11   5   4        198.57        205.66        33.05 o
  12   5   4          6.00         21.41        16.47 o
  13   5   4        173.60        141.28        32.95 o
  -9   6   4          0.33          6.55        11.23 o
  -8   6   4          4.35          7.79        11.48 o
  -7   6   4         10.28         20.43        17.87 o
  -6   6   4        267.91        257.31        21.64 o
  -5   6   4          0.03          5.41         6.74 o
  -4   6   4        523.87        524.17        24.31 o
  -3   6   4         19.17         19.03         6.40 o
  -2   6   4       1937.59       1565.05       169.17 o
  -1   6   4          1.95          2.65         7.72 o
   0   6   4       1035.43       1007.76        25.15 o
   1   6   4        899.86        913.90        21.04 o
   2   6   4        634.82        627.10        16.47 o
   3   6   4         83.61        102.84        10.13 o
   4   6   4        443.53        469.88        19.66 o
   5   6   4        177.48        157.85        10.67 o
   6   6   4        180.68        196.39        14.06 o
   7   6   4         64.95         64.61         8.54 o
   8   6   4        162.89        164.30        16.58 o
   9   6   4        212.64        201.76        17.95 o
  10   6   4         78.15         66.68        21.17 o
  11   6   4         20.46         45.12        19.41 o
  12   6   4        214.19        296.58        64.04 o
  -9   7   4          9.44         20.48        20.04 o
  -8   7   4          1.91         18.92        18.72 o
  -7   7   4         42.60         19.26        18.58 o
  -6   7   4          4.04         18.97         9.83 o
  -5   7   4         55.76         35.07         9.23 o
  -4   7   4          1.29         15.69        14.32 o
  -3   7   4        346.91        372.02        36.62 o
  -2   7   4         89.87         95.08        19.85 o
  -1   7   4        125.46        123.24        19.46 o
   0   7   4         71.89         66.00         7.04 o
   1   7   4        790.73        748.99        25.81 o
   2   7   4         36.58         32.32         8.34 o
   3   7   4        786.12        694.68        28.31 o
   4   7   4         43.09         56.08         8.45 o
   5   7   4       1383.90       1324.63        30.57 o
   6   7   4          5.61          2.38         5.25 o
   7   7   4        717.40        706.52        27.34 o
   8   7   4          9.76          5.73         7.85 o
   9   7   4        680.96        740.14        55.78 o
  10   7   4         86.00        104.81        26.84 o
  11   7   4        443.90        551.71        61.23 o
  12   7   4          0.12         16.89        37.06 o
  -8   8   4         11.88         24.88        19.21 o
  -7   8   4         20.02        -16.13        16.96 o
  -6   8   4          5.22         12.17        17.31 o
  -5   8   4         22.73         33.05        16.87 o
  -4   8   4        218.72        201.80        29.63 o
  -3   8   4          0.94         -8.85        12.95 o
  -2   8   4        376.31        368.11        36.71 o
  -1   8   4          1.15         -5.43        11.83 o
   0   8   4        959.00        942.48        54.90 o
   1   8   4         63.84         72.55         9.95 o
   2   8   4       1096.27       1058.49        54.14 o
   3   8   4        106.65        116.28        10.75 o
   4   8   4       1197.09       1183.77        46.26 o
   5   8   4        307.02        296.06        18.29 o
   6   8   4       1256.44       1299.07        32.51 o
   7   8   4         11.97         21.75         8.52 o
   8   8   4        169.19        151.62        26.06 o
   9   8   4        137.55        161.83        45.22 o
  10   8   4         68.02         64.99        24.13 o
  11   8   4          1.32         19.15        27.43 o
  12   8   4          1.73         15.89        24.15 o
  -7   9   4         63.12         49.77        22.78 o
  -6   9   4         36.31         61.99        24.59 o
  -5   9   4        169.14        137.13        30.75 o
  -4   9   4         26.49         30.70        20.19 o
  -3   9   4        115.06         80.66        23.66 o
  -2   9   4         20.42         41.85        18.23 o
  -1   9   4         25.00         29.77        15.59 o
   0   9   4         16.20         35.05        17.60 o
   1   9   4          9.69         -6.50        13.88 o
   2   9   4          0.30         24.59        20.78 o
   3   9   4         12.87          6.95        18.33 o
   4   9   4          2.00          3.26         6.44 o
   5   9   4          6.72          3.07         6.07 o
   6   9   4         10.29         21.11         6.06 o
   7   9   4         25.61         26.28        15.41 o
   8   9   4         35.44         48.21        14.65 o
   9   9   4         25.81         22.35        11.96 o
  10   9   4          7.11         11.89        31.60 o
  11   9   4        132.67        193.35        33.78 o
  -5  10   4          0.69          8.85        17.40 o
  -4  10   4          5.65         31.19        20.83 o
  -3  10   4         12.54         12.71        17.16 o
  -2  10   4          4.63         17.26        19.36 o
  -1  10   4          0.03         -4.01        16.77 o
   0  10   4         42.17         55.88        23.07 o
   1  10   4          4.21        -19.65        19.65 o
   2  10   4        347.41        362.64        45.32 o
   3  10   4         10.53         33.98        23.03 o
   4  10   4        234.58        242.12        26.07 o
   5  10   4        318.34        271.90        20.38 o
   6  10   4        369.95        369.49        24.09 o
   7  10   4          0.13         14.74        13.30 o
   8  10   4        355.97        381.53        39.11 o
   9  10   4          4.85         -8.37        14.23 o
  10  10   4         80.50         91.37        26.79 o
  11  10   4          0.23         10.85        18.87 o
  -4  11   4         11.59         -6.21        19.16 o
  -3  11   4         69.45         69.76        26.40 o
  -2  11   4         21.74          4.30        20.83 o
  -1  11   4        187.50        182.15        34.81 o
   0  11   4         14.78         33.29        19.46 o
   1  11   4         21.74         35.54        20.34 o
   2  11   4         11.06          7.24        18.92 o
   3  11   4        114.23        104.57        28.45 o
   4  11   4         12.42          9.27        11.62 o
   5  11   4         72.29         91.66        19.73 o
   6  11   4         22.30          5.33        16.57 o
   7  11   4         56.95         49.82        25.03 o
   8  11   4         17.50         11.88        24.05 o
   9  11   4         19.51         76.26        36.76 o
  -2  12   4         30.59         38.18        29.09 o
  -1  12   4         19.32         24.79        20.92 o
   0  12   4         12.94         13.05        26.15 o
   1  12   4          2.34         66.39        27.23 o
   2  12   4          0.09         53.77        29.97 o
   3  12   4         15.64         34.54        24.71 o
   4  12   4         20.96         23.48        22.39 o
   5  12   4         19.34         17.16        19.70 o
   6  12   4          2.15          7.14        23.42 o
   7  12   4          8.59         29.58        24.00 o
   8  12   4         23.10         24.49        22.88 o
   0  13   4          3.32         43.07        32.95 o
   1  13   4         32.76         69.42        33.14 o
   2  13   4          1.27        -19.55        23.37 o
   3  13   4          5.24          8.09        16.00 o
   4  13   4         11.17         42.82        28.06 o
   5  13   4         17.77         15.55        24.30 o
  -4 -12   5         41.99        108.23        35.78 o
  -6 -11   5          3.17         -3.57        21.12 o
  -5 -11   5          0.96         34.38        16.78 o
  -4 -11   5          0.65         25.83        24.05 o
  -3 -11   5         41.60         75.11        21.68 o
  -2 -11   5          9.68         22.29        19.70 o
  -1 -11   5          8.24         11.93        22.00 o
   0 -11   5         30.58          2.25        25.08 o
   1 -11   5         34.46         19.21        24.64 o
   2 -11   5          0.96         15.45        30.36 o
  -7 -10   5          2.03         33.29        22.93 o
  -6 -10   5        158.06        141.16        24.28 o
  -5 -10   5          4.21         10.23        13.79 o
  -4 -10   5         49.86         58.19        26.91 o
  -3 -10   5          4.96         32.43        26.47 o
  -2 -10   5        233.24        266.04        40.67 o
  -1 -10   5          0.00         15.40        20.83 o
   0 -10   5         36.71         41.50        25.96 o
   1 -10   5         12.94          9.09        21.51 o
   2 -10   5          1.90         21.36        24.83 o
   3 -10   5          9.68         10.02        26.45 o
   4 -10   5          8.55         49.08        26.20 o
  -9  -9   5         39.58         54.41        30.36 o
  -8  -9   5          0.34         -4.51        15.72 o
  -7  -9   5        184.13        193.46        27.80 o
  -6  -9   5          1.68          6.70        11.60 o
  -5  -9   5        138.73        167.94        18.67 o
  -4  -9   5         17.52         29.46        23.51 o
  -3  -9   5         19.71         60.43        36.54 o
  -2  -9   5          2.04         30.60        14.63 o
  -1  -9   5          0.54         33.24        23.07 o
   0  -9   5         39.03         58.96        25.18 o
   1  -9   5          0.24        -17.60        17.60 o
   2  -9   5         15.13         24.98        20.24 o
   3  -9   5         19.39         12.61        21.36 o
   4  -9   5          1.51         21.61        24.44 o
   5  -9   5         25.07         34.81        25.52 o
 -10  -8   5          1.30        -15.55        27.18 o
  -9  -8   5         47.15         81.79        27.87 o
  -8  -8   5         42.54         36.91        15.43 o
  -7  -8   5        109.53         90.63        20.14 o
  -6  -8   5        226.20        180.04        22.23 o
  -5  -8   5         14.64          9.66        11.95 o
  -4  -8   5         14.08          6.46         9.61 o
  -3  -8   5          2.11         21.37         8.14 o
  -2  -8   5        157.57        163.07        15.06 o
  -1  -8   5          7.59         10.21         8.15 o
   0  -8   5        161.57        184.55        30.26 o
   1  -8   5          0.85         -9.97        16.43 o
   2  -8   5        324.00        299.67        38.72 o
   3  -8   5          5.34        -11.29        16.33 o
   4  -8   5         13.80         32.70        20.34 o
   5  -8   5         32.22         28.01        22.88 o
   6  -8   5         31.45         74.50        27.28 o
   7  -8   5          2.79         11.83        24.54 o
 -10  -7   5          3.55         25.76        22.24 o
  -9  -7   5        148.22        150.47        34.51 o
  -8  -7   5         21.53         43.66        22.05 o
  -7  -7   5        345.63        380.69        32.16 o
  -6  -7   5         72.97         54.97        10.11 o
  -5  -7   5        632.61        633.77        29.57 o
  -4  -7   5         16.36         14.42         9.24 o
  -3  -7   5       1247.31       1340.70        32.22 o
  -2  -7   5          2.15         17.20         8.18 o
  -1  -7   5        476.79        514.74        25.73 o
   0  -7   5         63.83         76.22        12.02 o
   1  -7   5         56.56         62.87        15.94 o
   2  -7   5         21.96         14.28        14.10 o
   3  -7   5        143.60        148.99        19.32 o
   4  -7   5         16.08          6.37        15.50 o
   5  -7   5         13.25         14.41        14.03 o
   6  -7   5         10.98         10.56        13.54 o
   7  -7   5          7.51         34.02        22.44 o
   8  -7   5          2.12         15.15        26.06 o
 -11  -6   5        152.33        182.10        38.91 o
 -10  -6   5        205.84        283.64        42.58 o
  -9  -6   5         28.26         25.03        19.85 o
  -8  -6   5        179.45        212.12        35.20 o
  -7  -6   5        400.98        339.32        29.09 o
  -6  -6   5        197.63        208.14        26.99 o
  -5  -6   5        195.97        195.33        16.02 o
  -4  -6   5        214.33        234.91        10.97 o
  -3  -6   5         11.74         21.50         5.39 o
  -2  -6   5         93.75         98.64        10.64 o
  -1  -6   5          2.73         -0.38        21.29 o
   0  -6   5         83.63         93.69        11.92 o
   1  -6   5         36.23         40.96         9.55 o
   2  -6   5        126.02        146.41        24.59 o
   3  -6   5          1.42          5.67        11.54 o
   4  -6   5        205.85        176.19        29.19 o
   5  -6   5         30.35         45.32        19.60 o
   6  -6   5          3.37         19.55        18.92 o
   7  -6   5          2.16         19.38        26.86 o
   8  -6   5         35.55         26.61        15.15 o
   9  -6   5          0.05         17.79        25.03 o
 -11  -5   5          8.98         24.83        25.32 o
 -10  -5   5          5.69         26.64        22.44 o
  -9  -5   5          8.35         31.53        19.36 o
  -8  -5   5         33.67         41.32        15.59 o
  -7  -5   5         97.21         90.30        17.28 o
  -6  -5   5        314.71        274.62        19.17 o
  -5  -5   5        246.87        209.33        13.04 o
  -4  -5   5         15.00         18.57         4.21 o
  -3  -5   5       2241.91       2159.80        35.71 o
  -2  -5   5         64.91         79.64         5.68 o
  -1  -5   5       2471.26       2526.80        58.41 o
   0  -5   5          0.87          3.45         2.33 o
   1  -5   5        887.21        872.63        30.27 o
   2  -5   5          3.51          8.80         8.51 o
   3  -5   5        593.22        621.30        43.80 o
   4  -5   5        112.28         91.42        19.99 o
   5  -5   5        363.43        348.71        37.30 o
   6  -5   5         31.26         36.08        16.03 o
   7  -5   5        151.67        200.58        33.54 o
   8  -5   5         58.43         61.22        15.27 o
   9  -5   5         80.92         88.90        18.73 o
  10  -5   5          1.58         34.89        28.99 o
 -11  -4   5         13.28          8.70        25.27 o
 -10  -4   5        493.22        554.76        57.44 o
  -9  -4   5         34.57         33.01        15.16 o
  -8  -4   5        673.15        687.90        63.06 o
  -7  -4   5         36.92         40.39        13.01 o
  -6  -4   5        688.34        644.75        32.94 o
  -5  -4   5        760.58        768.17        30.24 o
  -4  -4   5       4358.24       4090.41        50.90 o
  -3  -4   5        159.12        166.03        10.22 o
  -2  -4   5       1454.42       1348.68        19.07 o
  -1  -4   5         15.55         12.87         5.32 o
   0  -4   5       2140.68       2113.66        42.73 o
   1  -4   5         34.01         33.85         7.03 o
   2  -4   5       1540.64       1298.64       149.96 o
   3  -4   5          7.98         13.23         9.14 o
   4  -4   5        432.62        465.74        37.74 o
   5  -4   5         76.60         76.12        18.43 o
   6  -4   5          5.75         18.04        13.05 o
   7  -4   5          2.85         -5.04        13.88 o
   8  -4   5        169.75        234.91        27.50 o
   9  -4   5          3.10          8.63        12.03 o
  10  -4   5          0.09          0.39        12.28 o
  11  -4   5          3.78         20.19        19.36 o
 -11  -3   5        128.77        155.26        35.44 o
 -10  -3   5         64.03         56.48        17.44 o
  -9  -3   5        384.47        404.33        33.23 o
  -8  -3   5          6.02         19.91        13.41 o
  -7  -3   5        332.98        338.73        26.05 o
  -6  -3   5        117.41        114.54        14.83 o
  -5  -3   5        432.89        401.83        23.71 o
  -4  -3   5        270.04        273.96        19.30 o
  -3  -3   5          2.29          8.24         3.45 o
  -2  -3   5        408.90        458.27        13.01 o
  -1  -3   5        657.39        692.26        15.35 o
   0  -3   5         66.39         72.83         8.62 o
   1  -3   5       1169.88       1308.12        54.46 o
   2  -3   5          6.30         21.08         6.62 o
   3  -3   5        822.11        888.16        46.20 o
   4  -3   5         99.73        145.34        20.97 o
   5  -3   5         98.13        102.66        19.21 o
   6  -3   5         13.93         27.08        14.81 o
   7  -3   5        541.49        539.67        35.82 o
   8  -3   5         20.64         28.29        14.42 o
   9  -3   5        184.85        156.28        22.29 o
  10  -3   5         18.76         37.98        23.51 o
  11  -3   5        125.53        124.98        20.68 o
 -11  -2   5          8.03         28.49        21.83 o
 -10  -2   5         10.02         37.45        16.91 o
  -9  -2   5         58.50         52.70        15.35 o
  -8  -2   5        457.10        444.60        31.03 o
  -7  -2   5         13.20         13.74        20.92 o
  -6  -2   5        647.38        624.36        31.53 o
  -5  -2   5          0.27         -0.07         7.85 o
  -4  -2   5       3780.23       3151.13        28.89 o
  -3  -2   5        672.93        733.54        23.09 o
  -2  -2   5       3603.54       3550.63        31.35 o
  -1  -2   5          9.70          8.63         2.74 o
   0  -2   5       4007.21       3915.37        52.63 o
   1  -2   5        135.46        133.68        10.05 o
   2  -2   5       5949.19       5928.28        93.05 o
   3  -2   5          1.35          4.11         7.19 o
   4  -2   5       5431.04       5304.99       110.68 o
   5  -2   5        428.52        458.90        34.95 o
   6  -2   5        933.20        984.93        60.37 o
   7  -2   5        295.60        289.67        25.08 o
   8  -2   5        772.31        797.00        42.24 o
   9  -2   5         64.78         74.57        17.19 o
  10  -2   5        295.76        337.72        41.41 o
  11  -2   5         36.77         45.51        23.76 o
  12  -2   5         30.64         51.09        26.15 o
 -11  -1   5        180.30        216.36        29.33 o
 -10  -1   5         31.94         52.66        14.62 o
  -9  -1   5        631.05        655.18        39.92 o
  -8  -1   5         12.12          0.86        33.58 o
  -7  -1   5       1560.40       1482.70        44.41 o
  -6  -1   5         19.85          6.74         5.92 o
  -5  -1   5       3066.21       2918.96        45.67 o
  -4  -1   5         28.49         28.63         3.58 o
  -3  -1   5       4334.25       4066.94        42.63 o
  -2  -1   5        768.65        910.73        19.07 o
  -1  -1   5       3683.71       3668.00        41.16 o
   0  -1   5          0.14          3.04         1.53 o
   1  -1   5       2637.79       2542.08        40.52 o
   2  -1   5         21.58         43.95         6.92 o
   3  -1   5          7.77         16.57         8.16 o
   4  -1   5         98.22        101.74        10.56 o
   5  -1   5        174.46        158.26        15.06 o
   6  -1   5          1.05          8.32         8.56 o
   7  -1   5          6.07         20.66        13.30 o
   8  -1   5         82.32         99.12        16.52 o
   9  -1   5         41.96         31.78        16.23 o
  10  -1   5          0.67         24.63        10.84 o
  11  -1   5         20.28         25.18        17.21 o
  12  -1   5          8.88         -0.49        18.19 o
 -11   0   5         28.95         23.36        19.38 o
 -10   0   5        224.53        253.74        24.78 o
  -9   0   5         98.28         90.41        14.93 o
  -8   0   5         33.40          8.06        10.74 o
  -7   0   5          1.86          4.55         4.80 o
  -6   0   5          3.69          5.21         5.74 o
  -5   0   5        168.14        178.75        11.21 o
  -4   0   5         27.50         23.46         4.20 o
  -3   0   5        146.42        177.67         8.32 o
  -2   0   5        189.40        209.60         7.99 o
  -1   0   5       1411.19       1583.74        21.50 o
   0   0   5       2804.90       2866.96        52.60 o
   1   0   5       1450.29       1441.42        30.65 o
   2   0   5       1289.94       1253.65        23.90 o
   3   0   5          2.38          3.12         4.52 o
   4   0   5       3659.81       3730.76        41.87 o
   5   0   5         12.64         18.87         5.55 o
   6   0   5       2689.53       2695.62       100.83 o
   7   0   5        199.48        185.25        18.21 o
   8   0   5       2229.37       2334.21       100.39 o
   9   0   5          3.92         22.63        14.96 o
  10   0   5        415.45        451.20        29.19 o
  11   0   5         11.98          8.39        13.47 o
  12   0   5        353.66        375.15        45.71 o
 -11   1   5          2.92         13.24        13.47 o
 -10   1   5         15.92         20.28        13.99 o
  -9   1   5        178.63        222.41        20.86 o
  -8   1   5        244.57        214.42        24.41 o
  -7   1   5        775.05        761.99        23.72 o
  -6   1   5         45.58         49.63         6.76 o
  -5   1   5       1771.15       1672.17        35.05 o
  -4   1   5         20.89         27.10         5.89 o
  -3   1   5       4802.14       4482.12        86.50 o
  -2   1   5        141.52        158.80        11.85 o
  -1   1   5      11823.34      12068.57        97.01 o
   0   1   5          6.35          9.34         3.33 o
   1   1   5      17487.08      18429.84       233.87 o
   2   1   5         59.34        102.79         8.52 o
   3   1   5       6892.68       7020.35        70.40 o
   4   1   5        485.55        559.16        20.04 o
   5   1   5       1329.06       1257.54        42.82 o
   6   1   5          0.79         -5.98         5.98 o
   7   1   5       1168.75       1073.18        42.12 o
   8   1   5          1.32         13.74        11.78 o
   9   1   5        230.67        233.53        29.38 o
  10   1   5        144.57        174.09        19.53 o
  11   1   5         83.16         79.27        15.54 o
  12   1   5         40.86         61.65        14.59 o
 -11   2   5         49.91        105.70        19.56 o
 -10   2   5        234.42        265.17        25.42 o
  -9   2   5         41.30         57.41        13.35 o
  -8   2   5        270.11        260.68        16.18 o
  -7   2   5         10.24         11.67         8.45 o
  -6   2   5       1074.02       1100.78        31.46 o
  -5   2   5        180.34        195.73        14.72 o
  -4   2   5       2170.78       2150.99        43.07 o
  -3   2   5         33.99         30.54         6.71 o
  -2   2   5       2036.62       2100.22        40.97 o
  -1   2   5          2.90          5.41         5.52 o
   0   2   5        550.06        532.87        19.58 o
   1   2   5       2926.30       3259.96        45.77 o
   2   2   5        877.95        966.65        24.19 o
   3   2   5          3.14          6.70         2.79 o
   4   2   5        238.27        243.66        14.18 o
   5   2   5        761.53        711.83        36.66 o
   6   2   5        254.62        272.15        26.11 o
   7   2   5        137.03        148.03        19.02 o
   8   2   5        470.14        429.76        34.12 o
   9   2   5          1.98          4.63         7.08 o
  10   2   5        292.48        286.75        23.17 o
  11   2   5         30.63         27.75        10.42 o
  12   2   5        383.68        398.80        29.81 o
 -11   3   5        141.52        117.26        21.88 o
 -10   3   5         54.89         51.15        14.41 o
  -9   3   5          2.03          3.54        10.51 o
  -8   3   5          2.22         -5.05         7.34 o
  -7   3   5         19.97         -1.37         6.55 o
  -6   3   5        205.93        170.63        15.70 o
  -5   3   5         12.89         10.75         6.96 o
  -4   3   5          4.27          2.11         3.24 o
  -3   3   5        331.52        286.39        16.29 o
  -2   3   5        171.98        175.48        12.34 o
  -1   3   5       3540.01       3473.01        51.72 o
   0   3   5         69.76         79.44         8.03 o
   1   3   5       7222.34       7743.09       120.28 o
   2   3   5        159.55        224.54        12.91 o
   3   3   5       7926.13       7984.89        66.31 o
   4   3   5         15.72         10.27         3.00 o
   5   3   5       4253.03       4028.23        88.24 o
   6   3   5        147.21        157.61        17.65 o
   7   3   5       1591.78       1551.36        60.86 o
   8   3   5         21.30          4.20        11.54 o
   9   3   5        893.82        891.09        40.99 o
  10   3   5         15.61         20.60         8.27 o
  11   3   5        387.27        433.38        33.95 o
  12   3   5         42.58         27.13        16.67 o
  13   3   5        138.72        112.39        26.30 o
 -10   4   5        279.72        325.35        36.87 o
  -9   4   5         13.98         30.49        13.28 o
  -8   4   5        107.77        146.83        13.83 o
  -7   4   5          1.60          9.98        11.17 o
  -6   4   5        518.25        516.75        22.26 o
  -5   4   5          0.06          2.54         7.90 o
  -4   4   5       2115.39       2060.84        46.13 o
  -3   4   5          4.48          0.91         5.22 o
  -2   4   5       3997.50       3812.18        58.39 o
  -1   4   5          8.50          4.03         4.11 o
   0   4   5       4839.19       4858.13        47.61 o
   1   4   5         77.83        103.67         9.60 o
   2   4   5       4109.26       4258.63        94.99 o
   3   4   5        257.12        301.17        17.42 o
   4   4   5       3576.59       3510.81        49.58 o
   5   4   5        532.38        469.70        39.72 o
   6   4   5       2089.06       2044.76        65.21 o
   7   4   5        299.51        279.87        25.42 o
   8   4   5        271.60        291.22        28.35 o
   9   4   5         76.98         65.84        11.85 o
  10   4   5        159.01        117.17        19.02 o
  11   4   5          2.98          1.67        26.06 o
  12   4   5        201.03        174.72        31.58 o
  13   4   5          0.92          4.89        17.40 o
 -10   5   5         14.90         40.67        24.39 o
  -9   5   5        144.19        154.04        18.98 o
  -8   5   5          4.76          3.52        10.68 o
  -7   5   5        263.55        277.43        18.15 o
  -6   5   5          2.90          0.44        10.38 o
  -5   5   5       1538.18       1326.12        40.47 o
  -4   5   5        116.86         87.29        11.81 o
  -3   5   5        307.60        284.51        18.13 o
  -2   5   5        143.43        142.42        11.70 o
  -1   5   5        355.34        319.47        11.50 o
   0   5   5          7.90         10.06         3.64 o
   1   5   5          5.30         14.12         4.56 o
   2   5   5        167.67        215.69        23.56 o
   3   5   5        154.71        134.69        14.45 o
   4   5   5        378.94        408.06        18.51 o
   5   5   5       1444.64       1486.15        43.73 o
   6   5   5         75.25         79.01        11.70 o
   7   5   5        331.17        312.68        26.45 o
   8   5   5         59.30         76.73        12.53 o
   9   5   5        186.19        189.09        17.95 o
  10   5   5         20.85         21.43        11.12 o
  11   5   5        387.05        369.68        41.26 o
  12   5   5         22.48         18.23        17.26 o
  13   5   5         81.48         42.97        24.35 o
  -9   6   5          0.09         -2.22        11.63 o
  -8   6   5        124.80        161.81        20.35 o
  -7   6   5          1.42         -3.26         9.57 o
  -6   6   5         16.21         21.91        10.53 o
  -5   6   5          0.64          1.04         8.09 o
  -4   6   5         89.07        149.07        15.48 o
  -3   6   5         17.63          7.66         6.42 o
  -2   6   5       1036.51       1005.85        25.97 o
  -1   6   5         51.08         56.80         6.05 o
   0   6   5       1640.63       1535.28        28.84 o
   1   6   5         31.58         28.60         7.21 o
   2   6   5       2933.23       2860.19        85.40 o
   3   6   5         45.62         34.93         9.54 o
   4   6   5       2439.04       2358.10        56.19 o
   5   6   5        511.00        529.25        22.23 o
   6   6   5       3373.54       3470.50        61.16 o
   7   6   5          5.69         -2.19         6.56 o
   8   6   5       1001.69        940.65        37.13 o
   9   6   5         79.90         86.34        13.53 o
  10   6   5        688.31        642.85        53.19 o
  11   6   5          5.16         43.31        21.56 o
  12   6   5         30.99         15.50        16.43 o
  -9   7   5          7.81         -9.88        19.07 o
  -8   7   5         31.19         46.78        20.34 o
  -7   7   5        239.18        262.92        24.76 o
  -6   7   5          7.22          1.24        18.45 o
  -5   7   5        538.69        548.63        30.88 o
  -4   7   5         39.27         37.25        17.50 o
  -3   7   5       1148.18       1068.51        57.39 o
  -2   7   5         19.09          7.48        11.88 o
  -1   7   5       1605.65       1294.85       121.95 o
   0   7   5          0.49          3.34         9.39 o
   1   7   5       1147.91       1121.07        40.38 o
   2   7   5         72.83         63.62         6.57 o
   3   7   5        965.99        943.97        34.52 o
   4   7   5         49.85         50.27         8.66 o
   5   7   5        237.78        222.73        13.60 o
   6   7   5        138.60        133.91        11.08 o
   7   7   5         47.79         49.67        14.02 o
   8   7   5         34.80         41.48        10.10 o
   9   7   5         99.46         73.46        17.16 o
  10   7   5          1.77          8.90        13.98 o
  11   7   5          3.30          0.59        18.48 o
  12   7   5         34.50         64.71        63.04 o
  -8   8   5         61.09         44.19        23.81 o
  -7   8   5          9.75          3.67        18.38 o
  -6   8   5         21.49         24.39        20.53 o
  -5   8   5          0.43         10.02        17.21 o
  -4   8   5         29.01          6.06        14.76 o
  -3   8   5          0.33        -11.10        12.56 o
  -2   8   5         90.67         66.88        18.67 o
  -1   8   5         50.67         64.68        17.60 o
   0   8   5          6.99          0.40         6.00 o
   1   8   5          1.10          4.00         5.03 o
   2   8   5        172.36        151.61        14.24 o
   3   8   5        149.57        152.63        15.66 o
   4   8   5        535.22        515.14        23.73 o
   5   8   5         82.22         61.65        10.33 o
   6   8   5        478.24        457.80        19.78 o
   7   8   5          1.14          5.83         7.54 o
   8   8   5        445.32        434.49        24.12 o
   9   8   5          0.35         10.90        13.93 o
  10   8   5        293.16        339.42        41.46 o
  11   8   5         40.41         72.68        27.74 o
  12   8   5         66.87        128.47        31.87 o
  -7   9   5          0.30        -21.02        21.02 o
  -6   9   5          0.07         42.43        25.27 o
  -5   9   5         64.90        109.99        27.28 o
  -4   9   5          4.90         17.45        17.11 o
  -3   9   5        103.71        109.46        25.42 o
  -2   9   5          0.31        -14.86        14.86 o
  -1   9   5       1121.60       1124.24        67.12 o
   0   9   5         26.44          6.70        13.10 o
   1   9   5        418.93        506.85        46.83 o
   2   9   5         17.21         19.83        15.47 o
   3   9   5        734.78        749.21        33.36 o
   4   9   5         43.05         49.86         9.92 o
   5   9   5        783.60        763.76        34.68 o
   6   9   5          4.42          9.55         6.96 o
   7   9   5        282.55        305.93        20.70 o
   8   9   5         60.60         50.61        15.99 o
   9   9   5        204.70        262.01        23.90 o
  10   9   5         34.87         80.76        32.73 o
  11   9   5        131.76        141.61        22.02 o
  -5  10   5         62.58         73.52        26.20 o
  -4  10   5          2.00         17.94        20.43 o
  -3  10   5          3.60         31.14        19.31 o
  -2  10   5        254.79        253.18        33.98 o
  -1  10   5         34.50         46.54        21.56 o
   0  10   5        169.27        153.94        29.53 o
   1  10   5         14.19         11.05        21.90 o
   2  10   5         62.86         89.36        27.38 o
   3  10   5         24.47         27.82        10.50 o
   4  10   5          9.38          6.04         9.90 o
   5  10   5          1.84         -8.90         8.90 o
   6  10   5          8.69          3.72         8.11 o
   7  10   5         21.92         24.41        12.22 o
   8  10   5          7.40         11.28        14.32 o
   9  10   5          2.47         21.48        13.09 o
  10  10   5         26.90         47.20        16.79 o
  11  10   5         37.68         67.12        27.13 o
  -4  11   5          5.41          6.01        24.49 o
  -3  11   5          0.00         15.55        23.51 o
  -2  11   5          5.57         40.48        21.80 o
  -1  11   5         26.17         32.22        17.94 o
   0  11   5          0.62        -12.51        21.75 o
   1  11   5        119.23        145.14        33.10 o
   2  11   5         24.42         40.09        24.98 o
   3  11   5         53.86         42.87        19.21 o
   4  11   5          0.47         -2.71        12.03 o
   5  11   5        114.74        115.88        21.47 o
   6  11   5          3.65         29.06        15.60 o
   7  11   5        111.09        108.80        19.51 o
   8  11   5          1.07         12.32        22.88 o
   9  11   5         69.79         88.24        33.00 o
  -2  12   5         31.72         67.81        27.91 o
  -1  12   5          2.13          5.52        23.32 o
   0  12   5         40.26         73.43        32.12 o
   1  12   5          9.47         18.09        22.59 o
   2  12   5         81.72        106.87        35.25 o
   3  12   5          2.00          9.17        14.10 o
   4  12   5         81.30         85.04        21.61 o
   5  12   5         12.46          0.04        13.66 o
   6  12   5          3.34         29.28        25.42 o
   7  12   5         41.44         26.30        22.05 o
   8  12   5         28.68         12.81        26.64 o
   1  13   5          9.71         20.39        26.25 o
   2  13   5         15.99         31.58        30.11 o
   3  13   5         12.50         26.90        22.12 o
   4  13   5         12.04         47.34        21.41 o
   5  13   5          3.93         19.99        24.44 o
   6  13   5         17.81         15.59        22.88 o
  -5 -11   6         31.62         44.10        17.90 o
  -4 -11   6          0.10          2.98        15.07 o
  -3 -11   6         75.87        121.23        32.19 o
  -2 -11   6          8.18         49.91        33.56 o
  -1 -11   6          7.91         37.98        22.59 o
   0 -11   6         10.51          0.05        25.57 o
   1 -11   6          1.58        -25.76        26.84 o
   2 -11   6          0.44         21.71        30.80 o
  -7 -10   6         38.45         22.29        27.82 o
  -6 -10   6         25.00         40.75        26.52 o
  -5 -10   6         18.95          8.95        15.01 o
  -4 -10   6         13.01         50.36        16.56 o
  -3 -10   6         29.56         64.98        25.25 o
  -2 -10   6         22.78         51.06        20.26 o
  -1 -10   6          3.31         32.08        15.43 o
   0 -10   6          1.73         -6.01        23.22 o
   1 -10   6         13.62         21.95        20.92 o
   2 -10   6         17.78          4.89        21.75 o
   3 -10   6          1.66        -20.63        27.72 o
  -9  -9   6         20.09         42.78        27.13 o
  -8  -9   6          0.67          6.24        15.19 o
  -7  -9   6        121.13        115.11        21.96 o
  -6  -9   6          3.82         -4.31        15.40 o
  -5  -9   6        163.78        149.03        17.93 o
  -4  -9   6          0.85         33.97        16.62 o
  -3  -9   6        167.96        188.13        24.65 o
  -2  -9   6          5.27         36.69        15.01 o
  -1  -9   6        365.01        380.58        48.06 o
   0  -9   6         47.98         45.22        24.10 o
   1  -9   6         17.03          1.17        18.82 o
   2  -9   6         11.65          4.79        22.54 o
   3  -9   6         66.01        115.71        33.24 o
   4  -9   6         24.28         68.39        30.07 o
   5  -9   6         15.07         56.61        27.67 o
  -9  -8   6          0.41         15.01        23.17 o
  -8  -8   6         93.66         98.21        30.31 o
  -7  -8   6        112.05         95.95        20.67 o
  -6  -8   6        136.10        145.44        17.58 o
  -5  -8   6         63.65         35.01        12.68 o
  -4  -8   6        192.79        241.76        20.59 o
  -3  -8   6         10.69         28.90        12.66 o
  -2  -8   6        116.94        144.14        13.18 o
  -1  -8   6         27.02         11.15        10.22 o
   0  -8   6        357.46        369.73        41.06 o
   1  -8   6          7.00        -11.54        17.21 o
   2  -8   6         19.57        -10.22        19.99 o
   3  -8   6          9.95          9.14        17.70 o
   4  -8   6          4.01        -19.55        21.56 o
   5  -8   6          1.01         19.95        20.87 o
   6  -8   6          6.85         31.24        25.57 o
 -10  -7   6          6.32         -7.19        20.92 o
  -9  -7   6         63.66         66.88        27.28 o
  -8  -7   6          6.83         22.49        18.09 o
  -7  -7   6          0.60          7.67        15.21 o
  -6  -7   6         95.63         88.28        20.85 o
  -5  -7   6          0.26         -2.74         9.31 o
  -4  -7   6          3.21         -6.27         8.93 o
  -3  -7   6        144.60        133.79        11.91 o
  -2  -7   6         86.98        107.13        11.49 o
  -1  -7   6        219.15        208.61        18.03 o
   0  -7   6          3.32          0.92        12.34 o
   1  -7   6        244.77        208.79        31.14 o
   2  -7   6          7.29          0.73        16.13 o
   3  -7   6         75.81         61.89        23.03 o
   4  -7   6         50.44         39.34        14.82 o
   5  -7   6        151.00        177.14        23.15 o
   6  -7   6          1.62         -6.31        13.98 o
   7  -7   6         46.72         73.07        28.99 o
   8  -7   6         15.16          6.21        20.97 o
 -10  -6   6          6.37          2.74        25.08 o
  -9  -6   6         41.04         40.92        22.34 o
  -8  -6   6        202.62        222.92        36.86 o
  -7  -6   6          0.05         16.50        21.68 o
  -6  -6   6        114.12        131.53        15.20 o
  -5  -6   6         41.37         57.15        10.32 o
  -4  -6   6       1045.13       1090.91        29.80 o
  -3  -6   6          6.42         11.53         5.10 o
  -2  -6   6        677.78        689.49        18.23 o
  -1  -6   6         13.46         17.44         3.74 o
   0  -6   6        950.10        924.32        34.81 o
   1  -6   6         90.00         92.68        12.83 o
   2  -6   6        957.55        945.36        60.47 o
   3  -6   6          0.09         17.99        16.03 o
   4  -6   6        252.69        286.33        37.01 o
   5  -6   6         34.81         26.06        16.87 o
   6  -6   6         64.97         68.83        22.00 o
   7  -6   6         38.11         58.66        23.86 o
   8  -6   6         74.55        122.59        38.11 o
   9  -6   6         17.06         17.11        19.51 o
 -11  -5   6         41.06         63.06        31.38 o
 -10  -5   6         35.71         29.53        26.11 o
  -9  -5   6        510.79        538.82        40.29 o
  -8  -5   6         57.25         68.66        18.30 o
  -7  -5   6        626.89        626.50        37.64 o
  -6  -5   6         20.15         15.95         9.26 o
  -5  -5   6        437.59        419.23        22.58 o
  -4  -5   6          1.34          0.33         3.89 o
  -3  -5   6        430.94        414.91        14.33 o
  -2  -5   6        150.18        152.63         8.35 o
  -1  -5   6        348.75        357.75        21.61 o
   0  -5   6         33.22         23.05         7.24 o
   1  -5   6         66.23         77.16        11.90 o
   2  -5   6         19.71         26.74        12.66 o
   3  -5   6         66.22         64.38        17.26 o
   4  -5   6         40.34         47.81        16.67 o
   5  -5   6          4.18          0.20        11.98 o
   6  -5   6          3.45         -1.08        12.12 o
   7  -5   6         70.62         67.41        21.51 o
   8  -5   6          0.59         39.01        21.85 o
   9  -5   6         52.85         31.42        13.33 o
  10  -5   6          0.07        -21.80        24.15 o
 -11  -4   6         12.87          7.43        24.30 o
 -10  -4   6        234.77        288.22        32.27 o
  -9  -4   6        465.65        407.69        35.12 o
  -8  -4   6        110.96        114.03        19.98 o
  -7  -4   6         53.63         30.96        13.02 o
  -6  -4   6         15.86         21.46         9.26 o
  -5  -4   6        157.13        141.13        12.92 o
  -4  -4   6        222.65        194.33         8.24 o
  -3  -4   6         25.10         16.43         8.25 o
  -2  -4   6        409.63        413.69        14.21 o
  -1  -4   6          2.11          6.17         4.55 o
   0  -4   6        899.93        942.89        55.22 o
   1  -4   6        118.25        136.88        13.60 o
   2  -4   6       1001.77        941.58        44.19 o
   3  -4   6         90.79        112.93        21.17 o
   4  -4   6       1695.69       1577.46        71.33 o
   5  -4   6          1.61          2.30        13.30 o
   6  -4   6        505.14        471.95        43.75 o
   7  -4   6        132.62        136.15        25.57 o
   8  -4   6        258.90        231.82        33.49 o
   9  -4   6         15.40         52.11        24.30 o
  10  -4   6         79.94        113.35        20.11 o
 -11  -3   6         26.33         46.14        19.63 o
 -10  -3   6        105.71         99.11        24.71 o
  -9  -3   6        428.46        429.48        35.03 o
  -8  -3   6         59.13         52.76        13.44 o
  -7  -3   6       1034.94        931.47        43.42 o
  -6  -3   6         26.90          9.43        10.35 o
  -5  -3   6       1313.66       1193.44        43.57 o
  -4  -3   6         75.91         78.82         5.43 o
  -3  -3   6       2360.02       2032.73        29.62 o
  -2  -3   6        278.42        287.38        11.52 o
  -1  -3   6       4836.86       4691.15        71.45 o
   0  -3   6          0.18         -1.84         5.45 o
   1  -3   6       4204.21       4318.83        96.26 o
   2  -3   6        161.40        163.33        13.61 o
   3  -3   6        995.84       1020.40        50.99 o
   4  -3   6         85.02         81.93        18.33 o
   5  -3   6        741.76        744.24        48.30 o
   6  -3   6         13.39         37.89        16.23 o
   7  -3   6        100.97        103.79        15.67 o
   8  -3   6         65.16         69.28        15.93 o
   9  -3   6          7.54          2.10        14.81 o
  10  -3   6         10.74         25.76        19.75 o
  11  -3   6          2.11         12.49        13.88 o
 -11  -2   6          6.74         -5.57        20.75 o
 -10  -2   6        372.60        361.46        34.85 o
  -9  -2   6         91.77         83.25        18.79 o
  -8  -2   6       1237.95       1188.22        51.95 o
  -7  -2   6        378.46        314.86        26.27 o
  -6  -2   6       1312.73       1195.04        45.89 o
  -5  -2   6         72.76         65.80         5.30 o
  -4  -2   6        363.57        351.36         8.58 o
  -3  -2   6       1038.24       1063.71        32.92 o
  -2  -2   6       1929.00       1877.21        25.87 o
  -1  -2   6        109.46        108.07         7.57 o
   0  -2   6         23.54         23.08         4.69 o
   1  -2   6        521.13        548.48        22.30 o
   2  -2   6          3.07         13.20         8.63 o
   3  -2   6         21.85         30.11         9.29 o
   4  -2   6        202.70        200.34        23.76 o
   5  -2   6        165.16        162.99        22.59 o
   6  -2   6        323.17        308.74        24.36 o
   7  -2   6          0.29          9.90        16.57 o
   8  -2   6        656.90        608.01        37.13 o
   9  -2   6          2.31         17.73        11.96 o
  10  -2   6         33.25         26.20        18.09 o
  11  -2   6         67.20         74.94        25.96 o
  12  -2   6        101.09        115.66        27.57 o
 -11  -1   6          1.15         28.93        16.65 o
 -10  -1   6         23.80         11.81        14.49 o
  -9  -1   6          3.02         17.10        11.53 o
  -8  -1   6        389.57        375.58        30.57 o
  -7  -1   6        171.01        155.34        15.73 o
  -6  -1   6         51.24         71.95        13.80 o
  -5  -1   6        254.68        234.17        20.66 o
  -4  -1   6         10.44         12.52         3.44 o
  -3  -1   6        945.47        845.75        27.52 o
  -2  -1   6          0.82          5.26         3.72 o
  -1  -1   6       2977.01       2931.39        58.66 o
   0  -1   6         16.31         13.68         3.22 o
   1  -1   6       9542.57       9342.74        85.43 o
   2  -1   6        117.85        138.57         9.69 o
   3  -1   6       6083.61       6195.48        54.92 o
   4  -1   6         87.23         83.90         8.39 o
   5  -1   6       3328.35       3324.54        61.45 o
   6  -1   6          1.95         16.62         7.89 o
   7  -1   6        875.60        850.61        38.01 o
   8  -1   6         12.52         35.02        12.43 o
   9  -1   6        288.86        328.43        31.60 o
  10  -1   6         32.55         26.84        15.13 o
  11  -1   6        145.66        152.92        30.70 o
  12  -1   6         35.21         48.06        23.32 o
 -11   0   6          0.15         -3.17        14.71 o
 -10   0   6        211.97        239.55        29.20 o
  -9   0   6         33.58         32.97        11.39 o
  -8   0   6        425.79        414.70        27.02 o
  -7   0   6          5.80         12.44        10.60 o
  -6   0   6       3223.70       3140.41        76.46 o
  -5   0   6        520.26        537.87        25.60 o
  -4   0   6       5282.67       5166.25        92.19 o
  -3   0   6          0.69          0.44         3.30 o
  -2   0   6       6609.19       6828.93        90.13 o
  -1   0   6       1325.97       1537.74        25.24 o
   0   0   6       6017.27       6269.34        83.63 o
   1   0   6        372.55        392.42        17.75 o
   2   0   6       3947.76       3889.86        46.04 o
   3   0   6         42.70         28.62         6.09 o
   4   0   6       2022.83       1990.49        43.55 o
   5   0   6        302.65        351.36        19.48 o
   6   0   6        623.36        628.60        30.24 o
   7   0   6        249.80        276.75        24.64 o
   8   0   6         25.15         28.31        13.74 o
   9   0   6        126.16        166.07        26.94 o
  10   0   6          3.51         17.93        11.54 o
  11   0   6        104.33         89.30        16.49 o
  12   0   6          8.01         29.67        18.28 o
 -11   1   6         24.41         26.41        13.49 o
 -10   1   6          2.12          6.05        12.90 o
  -9   1   6        121.32        116.58        17.37 o
  -8   1   6        105.25         91.43        14.50 o
  -7   1   6        448.92        463.54        19.54 o
  -6   1   6         96.74         89.68        11.00 o
  -5   1   6        210.61        174.22        12.33 o
  -4   1   6         20.06          7.51         4.64 o
  -3   1   6        720.82        752.22        23.25 o
  -2   1   6         90.20         94.57        10.44 o
  -1   1   6        383.96        484.54        22.88 o
   0   1   6        374.41        498.89        21.10 o
   1   1   6        769.21        775.81        25.35 o
   2   1   6         25.87          6.18         4.83 o
   3   1   6       2623.61       2692.93        42.81 o
   4   1   6         16.78         23.42         8.36 o
   5   1   6       2076.03       2239.09        72.89 o
   6   1   6          0.67          2.35         9.34 o
   7   1   6       1298.13       1248.07        58.91 o
   8   1   6          1.99         -8.70        11.39 o
   9   1   6        480.73        502.06        43.41 o
  10   1   6          7.46         27.35        11.83 o
  11   1   6        392.33        408.05        34.27 o
  12   1   6         34.51         17.59        15.55 o
  13   1   6         56.21         65.07        23.32 o
 -11   2   6         59.16         57.73        25.47 o
 -10   2   6         20.56         30.14        12.76 o
  -9   2   6         15.72          5.39        10.07 o
  -8   2   6          2.32          7.92        10.28 o
  -7   2   6          1.07         -5.92        11.30 o
  -6   2   6        284.25        303.51        18.30 o
  -5   2   6         78.89         83.70        11.68 o
  -4   2   6       4340.59       4036.05        62.32 o
  -3   2   6          1.25          6.26         6.26 o
  -2   2   6       4462.12       4437.33        65.12 o
  -1   2   6        199.42        243.72        15.41 o
   0   2   6       9438.37       9602.25       245.65 o
   1   2   6        587.95        506.44        44.64 o
   2   2   6      10909.28      11070.25       123.66 o
   3   2   6        136.02        125.91         7.94 o
   4   2   6       5722.19       5615.66        67.45 o
   5   2   6        346.80        332.28        27.23 o
   6   2   6       3765.84       3589.57        94.11 o
   7   2   6         71.80         76.36        15.25 o
   8   2   6       1099.79       1071.59        55.88 o
   9   2   6        142.18        123.93        21.22 o
  10   2   6        443.32        437.65        29.16 o
  11   2   6          6.55         43.81        15.91 o
  12   2   6          3.89          4.18        15.18 o
 -10   3   6         69.37         68.47        16.03 o
  -9   3   6         90.02         84.12        15.20 o
  -8   3   6          2.90         -4.64         7.83 o
  -7   3   6        681.51        731.89        26.33 o
  -6   3   6         18.05         21.53        10.78 o
  -5   3   6       2167.23       2030.45        48.71 o
  -4   3   6         34.65         33.57         8.21 o
  -3   3   6       1552.99       1493.63        39.31 o
  -2   3   6          9.98         21.04        16.60 o
  -1   3   6       4444.20       4515.59        64.05 o
   0   3   6         31.95         29.17         9.75 o
   1   3   6       4224.98       4221.12        65.09 o
   2   3   6        194.60        272.79        15.06 o
   3   3   6       1564.31       1655.64        53.77 o
   4   3   6        548.61        490.91        36.08 o
   5   3   6        196.95        195.01        21.02 o
   6   3   6        156.35        163.13        20.14 o
   7   3   6         33.13         40.43        12.81 o
   8   3   6         76.97         57.44        14.37 o
   9   3   6         14.57         10.95        11.19 o
  10   3   6          1.86         18.22        10.91 o
  11   3   6         95.30        115.29        17.22 o
  12   3   6         31.50          9.96        13.98 o
  13   3   6         40.18         44.88        22.63 o
 -10   4   6        233.03        280.17        36.77 o
  -9   4   6         72.47         53.73        13.00 o
  -8   4   6         81.92         70.36        10.51 o
  -7   4   6          8.24          9.71         7.76 o
  -6   4   6         63.39         45.68        10.66 o
  -5   4   6         86.85         71.60        11.51 o
  -4   4   6         61.77         47.57         9.66 o
  -3   4   6         45.12         42.76         8.19 o
  -2   4   6        256.45        247.57        16.59 o
  -1   4   6         28.86         28.92         7.79 o
   0   4   6       1234.00       1126.37        37.40 o
   1   4   6         55.45         75.86         9.73 o
   2   4   6       4711.37       4976.77       107.40 o
   3   4   6        712.90        749.33        29.75 o
   4   4   6       2700.95       2725.19        66.34 o
   5   4   6        219.38        222.49        27.55 o
   6   4   6       3434.29       3304.61        89.51 o
   7   4   6         17.80         11.10         9.97 o
   8   4   6       1403.04       1423.13        63.36 o
   9   4   6          7.19        -12.56        12.56 o
  10   4   6        814.98        785.76        37.78 o
  11   4   6          5.53          3.95        10.40 o
  12   4   6         27.44         36.18        19.60 o
  13   4   6          1.95        -17.40        18.92 o
 -10   5   6         23.16         32.26        21.46 o
  -9   5   6         64.38         50.00        19.53 o
  -8   5   6         60.51         36.08        12.32 o
  -7   5   6        155.92        175.49        15.75 o
  -6   5   6          4.48         -8.94         8.94 o
  -5   5   6        900.90        924.28        35.54 o
  -4   5   6        142.28        110.12        13.61 o
  -3   5   6        928.43        952.67        34.07 o
  -2   5   6          2.26         -1.74         6.34 o
  -1   5   6       2284.10       2155.21        80.27 o
   0   5   6        102.17         91.99        10.06 o
   1   5   6       4910.94       4725.73       107.99 o
   2   5   6          0.23          7.77         9.68 o
   3   5   6       5769.96       5929.81       113.98 o
   4   5   6         83.58         83.39         9.67 o
   5   5   6       3086.65       3211.63        66.00 o
   6   5   6         92.16         66.82        18.26 o
   7   5   6       1339.52       1288.74        58.17 o
   8   5   6        190.69        182.25        24.05 o
   9   5   6        319.72        304.06        23.51 o
  10   5   6         77.96         80.07        18.11 o
  11   5   6         93.40        109.32        18.67 o
  12   5   6          5.12         18.58        21.12 o
  -9   6   6          0.15         14.89        15.46 o
  -8   6   6        445.02        451.23        33.14 o
  -7   6   6          4.06         -8.74        12.04 o
  -6   6   6        238.77        211.33        20.48 o
  -5   6   6          0.61         26.53        11.01 o
  -4   6   6        535.22        499.39        28.01 o
  -3   6   6         12.19          1.12         7.24 o
  -2   6   6       1511.30       1408.74        35.64 o
  -1   6   6        248.63        254.23        10.94 o
   0   6   6        401.41        445.31        19.35 o
   1   6   6          0.39         -5.08         9.92 o
   2   6   6         81.94         66.58        16.47 o
   3   6   6         64.96         68.84        11.23 o
   4   6   6        128.59        118.74        14.93 o
   5   6   6          1.49          2.60         5.97 o
   6   6   6        368.22        391.22        25.59 o
   7   6   6         98.09         91.22        17.40 o
   8   6   6        136.87        126.53        18.41 o
   9   6   6         39.24         35.85        11.52 o
  10   6   6        182.39        194.74        20.44 o
  11   6   6         86.55        135.22        29.87 o
  12   6   6          4.04          5.28        16.03 o
  -8   7   6         14.70         17.01        20.14 o
  -7   7   6        136.77        110.63        17.92 o
  -6   7   6         57.32         30.83        10.63 o
  -5   7   6         35.98         30.55        15.99 o
  -4   7   6         10.75        -10.95        14.62 o
  -3   7   6          4.92         -1.71        13.54 o
  -2   7   6         85.08         52.75        13.88 o
  -1   7   6        496.96        475.42        24.54 o
   0   7   6         35.22         38.77        17.55 o
   1   7   6        406.39        387.01        17.54 o
   2   7   6         49.45         53.68        16.38 o
   3   7   6       1206.64       1240.81        43.54 o
   4   7   6         14.96         15.11         8.52 o
   5   7   6       2235.89       2110.14        48.28 o
   6   7   6         77.97         75.22         9.24 o
   7   7   6       1411.71       1436.85        41.72 o
   8   7   6          4.95         -3.99         8.14 o
   9   7   6        658.44        659.40        35.07 o
  10   7   6        178.51        178.73        33.44 o
  11   7   6        162.96        182.35        35.15 o
  12   7   6          1.05          4.01        19.41 o
  -8   8   6          2.07        -14.57        18.92 o
  -7   8   6          3.28         22.24        20.29 o
  -6   8   6        458.70        487.49        48.79 o
  -5   8   6          3.14          3.13        10.08 o
  -4   8   6        235.30        236.12        32.66 o
  -3   8   6          0.57          1.42        12.91 o
  -2   8   6        627.41        594.16        47.91 o
  -1   8   6        267.14        250.10        31.63 o
   0   8   6       1650.56       1625.98        37.78 o
   1   8   6          2.24          2.97         6.27 o
   2   8   6        908.88        887.03        33.92 o
   3   8   6         73.14         66.23        11.84 o
   4   8   6        533.42        500.63        23.51 o
   5   8   6         40.24         41.17         8.92 o
   6   8   6         43.32         45.03         7.86 o
   7   8   6        144.87        156.07        15.99 o
   8   8   6        170.11        170.23        16.21 o
   9   8   6         16.01        -10.41        14.23 o
  10   8   6         19.59         17.84        18.43 o
  11   8   6         75.93         83.60        27.23 o
  12   8   6         35.04         88.48        28.60 o
  -6   9   6         85.92         95.87        27.77 o
  -5   9   6        202.20        200.63        33.93 o
  -4   9   6          2.44         -6.45        17.79 o
  -3   9   6         42.51         38.77        20.73 o
  -2   9   6          7.85         -2.30        14.37 o
  -1   9   6         93.29         49.13        18.43 o
   0   9   6         52.98         40.77        19.95 o
   1   9   6         46.78         32.16         9.61 o
   2   9   6          3.82         10.48         8.75 o
   3   9   6         17.16         14.64         7.70 o
   4   9   6        113.91        109.17        13.03 o
   5   9   6         70.99         70.43        10.94 o
   6   9   6         60.55         67.10        10.53 o
   7   9   6        149.52        157.02        16.09 o
   8   9   6         40.81         36.48        13.45 o
   9   9   6        219.81        209.14        34.66 o
  10   9   6          0.31          8.60        15.94 o
  11   9   6         38.35         76.78        33.19 o
  -5  10   6         11.09         18.92        20.97 o
  -4  10   6        171.98        237.88        36.13 o
  -3  10   6          3.82         -3.96        18.67 o
  -2  10   6        136.84        160.93        30.11 o
  -1  10   6         52.80         43.70        21.22 o
   0  10   6         98.61        128.72        29.97 o
   1  10   6          0.96         25.27        20.48 o
   2  10   6        556.23        622.76        55.09 o
   3  10   6         11.86         23.62         8.30 o
   4  10   6        279.39        296.06        20.88 o
   5  10   6         35.89         23.44         9.34 o
   6  10   6        178.29        189.06        15.42 o
   7  10   6          9.62         -4.57        10.73 o
   8  10   6        113.90        111.23        20.90 o
   9  10   6          6.33          4.80        15.32 o
  10  10   6        118.73        140.90        49.84 o
  11  10   6          8.09         19.02        20.48 o
  -4  11   6         29.03         51.53        28.79 o
  -3  11   6        112.37        106.33        29.53 o
  -2  11   6          8.59         37.40        22.00 o
  -1  11   6         36.81         29.58        25.03 o
   0  11   6         19.06         29.09        22.78 o
   1  11   6        363.40        344.84        44.54 o
   2  11   6          3.87         20.58        24.64 o
   3  11   6         91.67         96.11        31.24 o
   4  11   6         12.88          5.64        11.01 o
   5  11   6        101.21        100.51        14.69 o
   6  11   6         80.21         91.53        14.38 o
   7  11   6         72.25         61.00        15.64 o
   8  11   6          4.70         12.66        22.34 o
   9  11   6          5.40          0.93        14.65 o
  -2  12   6         64.39         69.91        32.70 o
  -1  12   6         32.23         42.34        28.26 o
   0  12   6          0.12         -0.29        20.04 o
   1  12   6          0.38         23.12        25.81 o
   2  12   6          0.54          0.93        25.37 o
   3  12   6          3.28         27.69        17.94 o
   4  12   6         74.26         99.70        23.77 o
   5  12   6         11.81         19.46        17.77 o
   6  12   6          2.34         28.94        22.10 o
   7  12   6          2.39        -19.21        19.21 o
   8  12   6         38.36         39.99        26.89 o
   1  13   6         35.00         86.58        31.58 o
   2  13   6          1.85          6.60        23.61 o
   3  13   6        107.93        137.01        28.14 o
   4  13   6          1.96         22.81        18.34 o
   5  13   6         46.00         50.16        23.37 o
   6  13   6          0.12          9.58        27.38 o
  -5 -11   7          5.72         24.25        23.86 o
  -4 -11   7          1.39          7.28        22.05 o
  -3 -11   7          6.79         24.96        15.50 o
  -2 -11   7          8.20         41.56        28.40 o
  -1 -11   7         23.59         53.68        29.67 o
   1 -11   7          0.70        -17.75        35.20 o
  -6 -10   7         14.53         -9.30        18.44 o
  -5 -10   7         14.02          7.61        15.16 o
  -4 -10   7        106.82        113.94        24.22 o
  -3 -10   7          3.96         -0.56        40.38 o
  -2 -10   7          2.12         17.28        15.91 o
  -1 -10   7          9.40         42.98        17.89 o
   0 -10   7         42.37        100.41        32.70 o
   1 -10   7          5.33         -5.72        25.03 o
   2 -10   7         13.14          9.24        25.37 o
   3 -10   7          1.49         -4.30        24.59 o
  -8  -9   7          0.36        -30.51        30.51 o
  -7  -9   7         41.46         48.24        19.29 o
  -6  -9   7        287.48        271.04        25.88 o
  -5  -9   7        183.90        175.78        24.16 o
  -4  -9   7         17.88         16.27        18.85 o
  -3  -9   7          0.53          1.56        21.29 o
  -2  -9   7         16.13         48.23        21.56 o
  -1  -9   7          7.83         25.59        16.33 o
   0  -9   7          0.23          2.20        21.56 o
   1  -9   7          4.16          0.64        24.88 o
   2  -9   7          0.83        -25.52        25.52 o
   3  -9   7          0.14          8.46        23.81 o
   4  -9   7         13.58         42.29        27.03 o
   5  -9   7          1.84         18.43        27.96 o
  -9  -8   7          8.11         24.39        23.42 o
  -8  -8   7         11.15         34.95        27.91 o
  -7  -8   7         17.47         12.69        41.55 o
  -6  -8   7         19.92          7.51        13.01 o
  -5  -8   7          3.83         -8.03        11.18 o
  -4  -8   7        127.04        122.57        15.92 o
  -3  -8   7          4.97         23.97        15.39 o
  -2  -8   7        113.46         99.59        13.41 o
  -1  -8   7         49.55         68.14        11.11 o
   0  -8   7         24.77         26.30        19.95 o
   1  -8   7          2.21        -26.45        26.45 o
   2  -8   7        165.85        142.01        31.38 o
   3  -8   7          3.00        -23.66        23.66 o
   4  -8   7         28.96         31.86        16.67 o
   5  -8   7          0.46         13.20        24.15 o
   6  -8   7         10.03         -3.96        20.63 o
  -9  -7   7        132.42        132.77        35.25 o
  -8  -7   7          0.31          5.87        19.65 o
  -7  -7   7        211.68        213.05        38.62 o
  -6  -7   7         29.86         29.49        15.83 o
  -5  -7   7        447.54        434.23        26.69 o
  -4  -7   7        165.92        155.09        16.89 o
  -3  -7   7        585.52        593.38        29.38 o
  -2  -7   7        108.62        108.46        12.34 o
  -1  -7   7        191.71        211.03        17.27 o
   0  -7   7          1.07          9.99        12.32 o
   1  -7   7        499.44        440.20        28.11 o
   2  -7   7          0.81         17.75        17.60 o
   3  -7   7         93.93         92.44        25.91 o
   4  -7   7         40.38         25.23        17.21 o
   5  -7   7         55.21        102.12        30.65 o
   6  -7   7          1.63         19.62        13.59 o
   7  -7   7          7.81         18.63        19.82 o
 -10  -6   7         27.81         51.23        28.26 o
  -9  -6   7         13.29          2.05        22.59 o
  -8  -6   7         81.40         94.91        20.41 o
  -7  -6   7          3.09         26.80        14.17 o
  -6  -6   7        140.16        136.98        16.07 o
  -5  -6   7        201.64        170.73        14.16 o
  -4  -6   7        132.87        106.40        13.02 o
  -3  -6   7         47.87         48.88         6.71 o
  -2  -6   7          1.01         10.62         6.47 o
  -1  -6   7          5.90         11.07         8.16 o
   0  -6   7         19.43         14.77         8.09 o
   1  -6   7         20.21         17.51        12.05 o
   2  -6   7          9.93         13.64        13.25 o
   3  -6   7         12.17         14.13        14.42 o
   4  -6   7        132.52        114.69        26.79 o
   5  -6   7         13.91          8.41        17.50 o
   6  -6   7         93.95         91.12        28.40 o
   7  -6   7          3.16         -8.36        17.45 o
   8  -6   7         44.53         31.75        15.02 o
 -10  -5   7         64.79         66.00        28.26 o
  -9  -5   7        123.69        111.13        22.26 o
  -8  -5   7          4.55          7.95        12.44 o
  -7  -5   7         91.83         72.80        16.27 o
  -6  -5   7          0.75          2.12        11.40 o
  -5  -5   7        267.57        236.28        18.21 o
  -4  -5   7         10.22         -2.23         6.81 o
  -3  -5   7        901.26        866.88        38.35 o
  -2  -5   7        560.74        577.54        19.42 o
  -1  -5   7       1608.35       1582.46        37.31 o
   0  -5   7          4.30          7.47         6.00 o
   1  -5   7       1171.19       1241.92        41.45 o
   2  -5   7          7.33         24.65        12.51 o
   3  -5   7       1216.32       1112.70        64.38 o
   4  -5   7         27.34         18.14        11.93 o
   5  -5   7        553.36        505.73        47.03 o
   6  -5   7          0.34          1.61        13.30 o
   7  -5   7        257.58        285.35        40.92 o
   8  -5   7          3.26         19.90        18.43 o
   9  -5   7         20.62         30.02        21.66 o
 -10  -4   7         67.83         73.65        20.56 o
  -9  -4   7        128.45        127.74        26.79 o
  -8  -4   7        162.57        161.66        22.30 o
  -7  -4   7          2.51         -9.87        10.84 o
  -6  -4   7       1155.65       1024.60        46.37 o
  -5  -4   7         36.06         13.44        12.73 o
  -4  -4   7       1168.09       1105.18        43.27 o
  -3  -4   7        223.77        175.48         8.73 o
  -2  -4   7       1829.30       1826.40        32.24 o
  -1  -4   7          6.66         16.22         5.26 o
   0  -4   7        990.62        992.28        40.37 o
   1  -4   7         19.76         17.72         7.36 o
   2  -4   7        718.07        680.70        30.02 o
   3  -4   7        159.80        136.15        23.12 o
   4  -4   7        247.09        225.27        29.04 o
   5  -4   7         22.13         25.13        16.77 o
   6  -4   7          1.10          8.95        12.17 o
   7  -4   7          6.90          4.01        17.35 o
   8  -4   7         51.56         49.28        21.22 o
   9  -4   7          0.23          0.88        20.29 o
  10  -4   7          1.00         41.85        23.66 o
 -11  -3   7         64.57        114.28        25.96 o
 -10  -3   7          8.30          9.71        16.08 o
  -9  -3   7          9.80          4.03        17.87 o
  -8  -3   7        242.36        206.88        23.72 o
  -7  -3   7         38.99         36.91        12.46 o
  -6  -3   7        159.64        120.61        33.68 o
  -5  -3   7        316.40        289.41        33.49 o
  -4  -3   7          1.37         -4.21         7.05 o
  -3  -3   7         53.56         52.40         6.34 o
  -2  -3   7        104.40        107.61         9.18 o
  -1  -3   7        358.59        371.86        14.20 o
   0  -3   7         48.16         44.42         6.82 o
   1  -3   7        966.60        991.15        29.32 o
   2  -3   7         45.35         42.42         9.16 o
   3  -3   7        963.40        971.32        51.77 o
   4  -3   7         49.86         53.29        15.25 o
   5  -3   7       1595.90       1457.89        70.01 o
   6  -3   7          3.61          8.51        15.42 o
   7  -3   7        404.01        412.92        30.31 o
   8  -3   7          9.27         30.46        15.94 o
   9  -3   7        205.84        218.33        34.71 o
  10  -3   7          2.62         10.75        16.72 o
 -11  -2   7          5.30         15.37        17.09 o
 -10  -2   7         91.38        108.03        22.56 o
  -9  -2   7         11.27         18.83        14.20 o
  -8  -2   7         12.79         -2.03        11.83 o
  -7  -2   7        471.87        404.97        30.19 o
  -6  -2   7        380.68        301.29        25.03 o
  -5  -2   7          7.89         13.52         6.77 o
  -4  -2   7       2555.25       2394.03        30.00 o
  -3  -2   7         46.17         45.88         5.75 o
  -2  -2   7       4801.91       4601.72        71.74 o
  -1  -2   7         65.76         60.84         6.57 o
   0  -2   7       4171.46       4057.21        38.30 o
   1  -2   7        249.87        246.29        10.86 o
   2  -2   7       5307.51       5355.44        62.01 o
   3  -2   7         61.40         80.65        11.57 o
   4  -2   7       2200.60       2025.35        52.87 o
   5  -2   7          0.23         -3.43         8.07 o
   6  -2   7       1700.32       1566.47        48.82 o
   7  -2   7          4.30          5.86         7.80 o
   8  -2   7         48.69         66.56        15.42 o
   9  -2   7         71.82         68.93        22.59 o
  10  -2   7         43.51         42.82        19.99 o
  11  -2   7          6.18          8.95        19.60 o
 -11  -1   7        190.34        157.88        26.21 o
 -10  -1   7          3.28          2.80        19.73 o
  -9  -1   7        245.57        258.84        36.30 o
  -8  -1   7         24.40         13.09        21.31 o
  -7  -1   7        936.28        876.28        43.88 o
  -6  -1   7        248.93        198.43        27.82 o
  -5  -1   7       1685.13       1528.63        51.46 o
  -4  -1   7        158.25        159.79        13.74 o
  -3  -1   7       1759.15       1814.10        63.99 o
  -2  -1   7        247.41        273.81        20.39 o
  -1  -1   7       1854.56       1715.13        30.61 o
   0  -1   7        230.40        217.47        10.10 o
   1  -1   7        534.72        475.54        21.43 o
   2  -1   7         60.01         43.40         6.49 o
   3  -1   7         35.72         37.48         9.00 o
   4  -1   7        167.67        185.65        10.02 o
   5  -1   7         22.10         28.54        10.23 o
   6  -1   7        219.76        237.00        14.74 o
   7  -1   7         83.05        104.73        12.19 o
   8  -1   7         10.43         38.14        12.46 o
   9  -1   7         73.53        112.00        25.42 o
  10  -1   7         63.23         83.45        22.19 o
  11  -1   7        289.62        282.76        39.35 o
  12  -1   7          6.41        -12.86        16.82 o
 -11   0   7         57.49         48.14        19.15 o
 -10   0   7          4.07         -5.25        14.10 o
  -9   0   7          5.92         12.76        17.11 o
  -8   0   7         69.99         66.30        19.57 o
  -7   0   7         28.28         18.87         9.70 o
  -6   0   7        879.12        838.20        26.08 o
  -5   0   7        293.13        294.18        15.84 o
  -4   0   7         61.82         48.66         7.66 o
  -3   0   7         52.09         42.52         6.41 o
  -2   0   7       1508.90       1475.67        43.05 o
  -1   0   7        245.96        338.45        15.29 o
   0   0   7       2300.47       2183.02        46.01 o
   1   0   7        395.91        447.62        20.83 o
   2   0   7       5010.28       5118.08        57.40 o
   3   0   7        146.26        119.93        11.63 o
   4   0   7       4833.98       4849.95        73.60 o
   5   0   7        197.26        174.08        17.53 o
   6   0   7       3189.15       3030.65        61.22 o
   7   0   7         65.18         54.19        10.49 o
   8   0   7       1191.20       1118.42        63.11 o
   9   0   7         15.62         24.69        18.82 o
  10   0   7        348.00        368.60        41.46 o
  11   0   7          0.37         -8.70        22.83 o
  12   0   7          8.05          4.84        17.06 o
 -11   1   7         13.84         15.15        23.71 o
 -10   1   7          0.22        -15.25        15.25 o
  -9   1   7        313.39        284.58        24.78 o
  -8   1   7          6.36         23.57        10.30 o
  -7   1   7        665.23        665.78        23.85 o
  -6   1   7        216.38        212.13        14.75 o
  -5   1   7       2452.95       2236.39        44.56 o
  -4   1   7        100.09         95.92         9.14 o
  -3   1   7       3617.45       3424.88        52.20 o
  -2   1   7        417.08        419.72        18.23 o
  -1   1   7       5146.64       5136.54        57.30 o
   0   1   7        114.77        192.27        19.95 o
   1   1   7       5203.36       4729.24        65.93 o
   2   1   7         55.02         64.87         9.34 o
   3   1   7       4170.99       3796.99       112.22 o
   4   1   7        273.08        282.32        16.44 o
   5   1   7       3204.89       3110.68        89.36 o
   6   1   7        180.43        194.76        25.32 o
   7   1   7        607.97        546.50        40.92 o
   8   1   7        171.14        178.83        25.47 o
   9   1   7        184.18        176.04        26.89 o
  10   1   7         46.83         61.35        21.07 o
  11   1   7         10.88         23.49        29.48 o
  12   1   7         24.13         25.27        12.06 o
 -11   2   7          0.11        -19.46        19.46 o
 -10   2   7        247.32        290.77        27.15 o
  -9   2   7         16.82         15.77        11.70 o
  -8   2   7        300.08        308.91        24.14 o
  -7   2   7         27.90         25.96         8.52 o
  -6   2   7        784.26        687.51        26.93 o
  -5   2   7         32.23         34.15         8.59 o
  -4   2   7       3789.91       3639.56        63.81 o
  -3   2   7        700.18        717.04        28.64 o
  -2   2   7       2456.26       2495.60        52.63 o
  -1   2   7         58.10         42.78         9.00 o
   0   2   7        276.19        285.02        17.60 o
   1   2   7        555.01        698.92        25.88 o
   2   2   7         83.26         95.38        10.68 o
   3   2   7         19.39         25.71        10.51 o
   4   2   7        402.71        391.61        13.80 o
   5   2   7        167.14        160.64        21.71 o
   6   2   7       1607.59       1598.48        66.00 o
   7   2   7          5.96         10.51        10.75 o
   8   2   7        661.70        592.75        43.31 o
   9   2   7        202.11        197.74        26.94 o
  10   2   7        595.83        590.11        48.54 o
  11   2   7         24.75         43.82        13.81 o
  12   2   7          6.51         -4.71        21.66 o
 -10   3   7         21.86         27.01        13.76 o
  -9   3   7          0.09        -10.95        11.04 o
  -8   3   7          3.42          7.44         9.57 o
  -7   3   7         62.89         61.07        10.93 o
  -6   3   7        167.47        149.29        16.58 o
  -5   3   7        283.11        246.27        18.47 o
  -4   3   7        253.44        222.67        17.39 o
  -3   3   7       1746.69       1672.43        60.40 o
  -2   3   7        220.79        220.39        16.56 o
  -1   3   7       1977.08       1995.33        71.33 o
   0   3   7        111.45         85.88         9.24 o
   1   3   7       1924.44       1750.90        40.67 o
   2   3   7         19.04         35.26         4.59 o
   3   3   7       5758.04       5517.79       116.79 o
   4   3   7          5.91         -2.15         8.12 o
   5   3   7       5158.45       5054.15       112.83 o
   6   3   7         15.68          6.89         7.43 o
   7   3   7       2495.75       2402.90        83.50 o
   8   3   7        119.49         98.85        18.92 o
   9   3   7       1041.71        966.77        56.85 o
  10   3   7        107.87        100.80        22.10 o
  11   3   7        334.68        335.12        27.49 o
  12   3   7          2.85         15.22        11.44 o
  13   3   7         50.52         55.93        22.78 o
 -10   4   7         31.86         35.10        24.93 o
  -9   4   7          3.61          5.05        12.25 o
  -8   4   7        272.35        310.59        20.15 o
  -7   4   7         18.91         15.64         9.02 o
  -6   4   7        455.57        483.89        27.75 o
  -5   4   7          0.94         15.96        10.08 o
  -4   4   7       1581.87       1483.42        44.39 o
  -3   4   7         85.13        101.26        12.89 o
  -2   4   7       9740.35       9422.69       104.08 o
  -1   4   7         25.85         21.50         9.29 o
   0   4   7       4888.71       4883.64       252.96 o
   1   4   7        145.43        128.76        12.36 o
   2   4   7       3189.14       3209.27        54.73 o
   3   4   7        122.94        126.72         9.93 o
   4   4   7       2259.23       2339.60        54.43 o
   5   4   7        252.38        243.13        19.46 o
   6   4   7         44.65         39.01        13.10 o
   7   4   7        113.77        101.88        19.07 o
   8   4   7         56.87         65.70        18.82 o
   9   4   7         49.54         48.69        14.08 o
  10   4   7         21.97         29.02        10.48 o
  11   4   7        242.97        211.32        23.14 o
  12   4   7         26.00         22.89        19.04 o
  13   4   7         29.46         24.20        21.31 o
  -9   5   7         16.86         17.24        18.75 o
  -8   5   7         51.41         54.56        15.47 o
  -7   5   7        123.94        115.58        14.00 o
  -6   5   7          0.95         15.82        13.00 o
  -5   5   7         55.48         56.26        11.07 o
  -4   5   7         73.52         70.64        23.81 o
  -3   5   7        282.14        268.57        20.32 o
  -2   5   7         18.70         10.66        11.07 o
  -1   5   7        207.12        177.20        16.16 o
   0   5   7         29.01         34.41         8.23 o
   1   5   7          1.05          7.23         9.17 o
   2   5   7        157.89        139.47        20.73 o
   3   5   7         36.33         38.02         8.05 o
   4   5   7         21.63         21.02         6.26 o
   5   5   7       1175.40       1101.16        39.42 o
   6   5   7        205.43        177.26        24.39 o
   7   5   7        936.99        918.87        52.94 o
   8   5   7         17.67         40.23        13.44 o
   9   5   7        850.12        858.54        53.82 o
  10   5   7         24.96         21.29        15.20 o
  11   5   7        336.27        321.49        44.46 o
  12   5   7          0.00         18.19        21.22 o
  -9   6   7          1.51         -6.75        17.70 o
  -8   6   7         26.71         39.89        15.44 o
  -7   6   7         32.87          6.36        10.99 o
  -6   6   7         93.81        103.83        22.05 o
  -5   6   7         45.76         26.84        12.56 o
  -4   6   7        413.05        421.39        25.93 o
  -3   6   7         67.24         44.61         8.28 o
  -2   6   7        995.17        964.47        32.69 o
  -1   6   7        198.29        181.75        14.54 o
   0   6   7       5082.17       5009.45        64.57 o
   1   6   7         28.63         39.89        12.95 o
   2   6   7       3514.12       3491.55       107.06 o
   3   6   7         51.51         45.58         9.64 o
   4   6   7       3761.74       3843.16        74.76 o
   5   6   7        479.27        507.01        23.46 o
   6   6   7       1091.83       1135.81        44.67 o
   7   6   7         33.32         29.43        10.07 o
   8   6   7       1093.08       1077.99        57.59 o
   9   6   7          4.47         10.30         9.93 o
  10   6   7        299.57        297.78        25.67 o
  11   6   7         55.51         42.78        22.98 o
  12   6   7        123.76        116.40        29.23 o
  -8   7   7         25.25          6.59        13.75 o
  -7   7   7          9.30          2.11        11.65 o
  -6   7   7         23.82        -10.80        12.34 o
  -5   7   7        229.32        221.50        30.85 o
  -4   7   7          3.98        -16.62        16.62 o
  -3   7   7        782.02        770.89        52.50 o
  -2   7   7          7.55         14.57        11.93 o
  -1   7   7        492.50        449.17        40.38 o
   0   7   7          8.98         41.16        17.89 o
   1   7   7        312.22        305.59        33.05 o
   2   7   7          2.32          3.47        13.20 o
   3   7   7        965.63        924.18        37.94 o
   4   7   7         80.45         99.43        14.63 o
   5   7   7        413.01        442.53        23.24 o
   6   7   7         64.78         65.31        12.80 o
   7   7   7         25.27         26.62        11.02 o
   8   7   7        115.78        122.64        17.15 o
   9   7   7         16.95         19.97        12.37 o
  10   7   7         22.55         40.50        14.22 o
  11   7   7         30.15         40.33        21.36 o
  12   7   7         27.22         66.00        28.75 o
  -7   8   7          0.35        -20.73        20.73 o
  -6   8   7         84.31         88.63        23.07 o
  -5   8   7         20.32         36.52        17.55 o
  -4   8   7          0.98        -12.66        19.51 o
  -3   8   7         10.13         -9.88        14.96 o
  -2   8   7         63.99         74.16        21.85 o
  -1   8   7         53.65         82.08        22.68 o
   0   8   7         14.34         31.97        14.01 o
   1   8   7        138.68        155.21        27.38 o
   2   8   7       1120.64       1108.15        66.39 o
   3   8   7          3.27          9.48         9.10 o
   4   8   7        466.41        455.60        29.96 o
   5   8   7        106.09        120.08        13.66 o
   6   8   7        646.59        632.76        25.12 o
   7   8   7         57.86         41.55         9.70 o
   8   8   7        654.84        681.93        31.19 o
   9   8   7         32.22         43.39        12.14 o
  10   8   7        356.47        342.25        45.90 o
  11   8   7          2.07         25.96        21.66 o
  -6   9   7         22.39         15.50        22.44 o
  -5   9   7         49.06         27.82        17.16 o
  -4   9   7         22.69         28.79        18.97 o
  -3   9   7        188.24        196.82        31.97 o
  -2   9   7         26.85         38.47        19.36 o
  -1   9   7        292.97        318.00        39.50 o
   0   9   7          1.58         25.32        18.63 o
   1   9   7        527.81        521.15        26.37 o
   2   9   7         16.68         27.10        10.67 o
   3   9   7        523.81        564.59        30.88 o
   4   9   7          0.28         -6.76        11.56 o
   5   9   7        585.23        608.52        28.85 o
   6   9   7         51.23         61.61         9.87 o
   7   9   7        890.12        821.32        38.18 o
   8   9   7          1.10         11.20        10.37 o
   9   9   7         95.67        131.36        30.90 o
  10   9   7         29.75         36.03        19.51 o
  11   9   7         44.79         84.82        30.51 o
  -5  10   7          3.65        -22.54        22.54 o
  -4  10   7        218.63        223.75        39.11 o
  -3  10   7          6.10         24.30        23.47 o
  -2  10   7         21.49         47.91        24.10 o
  -1  10   7         40.59         47.42        24.79 o
   0  10   7          8.30         29.97        20.24 o
   1  10   7         40.42         50.45        21.07 o
   2  10   7        176.91        180.88        35.69 o
   3  10   7         45.62         52.56        16.35 o
   4  10   7          7.74         13.71         8.65 o
   5  10   7         81.76         75.49        15.53 o
   6  10   7          5.40         13.20         8.63 o
   7  10   7         49.27         52.58        10.07 o
   8  10   7         76.76         74.82        17.91 o
   9  10   7         99.18        100.19        22.73 o
  10  10   7         18.22         27.67        18.53 o
  -3  11   7         94.93         80.12        28.45 o
  -2  11   7          1.81         19.75        20.43 o
  -1  11   7         24.46         84.72        30.02 o
   0  11   7          6.00         37.94        29.38 o
   1  11   7         50.09         82.57        30.21 o
   2  11   7         33.17         38.67        27.96 o
   3  11   7         55.42         56.83        18.84 o
   4  11   7         11.79          2.50         8.90 o
   5  11   7        104.78        109.02        16.04 o
   6  11   7         24.45         31.96         9.45 o
   7  11   7        208.99        182.68        24.42 o
   8  11   7          2.61          9.13        16.79 o
   9  11   7        185.36        180.91        28.01 o
  -1  12   7         12.53         63.89        28.40 o
   0  12   7         23.77         33.68        24.39 o
   1  12   7          3.44         41.55        31.78 o
   2  12   7         24.22         40.48        25.42 o
   3  12   7          0.27         -3.94        15.21 o
   4  12   7        169.22        164.45        28.09 o
   5  12   7         65.92         69.41        22.01 o
   6  12   7         42.58         29.72        15.64 o
   7  12   7         11.34          6.29        12.63 o
   8  12   7         22.33         30.80        14.66 o
   1  13   7          0.24         35.25        31.73 o
   2  13   7          4.70         42.04        34.22 o
   3  13   7         11.36         18.12        17.92 o
   4  13   7          8.66         -2.44        25.18 o
   5  13   7          0.22         21.02        36.42 o
   6  13   7          4.61         62.09        31.87 o
  -5 -10   8          5.10         -7.97        39.87 o
  -4 -10   8          0.09         18.05        21.07 o
  -3 -10   8          5.99         36.18        18.39 o
  -2 -10   8         13.89         25.67        17.85 o
  -1 -10   8          3.94         49.00        47.79 o
   0 -10   8          4.34         50.09        20.24 o
   1 -10   8         17.21         71.73        35.78 o
   2 -10   8         53.68         48.25        34.46 o
  -7  -9   8         27.67         20.43        24.35 o
  -6  -9   8         41.70         14.47        21.17 o
  -5  -9   8         12.31         -0.07        22.10 o
  -4  -9   8         14.36          4.69        15.31 o
  -3  -9   8         49.87         50.49        18.42 o
  -2  -9   8         57.86         81.16        20.51 o
  -1  -9   8         34.37         65.12        20.63 o
   0  -9   8          4.49         32.32        27.89 o
   1  -9   8        105.91        149.29        47.08 o
   2  -9   8          0.02        -24.35        24.35 o
   3  -9   8         39.04         50.94        29.77 o
   4  -9   8          5.11          8.56        29.82 o
  -8  -8   8         81.46         87.60        28.01 o
  -7  -8   8          2.13          3.32        21.71 o
  -6  -8   8         18.93          8.39        15.67 o
  -5  -8   8          0.52         -0.77        14.43 o
  -4  -8   8         65.40         65.21        16.79 o
  -3  -8   8          8.98         13.27        13.22 o
  -2  -8   8        159.80        167.86        17.78 o
  -1  -8   8          1.02         16.43        11.51 o
   0  -8   8          0.67          1.73        19.99 o
   1  -8   8         21.60         54.22        31.31 o
   2  -8   8         18.96         37.84        19.95 o
   3  -8   8          0.11        -17.18        17.18 o
   4  -8   8          5.05         -8.06        20.09 o
   5  -8   8          0.90        -16.69        16.69 o
  -9  -7   8          4.80         36.66        27.43 o
  -8  -7   8         63.20         66.63        25.27 o
  -7  -7   8          0.14          3.13        21.27 o
  -6  -7   8         12.38        -14.74        14.74 o
  -5  -7   8          2.05         -3.89        10.55 o
  -4  -7   8        381.76        357.86        24.72 o
  -3  -7   8         60.02         57.99        12.98 o
  -2  -7   8          0.94          1.05         7.30 o
  -1  -7   8        108.97        113.59        14.01 o
   0  -7   8          6.63         15.01        10.93 o
   1  -7   8        105.50        101.67        14.60 o
   2  -7   8          0.12         -7.09        19.02 o
   3  -7   8        132.13        108.82        29.72 o
   4  -7   8          4.25         21.31        19.26 o
   5  -7   8         98.08         94.64        27.28 o
   6  -7   8          0.88         27.57        23.66 o
   7  -7   8         73.94         96.22        21.53 o
  -9  -6   8          0.86         -7.39        27.99 o
  -8  -6   8        127.66        123.34        23.41 o
  -7  -6   8          5.81         21.54        34.86 o
  -6  -6   8        325.67        331.75        24.58 o
  -5  -6   8          3.56         13.74        10.01 o
  -4  -6   8        235.80        207.92        15.42 o
  -3  -6   8          0.20          0.18         7.19 o
  -2  -6   8        529.36        578.57        27.52 o
  -1  -6   8          0.48          3.45         6.77 o
   0  -6   8        917.91        895.37        33.24 o
   1  -6   8        165.39        183.88        16.85 o
   2  -6   8        310.74        306.17        39.30 o
   3  -6   8          2.38          4.35        12.95 o
   4  -6   8        247.86        235.34        34.81 o
   5  -6   8         28.39         26.69        18.58 o
   6  -6   8          7.58         18.92        20.58 o
   7  -6   8          1.04         40.87        22.00 o
   8  -6   8          3.26         47.22        29.63 o
 -10  -5   8          9.07          1.07        16.78 o
  -9  -5   8        130.80        144.40        25.60 o
  -8  -5   8        214.74        160.41        25.26 o
  -7  -5   8        237.85        221.48        25.29 o
  -6  -5   8         69.40         47.30        14.07 o
  -5  -5   8        390.34        350.31        25.17 o
  -4  -5   8          1.27          1.93         9.42 o
  -3  -5   8        567.41        509.63        25.02 o
  -2  -5   8        418.17        388.55        17.06 o
  -1  -5   8        460.56        434.04        18.52 o
   0  -5   8         36.10         37.96        10.64 o
   1  -5   8          8.29         24.48        11.99 o
   2  -5   8          5.55          3.55         8.69 o
   3  -5   8          0.61          1.76        11.54 o
   4  -5   8          6.24         14.47        16.03 o
   5  -5   8         13.21         14.13        16.82 o
   6  -5   8         10.24         -3.96        13.69 o
   7  -5   8         48.37         18.53        20.97 o
   8  -5   8          2.83         -4.50        19.11 o
   9  -5   8         17.58         19.51        24.00 o
 -10  -4   8          2.01          2.17        17.37 o
  -9  -4   8         34.00         53.31        33.05 o
  -8  -4   8          0.11          7.36        14.77 o
  -7  -4   8          4.90          2.92        21.39 o
  -6  -4   8         92.84         65.08        29.36 o
  -5  -4   8         26.37         10.48        11.48 o
  -4  -4   8        191.06        159.21        18.31 o
  -3  -4   8        149.39        112.48         8.07 o
  -2  -4   8        353.18        353.58        15.54 o
  -1  -4   8          4.50          9.02         5.25 o
   0  -4   8       1159.47       1109.31        32.90 o
   1  -4   8         49.80         71.98        10.33 o
   2  -4   8       2244.93       2229.73        47.13 o
   3  -4   8        120.27        106.93        16.61 o
   4  -4   8        482.31        513.94        45.02 o
   5  -4   8         87.53         92.98        25.67 o
   6  -4   8        754.42        710.85        55.83 o
   7  -4   8          5.41          8.70        15.30 o
   8  -4   8         68.43         51.38        19.85 o
   9  -4   8          0.44          3.91        17.21 o
 -10  -3   8          5.75         -5.09        18.38 o
  -9  -3   8        147.57        149.55        30.09 o
  -8  -3   8         11.47          0.95        12.95 o
  -7  -3   8        936.11        840.28        45.93 o
  -6  -3   8        113.08         60.75        11.82 o
  -5  -3   8       1564.13       1445.27        75.48 o
  -4  -3   8         16.49         11.68        12.91 o
  -3  -3   8       1378.41       1252.78        29.60 o
  -2  -3   8         40.14         45.76         6.48 o
  -1  -3   8       3965.63       3744.61        46.49 o
   0  -3   8       1354.94       1372.41        28.39 o
   1  -3   8       2299.96       2185.00        44.28 o
   2  -3   8         37.20         50.78        13.10 o
   3  -3   8        405.12        405.83        26.07 o
   4  -3   8         40.22         50.25        19.95 o
   5  -3   8        476.98        515.80        35.42 o
   6  -3   8         49.63         93.96        24.49 o
   7  -3   8        172.61        188.87        22.58 o
   8  -3   8          1.05         43.92        19.29 o
   9  -3   8         13.67          4.45        17.79 o
  10  -3   8         34.22         12.51        21.12 o
 -10  -2   8        120.63        122.01        23.75 o
  -9  -2   8         94.92         54.35        16.15 o
  -8  -2   8        124.08        130.08        20.50 o
  -7  -2   8        126.04        112.83        17.70 o
  -6  -2   8        369.01        337.90        37.98 o
  -5  -2   8         10.52         10.51        13.39 o
  -4  -2   8        454.23        442.60        20.14 o
  -3  -2   8        153.10        145.55        13.12 o
  -2  -2   8        143.33        137.78        10.28 o
  -1  -2   8         26.43         24.69         4.79 o
   0  -2   8          3.59         -0.40         3.04 o
   1  -2   8        136.17        115.51         7.39 o
   2  -2   8        410.03        429.96        19.47 o
   3  -2   8         22.27         42.70         9.40 o
   4  -2   8        535.83        553.69        28.70 o
   6  -2   8        723.01        724.18        25.54 o
   7  -2   8          6.87         38.02        21.66 o
   8  -2   8        381.66        433.43        42.34 o
   9  -2   8          5.07          4.60        16.72 o
  10  -2   8        128.24         96.45        25.13 o
  11  -2   8          3.40          1.22        18.92 o
 -10  -1   8         43.15         37.29        17.02 o
  -9  -1   8          7.10         10.05        18.89 o
  -8  -1   8          0.55          3.40        13.10 o
  -7  -1   8        268.92        261.99        26.38 o
  -6  -1   8         93.18        101.19        23.47 o
  -5  -1   8       1359.59       1176.20        64.87 o
  -4  -1   8         59.75         46.54        18.19 o
  -3  -1   8       1048.88       1026.05        64.26 o
  -2  -1   8         22.79         18.71         9.29 o
  -1  -1   8       3579.86       3533.65        63.44 o
   0  -1   8        130.72        113.80         7.91 o
   1  -1   8       6788.04       6299.99        47.27 o
   2  -1   8        532.96        536.26        20.59 o
   3  -1   8       3107.88       3036.17        50.10 o
   4  -1   8         33.31         31.66         8.83 o
   5  -1   8       2543.57       2421.72        58.82 o
   6  -1   8          6.51         13.70        15.67 o
   7  -1   8       1380.02       1359.21        56.93 o
   8  -1   8          1.70         -2.79        12.51 o
   9  -1   8        525.96        559.60        51.23 o
  10  -1   8         76.05        102.32        28.40 o
  11  -1   8         14.73         31.58        20.87 o
 -10   0   8        125.41        133.84        25.35 o
  -9   0   8          0.07         24.64        14.40 o
  -8   0   8        642.81        600.29        33.68 o
  -7   0   8        116.25        119.46        39.79 o
  -6   0   8        548.59        490.08        32.22 o
  -5   0   8        657.43        617.68        34.10 o
  -4   0   8       2158.15       1991.86        58.35 o
  -3   0   8         48.96         60.90        11.55 o
  -2   0   8       4530.46       4573.01        79.25 o
  -1   0   8         58.58         58.08         7.57 o
   0   0   8       3857.64       3900.91        66.41 o
   1   0   8        232.94        250.58        16.90 o
   2   0   8       1390.75       1257.77        37.26 o
   3   0   8         87.16         94.50         9.13 o
   4   0   8        673.27        633.32        28.45 o
   5   0   8        139.94        138.48        14.77 o
   6   0   8          7.24         -0.28         9.35 o
   7   0   8         67.91         24.23         8.88 o
   8   0   8          1.91          2.64        11.24 o
   9   0   8         27.36         60.08        21.66 o
  10   0   8         52.08         58.81        24.10 o
  11   0   8         30.19         13.98        15.55 o
  12   0   8          1.01        -10.27        18.72 o
 -10   1   8         18.99         23.49        13.63 o
  -9   1   8        265.19        270.30        24.09 o
  -8   1   8          1.43         16.06        11.02 o
  -7   1   8        142.76        144.32        19.55 o
  -6   1   8        149.56        121.79        12.27 o
  -5   1   8         43.89         59.96         8.98 o
  -4   1   8        288.81        252.38        16.41 o
  -3   1   8         88.57         94.41         9.78 o
  -2   1   8          5.55          3.31         5.33 o
  -1   1   8        136.68        121.91         7.19 o
   0   1   8         79.73         89.19         8.07 o
   1   1   8        589.94        563.71        16.19 o
   2   1   8          0.99          6.03         5.67 o
   3   1   8       3163.56       2956.74        57.31 o
   4   1   8        231.87        231.75        14.52 o
   5   1   8       3238.64       3113.22        94.30 o
   6   1   8         16.58         23.12        14.32 o
   7   1   8       1216.19       1139.05        61.65 o
   8   1   8          6.47         -1.08        12.91 o
   9   1   8        954.55        882.64        58.91 o
  10   1   8         21.00         27.87        17.79 o
  11   1   8        280.41        277.67        39.35 o
  12   1   8          5.76         26.07        13.05 o
 -10   2   8          6.25         32.69        14.79 o
  -9   2   8         65.15         50.13        13.69 o
  -8   2   8        110.51        110.84        16.31 o
  -7   2   8          0.98          1.31         7.91 o
  -6   2   8        908.77        892.83        40.63 o
  -5   2   8         11.62         -6.46         6.49 o
  -4   2   8        113.33         85.21        10.04 o
  -3   2   8        394.17        408.72        23.38 o
  -2   2   8       4889.07       4849.42        78.26 o
  -1   2   8        165.15        175.89        16.01 o
   0   2   8       8028.97       7693.94       271.17 o
   1   2   8          6.10         12.43         5.66 o
   2   2   8       5175.81       4992.31        73.19 o
   3   2   8         48.20         43.66        13.64 o
   4   2   8       4307.64       4019.92        42.99 o
   5   2   8        239.07        219.01        26.55 o
   6   2   8       1561.80       1437.16        66.44 o
   7   2   8         25.64         48.84        14.76 o
   8   2   8       1038.76        927.18        56.76 o
   9   2   8          7.67        -14.67        14.67 o
  10   2   8        213.88        215.34        31.82 o
  11   2   8         83.82        102.47        26.06 o
  12   2   8        123.84        146.58        21.05 o
 -10   3   8         14.73         16.20        13.95 o
  -9   3   8         73.23         96.93        17.12 o
  -8   3   8         17.52         23.55        11.06 o
  -7   3   8        994.28       1046.21        37.87 o
  -6   3   8         18.75          8.61        11.34 o
  -5   3   8        988.75        987.03        37.49 o
  -4   3   8          0.45          2.47         7.57 o
  -3   3   8       1522.63       1498.73        44.73 o
  -2   3   8          0.65         -1.23         7.44 o
  -1   3   8       1371.33       1347.18        40.81 o
   0   3   8        427.67        424.42        22.66 o
   1   3   8       1339.26       1356.12        38.93 o
   2   3   8        316.58        328.25        14.30 o
   3   3   8        252.83        243.70        26.79 o
   4   3   8         23.23         17.26         9.24 o
   5   3   8        265.29        289.50        29.72 o
   6   3   8        252.42        260.86        28.55 o
   7   3   8         23.53         21.41        11.39 o
   8   3   8         54.85         63.85        17.55 o
   9   3   8        207.53        215.05        28.01 o
  10   3   8         23.19         11.49        13.98 o
  11   3   8        172.30        168.71        20.80 o
  12   3   8         42.07         92.28        18.45 o
  -9   4   8          3.15          1.43        11.82 o
  -8   4   8        138.87        127.40        17.57 o
  -7   4   8         61.03         44.76        11.07 o
  -6   4   8          5.30         16.33         9.54 o
  -5   4   8         42.12         44.35        11.35 o
  -4   4   8        203.59        224.03        19.82 o
  -3   4   8          0.14          9.56         8.55 o
  -2   4   8        116.35        113.25        12.72 o
  -1   4   8       1418.50       1434.74        42.14 o
   0   4   8       1461.74       1410.46        39.78 o
   1   4   8          6.70          9.14         8.14 o
   2   4   8       2517.94       2464.49        36.72 o
   3   4   8         10.00         13.79         4.80 o
   4   4   8       2964.02       2867.96        93.32 o
   5   4   8        207.62        206.74        26.11 o
   6   4   8       1122.25       1118.27        58.57 o
   7   4   8          1.71         -6.21         9.44 o
   8   4   8       2147.59       2071.55        85.26 o
   9   4   8          0.22         13.74        11.73 o
  10   4   8        826.60        773.28        54.26 o
  11   4   8          5.36          4.06        21.58 o
  12   4   8        450.09        449.10        35.05 o
  -9   5   8         87.97        130.17        25.88 o
  -8   5   8         21.19          0.45        18.97 o
  -7   5   8        143.36        184.47        17.38 o
  -6   5   8         40.02         81.92        20.09 o
  -5   5   8        660.16        772.62        35.81 o
  -4   5   8         48.05         50.10        12.20 o
  -3   5   8       1814.25       1741.47        50.22 o
  -2   5   8        127.65        118.43        13.16 o
  -1   5   8       3088.57       2866.22        58.81 o
   0   5   8         53.89         59.23        12.34 o
   1   5   8       3335.91       3338.56        60.88 o
   2   5   8         27.26         39.16        16.03 o
   3   5   8       2217.98       2144.64        49.75 o
   4   5   8        226.05        279.44        16.57 o
   5   5   8       2049.79       2041.72        54.79 o
   6   5   8         25.67          4.64         9.14 o
   7   5   8        586.30        569.13        44.19 o
   8   5   8        146.58        166.60        26.84 o
   9   5   8        145.52        172.47        27.67 o
  10   5   8         37.21         37.77        12.62 o
  11   5   8         16.05         26.42        12.61 o
  12   5   8        114.67        130.48        32.12 o
  -9   6   8         11.32          8.51        19.65 o
  -8   6   8        190.23        173.77        20.50 o
  -7   6   8          2.28          3.14        27.82 o
  -6   6   8        250.64        268.68        33.93 o
  -5   6   8          8.10         47.52        20.83 o
  -4   6   8         69.45         56.93        12.64 o
  -3   6   8          0.47          7.06        16.72 o
  -2   6   8         59.54         43.55        21.05 o
  -1   6   8        754.04        715.49        29.37 o
   0   6   8       2018.30       1970.56        88.36 o
   1   6   8          5.40         -1.52        12.91 o
   2   6   8          5.65         -2.00        13.49 o
   3   6   8         66.93         67.51        20.73 o
   4   6   8         18.22         16.68         8.13 o
   5   6   8        106.58        126.45        13.41 o
   6   6   8         17.48         17.28        11.07 o
   7   6   8          4.37         -1.52        12.61 o
   8   6   8        403.54        378.43        37.15 o
   9   6   8        203.00        195.40        30.11 o
  10   6   8        349.74        324.46        28.45 o
  11   6   8          1.79         -7.75        22.29 o
  12   6   8        285.88        267.21        41.11 o
  -8   7   8          1.25         15.60        14.42 o
  -7   7   8        109.33        132.29        21.36 o
  -6   7   8         26.82         49.62        21.41 o
  -5   7   8          0.87         15.94        15.79 o
  -4   7   8         26.37         55.09        21.22 o
  -3   7   8        214.92        254.21        32.80 o
  -2   7   8         62.18         57.73        18.63 o
  -1   7   8        537.19        511.19        23.57 o
   0   7   8          7.19          9.29        13.74 o
   1   7   8       1467.92       1483.75        72.50 o
   2   7   8          2.58         -0.39        13.20 o
   3   7   8       1878.49       1773.00        53.44 o
   4   7   8          2.97          2.09         7.99 o
   5   7   8        912.39        870.53        33.27 o
   6   7   8         50.44         50.09        13.05 o
   7   7   8       1754.07       1766.21        82.32 o
   8   7   8          0.27         -9.48        15.50 o
   9   7   8        297.73        272.51        30.97 o
  10   7   8          3.69         23.65        13.66 o
  11   7   8        258.31        272.74        41.60 o
  -7   8   8         49.13         72.64        29.19 o
  -6   8   8         65.63         66.87        17.50 o
  -5   8   8          5.53         36.96        21.66 o
  -4   8   8        266.77        307.45        40.28 o
  -3   8   8          3.19         -4.89        15.25 o
  -2   8   8        208.34        203.42        31.92 o
  -1   8   8        178.69        191.44        30.46 o
   0   8   8        312.67        307.69        36.32 o
   1   8   8         11.55         26.74        18.43 o
   2   8   8       2346.84       2341.01        98.80 o
   3   8   8          7.93         -9.84        16.69 o
   4   8   8        768.60        741.22        38.08 o
   5   8   8        107.25        108.03        13.77 o
   6   8   8        630.82        656.97        31.03 o
   7   8   8         14.20          1.09         8.21 o
   8   8   8        159.88        142.29        18.01 o
   9   8   8         88.88         97.10        17.55 o
  10   8   8         24.13         44.49        22.44 o
  11   8   8         66.98         81.44        26.25 o
  -6   9   8          9.18         16.18        21.36 o
  -5   9   8         17.67         27.03        21.85 o
  -4   9   8         21.37         68.69        24.05 o
  -3   9   8         64.19         71.03        25.08 o
  -2   9   8         32.06         51.97        22.24 o
  -1   9   8         31.01         34.02        19.80 o
   0   9   8          3.19         16.33        18.33 o
   1   9   8          8.56         39.81        12.95 o
   2   9   8          0.33         -2.68        14.10 o
   3   9   8        209.85        204.59        16.83 o
   4   9   8          1.05         17.93         9.10 o
   5   9   8         92.88        101.27        14.30 o
   6   9   8         19.02         15.90         7.61 o
   7   9   8         99.12        113.31        17.83 o
   8   9   8         11.53         41.38        14.45 o
   9   9   8        204.61        217.35        37.69 o
  10   9   8          9.07         63.60        25.13 o
  -5  10   8          1.91         14.76        23.27 o
  -4  10   8         29.25         49.77        26.55 o
  -3  10   8          8.00        -37.69        37.69 o
  -2  10   8         34.96         59.49        24.15 o
  -1  10   8          2.40         28.65        22.63 o
   0  10   8         83.54        138.54        31.04 o
   1  10   8          0.04         19.11        22.44 o
   2  10   8        177.26        188.21        35.25 o
   3  10   8        163.68        134.69        15.17 o
   4  10   8       1220.21       1152.80        45.36 o
   5  10   8          1.06         -9.95        11.71 o
   6  10   8        431.24        417.00        22.94 o
   7  10   8         15.55         21.60        13.39 o
   8  10   8        341.78        329.51        31.10 o
   9  10   8          3.70          5.82        18.28 o
  10  10   8        315.31        319.28        44.98 o
  -3  11   8         12.30         28.45        24.39 o
  -2  11   8         13.39        109.21        30.99 o
  -1  11   8         92.09        102.47        31.82 o
   0  11   8         56.97         87.21        29.87 o
   1  11   8        134.38        158.93        36.13 o
   2  11   8          0.37          6.70        21.02 o
   3  11   8         33.55         27.52        15.53 o
   4  11   8         14.50         11.26        23.25 o
   5  11   8         14.18         12.20         9.52 o
   6  11   8         20.67         22.64         9.58 o
   7  11   8         17.85         41.73        18.70 o
   8  11   8         24.73         10.76        14.20 o
   9  11   8         49.02         22.03        15.22 o
  -1  12   8          1.17         29.23        22.78 o
   0  12   8          3.48         16.43        24.30 o
   1  12   8          0.69         33.19        26.15 o
   2  12   8         23.21         15.30        27.62 o
   3  12   8         26.98         49.16        18.94 o
   4  12   8          2.25         25.79        27.79 o
   5  12   8         70.25         76.04        29.85 o
   6  12   8        230.19        203.68        21.80 o
   7  12   8          1.97          5.78        12.71 o
   8  12   8         73.86         50.91        19.38 o
   2  13   8          1.88         -9.09        24.93 o
   3  13   8         59.79         62.57        21.78 o
   4  13   8          9.96         17.76        18.81 o
   5  13   8         19.36          9.90        16.06 o
   6  13   8         37.51         63.89        32.22 o
  -4 -10   9         37.01         49.84        18.18 o
  -3 -10   9          6.38        -11.02        13.98 o
  -2 -10   9         48.20         61.59        19.32 o
  -1 -10   9          5.98         19.93        15.82 o
   0 -10   9         10.05         39.89        26.30 o
   1 -10   9          1.02         31.24        32.41 o
  -6  -9   9         31.73        -29.58        29.58 o
  -5  -9   9          0.44          3.40        26.62 o
  -4  -9   9         10.10         17.27        25.62 o
  -3  -9   9          2.12          4.81        14.42 o
  -2  -9   9          5.23         18.99        23.66 o
  -1  -9   9          0.06         13.93        28.26 o
   0  -9   9          9.85         19.05        16.76 o
   1  -9   9          9.84         55.49        54.12 o
   2  -9   9         27.95         72.71        50.11 o
   3  -9   9          0.46         46.49        30.04 o
  -8  -8   9          0.24        -16.08        27.23 o
  -7  -8   9         20.53         -9.73        20.97 o
  -6  -8   9         32.81         39.41        16.96 o
  -5  -8   9         62.15         63.20        20.43 o
  -4  -8   9        143.88        143.45        18.89 o
  -3  -8   9         35.16         28.47        11.26 o
  -2  -8   9         46.97         47.08        12.09 o
  -1  -8   9          0.05         14.17        11.33 o
   0  -8   9        172.18        156.62        19.07 o
   1  -8   9         77.08         91.59        22.04 o
   2  -8   9        176.36        149.24        24.68 o
   3  -8   9         39.81         53.83        28.46 o
   4  -8   9        243.94        278.41        32.03 o
   5  -8   9         10.54         -0.20        19.14 o
  -8  -7   9         17.63         21.66        25.32 o
  -7  -7   9         90.22         82.52        30.60 o
  -6  -7   9         27.30         30.54        13.44 o
  -5  -7   9        213.84        218.26        27.23 o
  -4  -7   9        103.96         84.80        15.74 o
  -3  -7   9         91.53         90.94        19.70 o
  -2  -7   9          0.86          0.59         9.36 o
  -1  -7   9        172.74        181.73        18.07 o
   0  -7   9         19.38         42.81        11.98 o
   1  -7   9         57.95         95.50        15.09 o
   2  -7   9         19.32         63.60        18.26 o
   3  -7   9         32.62         73.95        38.13 o
   4  -7   9          6.44         31.03        56.02 o
   5  -7   9         44.03         66.24        26.84 o
   6  -7   9          0.59         -2.10        18.33 o
   7  -7   9          0.12         58.81        33.14 o
  -9  -6   9          1.28        -15.90        19.82 o
  -8  -6   9         99.58         80.23        42.04 o
  -7  -6   9         66.52         51.13        17.37 o
  -6  -6   9         80.81         67.35        18.04 o
  -5  -6   9          0.70         -2.13        10.17 o
  -4  -6   9         13.92         11.81         8.31 o
  -3  -6   9          8.89          7.33         8.04 o
  -2  -6   9         23.98         32.15        10.51 o
  -1  -6   9          1.70          6.23         7.82 o
   0  -6   9          5.87         23.79         8.42 o
   1  -6   9          6.77         30.75        10.99 o
   2  -6   9        371.57        342.92        48.50 o
   3  -6   9          4.08         19.30        28.23 o
   4  -6   9        159.84        165.67        50.89 o
   5  -6   9          0.59         -5.77        15.35 o
   6  -6   9        268.36        291.44        72.45 o
   7  -6   9          6.71         33.93        30.21 o
 -10  -5   9          3.00        -31.24        36.18 o
  -9  -5   9          4.27         -4.39        15.32 o
  -8  -5   9         11.64         45.09        17.45 o
  -7  -5   9         45.83         34.90        16.03 o
  -6  -5   9          6.83         -4.43        12.86 o
  -5  -5   9        421.54        382.61        50.18 o
  -4  -5   9         25.99         16.76         9.52 o
  -3  -5   9        493.40        480.06        25.39 o
  -2  -5   9        413.90        399.46        22.55 o
  -1  -5   9        473.44        461.87        20.08 o
   0  -5   9          0.14          3.16         6.17 o
   1  -5   9        761.91        791.51        31.59 o
   2  -5   9         32.44         51.69        11.01 o
   3  -5   9        351.43        357.94        29.27 o
   4  -5   9          0.70         37.79        34.54 o
   5  -5   9        361.23        392.64        44.24 o
   6  -5   9          0.47         33.39        22.05 o
   7  -5   9        147.75        212.43        53.99 o
   8  -5   9          0.11         25.54        16.43 o
 -10  -4   9        186.63        187.92        43.31 o
  -9  -4   9        121.39        110.23        28.99 o
  -8  -4   9        268.89        219.56        28.28 o
  -7  -4   9          3.13          4.20        23.54 o
  -6  -4   9        796.33        690.53        42.69 o
  -5  -4   9         13.27         14.22        11.60 o
  -4  -4   9       1053.70       1088.78        45.69 o
  -3  -4   9        150.89        134.80        16.76 o
  -2  -4   9        275.44        254.27        16.18 o
  -1  -4   9         71.68         69.68         8.17 o
   0  -4   9        152.44        149.58        11.17 o
   1  -4   9         28.42         27.64         7.39 o
   2  -4   9        142.29        157.94        15.55 o
   3  -4   9         57.73         86.13        15.87 o
   4  -4   9          2.61         32.53        25.13 o
   5  -4   9        106.42        114.51        19.21 o
   6  -4   9        123.70        135.79        51.60 o
   7  -4   9         37.52         84.72        21.75 o
   8  -4   9         60.77         59.63        45.02 o
   9  -4   9          0.53         28.55        23.51 o
 -10  -3   9          2.03         10.05        17.94 o
  -9  -3   9         33.19         43.42        18.04 o
  -8  -3   9         15.29          9.64        13.79 o
  -7  -3   9         57.78         62.57        14.69 o
  -6  -3   9        204.78        172.86        22.97 o
  -5  -3   9          6.89         10.56        16.43 o
  -4  -3   9         96.08         76.36        20.58 o
  -3  -3   9         82.83         76.39         8.58 o
  -2  -3   9         30.36         33.81         6.66 o
  -1  -3   9        135.20        127.29         9.90 o
   0  -3   9        544.73        493.09        17.95 o
   1  -3   9        483.94        486.51        22.69 o
   2  -3   9         13.80         16.56         7.21 o
   3  -3   9        988.81        932.87        41.28 o
   4  -3   9          1.13         19.38        11.31 o
   5  -3   9        985.58        968.02        43.17 o
   6  -3   9         16.33         27.42        12.81 o
   7  -3   9        372.06        398.83        30.73 o
   8  -3   9          8.75         22.70        36.69 o
   9  -3   9        262.59        254.36        39.45 o
  10  -3   9          7.10         28.01        22.49 o
 -10  -2   9        118.44        135.25        30.41 o
  -9  -2   9          6.83         45.26        17.50 o
  -8  -2   9        353.48        369.03        33.15 o
  -7  -2   9         61.66         50.94        15.39 o
  -6  -2   9        664.15        567.23        50.94 o
  -5  -2   9         42.24         13.39        15.30 o
  -4  -2   9       2871.11       2684.90        51.95 o
  -3  -2   9        230.18        221.29        17.23 o
  -2  -2   9       2874.68       2711.57       116.20 o
  -1  -2   9        190.00        187.05        15.51 o
   0  -2   9       1475.22       1351.57        26.85 o
   1  -2   9          7.54          7.96         4.54 o
   2  -2   9       1572.81       1460.45        37.89 o
   3  -2   9          2.49          3.35         6.77 o
   4  -2   9       1816.77       1718.49        53.21 o
   5  -2   9          1.30          0.81        12.56 o
   6  -2   9         46.77         72.66        14.21 o
   7  -2   9         10.72         36.53        13.57 o
   8  -2   9         90.02        122.75        28.40 o
   9  -2   9         40.30         44.54        20.87 o
  10  -2   9         10.32          7.04        16.28 o
 -10  -1   9          4.87         12.97        16.74 o
  -9  -1   9        190.49        220.64        29.81 o
  -8  -1   9          8.19         14.58        13.25 o
  -7  -1   9        549.05        561.94        38.10 o
  -6  -1   9        170.42        120.99        25.37 o
  -5  -1   9       1059.66       1206.64        84.77 o
  -4  -1   9        375.60        393.78        23.32 o
  -3  -1   9       1025.68       1053.97        49.84 o
  -2  -1   9          1.16          6.50         6.77 o
  -1  -1   9        345.52        329.21        21.54 o
   0  -1   9        133.44        143.24         8.95 o
   1  -1   9        973.19        840.12        22.46 o
   2  -1   9       1207.42       1098.60        31.53 o
   3  -1   9         58.77         48.42         7.85 o
   4  -1   9         15.73         11.56         8.57 o
   5  -1   9        851.39        813.04        40.55 o
   6  -1   9          4.36         -3.00        12.10 o
   7  -1   9        128.33        116.10        16.04 o
   8  -1   9          0.52          6.21        16.57 o
   9  -1   9        149.53        169.34        33.98 o
  10  -1   9          1.27         22.29        19.55 o
  11  -1   9         68.74         44.34        21.36 o
 -10   0   9          0.70          0.15        15.93 o
  -9   0   9         22.99         21.00        14.47 o
  -8   0   9          0.43         22.40        14.96 o
  -7   0   9         46.74         33.83        20.68 o
  -6   0   9        377.44        358.24        29.08 o
  -5   0   9          4.00         26.07        10.75 o
  -4   0   9        300.52        272.86        23.84 o
  -3   0   9          9.45         13.62         8.76 o
  -2   0   9       2358.97       2470.03        71.83 o
  -1   0   9        376.91        390.54        24.05 o
   0   0   9       3055.08       3117.73        63.74 o
   1   0   9          8.47         18.21         7.86 o
   2   0   9       1857.88       1725.06        47.35 o
   3   0   9         25.29         32.21         9.03 o
   4   0   9       2102.14       2019.01        54.54 o
   5   0   9        270.88        230.08        25.69 o
   6   0   9        994.09       1023.76        40.58 o
   7   0   9        137.83         98.46        11.67 o
   8   0   9        780.67        711.05        54.56 o
   9   0   9          1.15         -0.73        14.86 o
  10   0   9        300.73        400.52        46.69 o
  11   0   9         69.67        104.13        27.08 o
 -10   1   9          0.15         22.12        18.23 o
  -9   1   9          8.72         17.20        12.82 o
  -8   1   9          1.65          2.97        15.41 o
  -7   1   9        500.19        455.39        39.67 o
  -6   1   9         10.31         22.98         7.34 o
  -5   1   9       1902.98       1826.83        44.06 o
  -4   1   9         53.95         42.31         8.24 o
  -3   1   9       3482.21       3520.80        71.30 o
  -2   1   9         29.98         28.44         7.13 o
  -1   1   9       3937.02       3922.26        69.72 o
   0   1   9         20.47         23.81         5.56 o
   1   1   9       3788.20       3634.74        67.07 o
   2   1   9          5.33         11.93         9.09 o
   3   1   9       6120.20       5625.49        84.33 o
   4   1   9        413.38        349.29        22.41 o
   5   1   9        447.33        390.70        35.69 o
   6   1   9         15.61         20.48        13.35 o
   7   1   9        233.20        192.71        27.38 o
   8   1   9         13.34         -6.75        16.47 o
   9   1   9         31.20         37.01        17.11 o
  10   1   9          2.87         28.50        21.02 o
  11   1   9          2.61         31.58        25.13 o
  12   1   9         73.77         79.29        32.39 o
 -10   2   9         99.55         81.49        29.38 o
  -9   2   9          1.61         15.51        14.26 o
  -8   2   9        235.79        259.35        23.87 o
  -7   2   9          0.75         -6.81        12.20 o
  -6   2   9        234.74        231.89        17.40 o
  -5   2   9        264.14        246.33        17.66 o
  -4   2   9         16.66         26.88         8.07 o
  -3   2   9         96.49        101.31        12.52 o
  -2   2   9         41.70         48.95        10.72 o
  -1   2   9        244.42        246.55        12.55 o
   0   2   9        178.99        164.25        14.85 o
   1   2   9          8.02         12.39         6.43 o
   2   2   9         71.01         76.17        11.92 o
   3   2   9         10.15          7.56         6.50 o
   4   2   9        203.09        174.47        24.35 o
   5   2   9        255.22        268.97        30.70 o
   6   2   9        112.66        121.68        22.05 o
   7   2   9         93.65         86.63        20.14 o
   8   2   9        702.36        683.48        52.50 o
   9   2   9         31.99         23.61        13.35 o
  10   2   9        319.83        345.19        40.48 o
  11   2   9          0.02          7.14        15.15 o
  12   2   9        215.27        220.23        26.76 o
 -10   3   9         15.35        -15.89        19.51 o
  -9   3   9          5.33         15.07        13.18 o
  -8   3   9          1.24          5.42        11.41 o
  -7   3   9          2.95         13.97        13.49 o
  -6   3   9          3.15          6.40        12.00 o
  -5   3   9        135.96        122.95        13.25 o
  -4   3   9         18.26         18.24         9.28 o
  -3   3   9       1533.31       1464.40        51.43 o
  -2   3   9        114.91         90.59        12.78 o
  -1   3   9       3786.94       3830.52        72.74 o
   0   3   9         40.51         14.13        26.81 o
   1   3   9       4273.39       4193.01        73.90 o
   2   3   9          4.43         11.60         7.41 o
   3   3   9       3776.12       3666.32       105.69 o
   4   3   9         19.45         36.18        13.79 o
   5   3   9       6150.16       5857.11       136.59 o
   6   3   9        207.61        203.46        28.35 o
   7   3   9       2309.54       2123.86        87.41 o
   8   3   9          8.78          5.57        13.05 o
   9   3   9        446.28        425.65        42.19 o
  10   3   9          2.85         -1.03        16.91 o
  11   3   9        233.30        246.68        37.15 o
  12   3   9         26.03         44.69        17.19 o
  -9   4   9          4.77         16.96        17.16 o
  -8   4   9        419.45        475.75        32.43 o
  -7   4   9        113.83        103.69        14.88 o
  -6   4   9        449.88        490.35        30.75 o
  -5   4   9          8.50          5.81        10.38 o
  -4   4   9       1246.63       1261.72        45.31 o
  -3   4   9         35.00         45.21        11.74 o
  -2   4   9        148.53        136.59        15.35 o
  -1   4   9         21.34          2.47         8.97 o
   0   4   9       1420.61       1357.65       100.22 o
   1   4   9         24.76         37.03         9.91 o
   2   4   9       1994.95       1869.94        37.38 o
   3   4   9          3.88          4.93         4.11 o
   4   4   9        609.55        617.24        46.00 o
   5   4   9        318.88        326.61        34.76 o
   6   4   9       1051.17        929.23        57.44 o
   7   4   9         20.42         33.73        13.79 o
   8   4   9         22.77        -12.86        12.86 o
   9   4   9        206.49        200.29        31.38 o
  10   4   9          4.35        -16.08        16.08 o
  11   4   9          3.70        -20.73        20.73 o
  12   4   9         33.29         52.59        16.70 o
  -9   5   9         43.53         27.08        26.84 o
  -8   5   9          0.46        -13.08        17.52 o
  -7   5   9          3.15          1.72        11.42 o
  -6   5   9         35.30         29.80        11.93 o
  -5   5   9        525.20        501.90        30.65 o
  -4   5   9          0.18          6.37         9.34 o
  -3   5   9         50.29         35.14         9.47 o
  -2   5   9          0.48        -10.72        11.83 o
  -1   5   9        204.25        194.02        16.73 o
   0   5   9         16.89         15.45        11.51 o
   1   5   9        361.74        384.91        24.02 o
   2   5   9         53.49         56.96         9.40 o
   3   5   9        811.41        745.17        28.99 o
   4   5   9          5.37         10.94         6.57 o
   5   5   9       1258.87       1288.35        68.78 o
   6   5   9        119.94        105.30        24.30 o
   7   5   9       3051.84       3073.18       107.50 o
   8   5   9         73.34         84.48        20.19 o
   9   5   9        487.01        500.60        47.08 o
  10   5   9         19.92          5.48        13.69 o
  11   5   9        309.62        289.40        27.74 o
  12   5   9          6.64          2.66        15.37 o
  -8   6   9        102.55        107.16        51.13 o
  -7   6   9         58.25         40.88        20.63 o
  -6   6   9        101.87        111.80        26.25 o
  -5   6   9         86.51         64.14        21.31 o
  -4   6   9        375.77        399.97        28.45 o
  -3   6   9          0.86          5.95        17.26 o
  -2   6   9       1099.24        993.19        38.76 o
  -1   6   9        187.74        183.45        17.04 o
   0   6   9         87.10         91.26        14.20 o
   1   6   9        346.09        325.19        34.56 o
   2   6   9       2156.64       2173.58        90.10 o
   3   6   9          1.50         14.50        11.37 o
   4   6   9       2643.51       2568.29        52.64 o
   5   6   9         42.32         42.58        12.29 o
   6   6   9       1810.70       1843.60        86.58 o
   7   6   9         34.15         30.65        15.20 o
   8   6   9        874.68        877.46        60.23 o
   9   6   9         86.35         67.81        19.16 o
  10   6   9        471.20        507.93        48.30 o
  11   6   9         43.46         49.78        19.80 o
  12   6   9        181.64        194.62        37.59 o
  -8   7   9          1.44         19.41        21.75 o
  -7   7   9         69.65         54.13        23.07 o
  -6   7   9          7.87         24.00        17.70 o
  -5   7   9        181.93        195.25        33.39 o
  -4   7   9         40.60         65.70        20.92 o
  -3   7   9        707.65        684.46        52.75 o
  -2   7   9         52.01         72.64        19.75 o
  -1   7   9        629.50        580.60        28.91 o
   0   7   9         67.73         55.39        18.14 o
   1   7   9        472.50        453.66        44.44 o
   2   7   9          1.04         -8.12        18.72 o
   3   7   9        139.55        151.69        17.08 o
   4   7   9          1.01         -7.12         7.61 o
   5   7   9         18.17         17.31         8.42 o
   6   7   9        164.25        178.72        20.87 o
   7   7   9          2.22         32.31        20.43 o
   8   7   9        125.14        123.83        26.06 o
   9   7   9        153.86        160.49        27.82 o
  10   7   9        136.32        141.92        21.54 o
  11   7   9         65.50         62.09        24.00 o
  -7   8   9          7.35         39.01        23.17 o
  -6   8   9          9.47         19.65        20.63 o
  -5   8   9          0.52         33.63        23.81 o
  -4   8   9          2.48         31.38        21.51 o
  -3   8   9         34.15         47.18        24.20 o
  -2   8   9         41.21         67.85        20.92 o
  -1   8   9         69.83         73.04        24.30 o
   0   8   9        156.89        166.31        28.45 o
   1   8   9        136.88        127.10        26.64 o
   2   8   9         72.91        101.49        25.32 o
   3   8   9          1.99         18.41        10.73 o
   4   8   9        807.26        773.27        39.29 o
   5   8   9         13.42         16.95        10.47 o
   6   8   9        882.95        907.43        45.50 o
   7   8   9          5.38         16.74        13.27 o
   8   8   9        347.27        353.05        28.25 o
   9   8   9         22.71         17.74        13.52 o
  10   8   9        625.57        640.40        43.39 o
  11   8   9          2.00         -1.56        17.21 o
  -6   9   9          0.11         33.98        24.54 o
  -5   9   9        120.19        100.12        30.02 o
  -4   9   9          0.27         36.62        22.78 o
  -3   9   9        121.83        122.85        31.24 o
  -2   9   9         31.78         75.24        26.94 o
  -1   9   9        439.90        392.56        44.14 o
   0   9   9         50.83         36.76        20.53 o
   1   9   9        750.12        693.30        58.76 o
   2   9   9         14.15         22.24        23.86 o
   3   9   9        465.05        453.34        31.91 o
   4   9   9          3.37         37.12        12.91 o
   5   9   9        697.11        641.35        32.70 o
   6   9   9         20.07         16.29         8.72 o
   7   9   9        261.74        258.83        21.50 o
   8   9   9        113.68        122.83        20.16 o
   9   9   9        241.92        233.87        24.94 o
  10   9   9        102.74        124.12        30.94 o
  -4  10   9         26.85         57.49        28.01 o
  -3  10   9          1.28         36.81        21.31 o
  -2  10   9         78.63        121.58        31.04 o
  -1  10   9          0.63         63.50        29.58 o
   0  10   9         39.41         56.61        25.71 o
   1  10   9          2.78         22.44        25.57 o
   2  10   9          3.97         27.62        23.32 o
   3  10   9         11.58         13.52        12.93 o
   4  10   9        384.55        329.44        22.97 o
   5  10   9          2.13         21.77        11.45 o
   6  10   9          8.50         12.02        13.06 o
   7  10   9         13.38         18.42         9.66 o
   8  10   9         39.82         41.65        12.50 o
   9  10   9          0.41         -7.82        17.16 o
  10  10   9         37.59         32.22        23.07 o
  -3  11   9         53.25         94.15        36.32 o
  -2  11   9          2.65          6.40        22.83 o
  -1  11   9         15.37         31.87        22.93 o
   0  11   9         36.68         37.89        26.79 o
   1  11   9         61.84         70.01        29.04 o
   2  11   9          0.13         13.15        21.51 o
   3  11   9        158.95        155.38        24.06 o
   4  11   9          2.63          4.98        14.55 o
   5  11   9        233.87        213.31        20.99 o
   6  11   9          5.58          5.57        10.01 o
   7  11   9        334.12        323.96        25.18 o
   8  11   9          5.45          6.63        19.16 o
   9  11   9        115.21        121.48        29.19 o
   0  12   9         70.58         85.70        31.53 o
   1  12   9          5.14         85.06        34.95 o
   2  12   9         42.35         72.01        31.97 o
   3  12   9         25.26         13.58        17.47 o
   4  12   9        105.93        139.16        44.76 o
   5  12   9         50.78         57.44        21.13 o
   6  12   9        375.64        308.75        22.26 o
   7  12   9          7.90         16.26        13.94 o
   8  12   9         12.96          4.53        15.13 o
   2  13   9         31.26         26.55        25.08 o
   3  13   9          5.35        -14.79        34.93 o
   4  13   9          2.75         60.85        32.66 o
   5  13   9         16.34         21.46        18.13 o
   6  13   9          2.13         15.45        24.44 o
  -5  -9  10         56.53         95.57        31.68 o
  -4  -9  10         28.91          5.15        15.36 o
  -3  -9  10         44.94         52.29        19.56 o
  -2  -9  10          0.25         13.63        15.91 o
  -1  -9  10        110.55        109.63        22.25 o
   0  -9  10          7.37         38.75        17.09 o
   1  -9  10         11.96         37.95        28.87 o
   2  -9  10         52.99         90.98        39.99 o
  -7  -8  10          3.28          6.75        22.39 o
  -6  -8  10         62.12         65.51        20.46 o
  -5  -8  10          3.59         22.00        36.93 o
  -4  -8  10         61.95         71.45        16.38 o
  -3  -8  10         47.07         23.57        12.28 o
  -2  -8  10         70.73         87.21        18.48 o
  -1  -8  10          6.93         17.08        12.87 o
   0  -8  10         16.91         30.11        12.75 o
   1  -8  10          0.48         33.57        18.46 o
   2  -8  10         21.98         86.04        33.83 o
   3  -8  10         28.69         28.86        43.17 o
   4  -8  10         23.23         39.26        14.93 o
   5  -8  10         19.59          3.57        24.69 o
  -7  -7  10         12.48         32.36        22.29 o
  -6  -7  10          2.61         -6.01        21.22 o
  -5  -7  10         10.09         32.13        16.33 o
  -4  -7  10         20.69         -3.71        14.35 o
  -3  -7  10         81.20         99.88        16.59 o
  -2  -7  10         23.61         23.60        13.14 o
  -1  -7  10        158.26        138.09        17.12 o
   0  -7  10          0.34         23.04        11.58 o
   1  -7  10        181.26        165.29        19.02 o
   2  -7  10          1.69         19.77        15.70 o
   3  -7  10         12.24         49.79        47.86 o
   4  -7  10        116.27        148.37        45.73 o
   5  -7  10         39.82         57.76        27.47 o
   6  -7  10          8.08         38.03        42.53 o
  -8  -6  10         93.47         79.78        31.04 o
  -7  -6  10          0.50          5.04        21.41 o
  -6  -6  10        313.41        291.80        45.12 o
  -5  -6  10         53.05         31.47        22.41 o
  -4  -6  10        419.01        442.43        34.57 o
  -3  -6  10        141.98        111.17        15.47 o
  -2  -6  10        609.47        647.08        31.63 o
  -1  -6  10         29.83         20.40         8.95 o
   0  -6  10        255.80        266.35        17.74 o
   1  -6  10         30.50         33.37        12.06 o
   2  -6  10         77.81         94.67        36.76 o
   3  -6  10         31.36         58.47        30.99 o
   4  -6  10        108.73        135.98        21.91 o
   5  -6  10        169.25        152.84        30.36 o
   6  -6  10         34.75         62.32        33.78 o
   7  -6  10          0.03         18.71        25.59 o
  -9  -5  10        110.04         79.00        24.83 o
  -8  -5  10          6.77        -18.52        18.52 o
  -7  -5  10         49.27         45.84        17.43 o
  -6  -5  10         15.23          7.08        32.31 o
  -5  -5  10         47.52         23.29        31.68 o
  -4  -5  10         59.32         46.08        10.79 o
  -3  -5  10         54.48         79.03        15.73 o
  -2  -5  10        159.19        173.73        23.48 o
  -1  -5  10         16.66         25.61         7.49 o
   0  -5  10         16.10         14.85         7.07 o
   1  -5  10         22.52         21.43         9.66 o
   2  -5  10          6.14         12.27         9.16 o
   3  -5  10         69.87         71.89        17.13 o
   4  -5  10         15.07         49.56        31.51 o
   5  -5  10        103.51         86.71        19.62 o
   6  -5  10        152.79        170.30        25.30 o
   7  -5  10          9.57         29.83        17.33 o
   8  -5  10          1.07        -10.61        18.53 o
  -9  -4  10         21.91         17.52        17.61 o
  -8  -4  10         21.58         32.49        18.06 o
  -7  -4  10          1.24          0.96        14.12 o
  -6  -4  10         89.57         76.75        18.76 o
  -5  -4  10        113.13         95.57        26.99 o
  -4  -4  10        535.34        569.82        52.45 o
  -3  -4  10          2.08         -5.61         9.49 o
  -2  -4  10       1185.31       1170.45        30.58 o
  -1  -4  10          1.05         -1.03         7.61 o
   0  -4  10       1221.26       1209.32        31.02 o
   1  -4  10         55.05         50.66        10.27 o
   2  -4  10        388.89        413.08        24.13 o
   3  -4  10         11.63          9.42        12.81 o
   4  -4  10        655.41        614.50        37.13 o
   5  -4  10         11.18         23.84        27.67 o
   6  -4  10        125.70        193.61        23.67 o
   7  -4  10         48.34         46.10        17.79 o
   8  -4  10        197.94        200.04        35.30 o
   9  -4  10          7.55         -0.29        19.60 o
  -9  -3  10        198.31        178.05        28.72 o
  -8  -3  10         13.03         24.13        22.78 o
  -7  -3  10        533.78        525.53        40.14 o
  -6  -3  10         22.11         30.65        21.66 o
  -5  -3  10        337.80        310.57        41.55 o
  -4  -3  10         19.03         40.18        20.68 o
  -3  -3  10       1082.28        993.42        65.02 o
  -2  -3  10         26.73         34.42        11.29 o
  -1  -3  10       1214.87       1230.40        29.56 o
   0  -3  10        368.45        390.64        16.57 o
   1  -3  10        741.76        703.77        22.05 o
   2  -3  10          0.60         -1.61         7.52 o
   3  -3  10        308.22        316.16        20.13 o
   4  -3  10         12.16         23.06        17.97 o
   5  -3  10          6.17         22.68        11.78 o
   6  -3  10         20.96         23.18        15.28 o
   7  -3  10         39.08         69.20        15.19 o
   8  -3  10         32.37         70.10        28.06 o
   9  -3  10          0.29        -16.77        16.77 o
  -9  -2  10         63.55         67.65        21.54 o
  -8  -2  10        236.17        280.55        30.85 o
  -7  -2  10         87.62         93.94        23.71 o
  -6  -2  10         19.11         19.65        20.24 o
  -5  -2  10         32.77         29.38        19.26 o
  -4  -2  10         26.79         53.82        20.68 o
  -3  -2  10         23.17         14.84         8.48 o
  -2  -2  10          7.72         29.63         9.85 o
  -1  -2  10        935.97        938.19        27.33 o
   0  -2  10        935.52        880.25        22.75 o
   1  -2  10        248.45        257.52        12.37 o
   2  -2  10        767.58        711.36        28.39 o
   3  -2  10          1.95          0.51        11.62 o
   4  -2  10        237.92        207.76        20.26 o
   5  -2  10        170.05        142.21        17.80 o
   6  -2  10         81.20         63.65        12.66 o
   7  -2  10          0.39         -1.30        14.64 o
   8  -2  10        472.44        490.08        51.82 o
   9  -2  10         71.34        102.47        29.77 o
  10  -2  10        204.11        184.15        35.34 o
  -9  -1  10          1.60         14.95        24.52 o
  -8  -1  10         11.26         34.78        17.02 o
  -7  -1  10        237.38        209.62        36.57 o
  -6  -1  10          7.76         21.61        16.38 o
  -5  -1  10        605.06        547.53        49.77 o
  -4  -1  10         18.61         21.91         8.24 o
  -3  -1  10       1032.47       1106.00        46.49 o
  -2  -1  10         33.84         32.09         9.26 o
  -1  -1  10       3154.75       3157.46        68.28 o
   0  -1  10         40.41         44.83        10.83 o
   1  -1  10       1879.82       1809.76        66.14 o
   2  -1  10        473.71        423.95        13.10 o
   3  -1  10       2831.21       2722.55        53.58 o
   4  -1  10         21.94         19.02         8.38 o
   5  -1  10        785.49        699.47        35.35 o
   6  -1  10         11.70         -5.22        10.12 o
   7  -1  10        618.67        620.14        34.83 o
   8  -1  10         12.37         12.03        15.20 o
   9  -1  10        156.83        180.19        33.58 o
  10  -1  10         44.05         63.06        27.82 o
  -9   0  10         48.90         70.83        21.48 o
  -8   0  10        780.48        856.18        51.09 o
  -7   0  10          0.83          1.27        16.62 o
  -6   0  10        758.49        775.19        43.19 o
  -5   0  10        215.62        195.49        28.62 o
  -4   0  10        807.77        836.04        41.20 o
  -3   0  10          6.24         22.04         7.91 o
  -2   0  10       1876.35       1984.62        55.99 o
  -1   0  10        970.09        974.46        38.99 o
   0   0  10        700.25        665.42        33.68 o
   1   0  10          1.03         -0.76         6.68 o
   2   0  10          9.20         22.73         9.37 o
   3   0  10         86.34         47.36        21.06 o
   4   0  10        108.90        101.98        21.02 o
   5   0  10         37.90         53.04        19.07 o
   6   0  10        309.63        251.23        33.29 o
   7   0  10        178.44        189.53        31.34 o
   8   0  10         69.77         79.59        22.34 o
   9   0  10         33.81         46.25        20.87 o
  10   0  10        124.42        140.79        30.80 o
  11   0  10         34.04        122.66        33.54 o
  -9   1  10         34.31         54.78        15.22 o
  -8   1  10          7.55         26.11        12.52 o
  -7   1  10         46.62         50.26        18.04 o
  -6   1  10         24.21         58.05        16.13 o
  -5   1  10          5.28          6.23         7.77 o
  -4   1  10         33.40         19.39        10.68 o
  -3   1  10         34.89         32.38        11.55 o
  -2   1  10        466.21        450.78        27.07 o
  -1   1  10        539.77        589.40        24.12 o
   0   1  10         29.51         36.26         6.28 o
   1   1  10       1505.90       1575.47        47.86 o
   2   1  10         53.05         64.95        11.92 o
   3   1  10        873.45        832.28        35.40 o
   4   1  10        631.25        591.28        46.05 o
   5   1  10       1285.53       1194.93        64.68 o
   6   1  10          0.78          6.55        13.35 o
   7   1  10       1885.34       1788.31        85.80 o
   8   1  10          8.94          2.25        20.68 o
   9   1  10        354.64        367.58        41.94 o
  10   1  10          0.94          4.11        17.65 o
  11   1  10        245.27        272.35        43.22 o
  -9   2  10          0.09         20.79        20.86 o
  -8   2  10        545.01        562.96        33.93 o
  -7   2  10         40.04         39.41        15.70 o
  -6   2  10        653.58        682.64        29.97 o
  -5   2  10          6.99         17.24         7.88 o
  -4   2  10       1965.75       1898.30        47.78 o
  -3   2  10         91.19         84.30        11.14 o
  -2   2  10       1476.50       1351.16        38.36 o
  -1   2  10        342.94        297.69        12.73 o
   0   2  10       3469.49       3386.38       182.15 o
   1   2  10          3.00         -2.40         7.13 o
   2   2  10       4399.39       4158.16       105.06 o
   3   2  10          7.11          3.88         6.63 o
   4   2  10       1104.70        980.95        59.54 o
   5   2  10        328.13        327.83        35.74 o
   6   2  10       1814.73       1611.19        78.07 o
   7   2  10         10.20          7.38        12.86 o
   8   2  10        439.45        419.54        43.41 o
   9   2  10        201.12        180.59        29.58 o
  10   2  10        139.68        123.00        26.25 o
  11   2  10         31.01         46.88        22.88 o
  12   2  10          0.61         30.92        15.35 o
  -9   3  10        187.61        232.08        25.26 o
  -8   3  10          0.25         -1.97        11.32 o
  -7   3  10        104.16        104.63        19.96 o
  -6   3  10         16.51         26.78        11.58 o
  -5   3  10        667.42        649.40        29.72 o
  -4   3  10          4.66         25.42        11.42 o
  -3   3  10       1113.34       1111.89        42.84 o
  -2   3  10        139.98        117.24        15.33 o
  -1   3  10        507.08        535.08        29.85 o
   0   3  10          0.66         -4.62         6.11 o
   1   3  10        290.74        231.48        19.38 o
   2   3  10          2.37          7.66        15.77 o
   3   3  10          5.77         28.75        14.71 o
   4   3  10          0.66          9.78        11.93 o
   5   3  10        188.35        187.28        27.67 o
   6   3  10         34.25         51.09        17.89 o
   7   3  10        346.64        340.10        37.40 o
   8   3  10         16.18         24.93        16.08 o
   9   3  10        171.48        156.53        28.11 o
  10   3  10         51.55         34.71        18.87 o
  11   3  10         67.22         61.16        21.36 o
  12   3  10          6.36         10.38        17.67 o
  -8   4  10          1.75         -6.93        11.42 o
  -7   4  10         36.98          1.87        14.76 o
  -6   4  10        102.32        118.89        15.28 o
  -5   4  10          0.77         -4.74        10.37 o
  -4   4  10        197.71        214.39        21.25 o
  -3   4  10         18.49          7.76         8.57 o
  -2   4  10        713.72        668.69        33.62 o
  -1   4  10        357.48        351.55        24.98 o
   0   4  10        531.08        505.86        28.75 o
   1   4  10          5.77          1.68         3.80 o
   2   4  10       3700.19       3559.00       119.33 o
   3   4  10         28.05          6.50        11.73 o
   4   4  10       2633.02       2662.88        99.24 o
   5   4  10         98.27        107.94        22.78 o
   6   4  10       1408.08       1317.83        71.47 o
   7   4  10         19.18         18.92        12.86 o
   8   4  10       1152.76       1112.16        68.64 o
   9   4  10          7.48         26.50        20.19 o
  10   4  10        708.67        687.05        57.44 o
  11   4  10         72.12         52.01        20.29 o
  12   4  10        213.86        239.20        26.88 o
  -8   5  10          6.96        -19.55        19.55 o
  -7   5  10        185.72        220.11        26.70 o
  -6   5  10          4.87         27.65        14.04 o
  -5   5  10        332.38        356.37        27.16 o
  -4   5  10          1.65          4.36        10.16 o
  -3   5  10        835.48        819.56        38.21 o
  -2   5  10         23.94         12.95        10.52 o
  -1   5  10       2210.70       2145.65        57.90 o
   0   5  10          0.53          5.82         8.69 o
   1   5  10       2640.31       2613.80        63.22 o
   2   5  10         29.47         15.45        10.07 o
   3   5  10       1652.38       1729.17        38.35 o
   4   5  10          8.51          3.23        10.75 o
   5   5  10        876.33        911.83        61.30 o
   6   5  10        124.29        130.67        25.18 o
   7   5  10       1532.05       1539.28        80.52 o
   8   5  10         12.93         17.06        14.52 o
   9   5  10        286.91        310.62        39.74 o
  10   5  10        109.50        130.48        28.99 o
  11   5  10          0.30         -9.78        17.50 o
  12   5  10         21.06         25.20        15.16 o
  -8   6  10         11.47         -4.16        23.12 o
  -7   6  10         47.21         56.32        24.00 o
  -6   6  10        145.88        141.72        27.38 o
  -5   6  10         42.96         40.18        19.95 o
  -4   6  10         34.32         27.32        12.60 o
  -3   6  10          1.65          5.59         9.80 o
  -2   6  10        179.71        150.08        16.91 o
  -1   6  10         58.73         59.57        12.42 o
   0   6  10          3.94         13.92        20.90 o
   1   6  10         21.41         44.05        12.92 o
   2   6  10          3.24         11.83         7.30 o
   3   6  10        195.60        184.28        16.91 o
   4   6  10        232.16        232.72        17.03 o
   5   6  10          2.55          6.60        15.64 o
   6   6  10        448.01        445.06        46.93 o
   7   6  10          9.65         -9.63        16.43 o
   8   6  10        130.55        123.44        26.11 o
   9   6  10         11.59         11.68        16.47 o
  10   6  10        405.92        439.58        48.59 o
  11   6  10         19.41         -2.05        24.91 o
  -7   7  10         19.80         26.21        14.67 o
  -6   7  10          1.93         48.84        22.78 o
  -5   7  10        135.71        153.40        29.87 o
  -4   7  10         36.24         24.79        14.86 o
  -3   7  10         26.57         41.60        19.51 o
  -2   7  10          6.41          6.01        18.53 o
  -1   7  10        328.92        328.37        24.70 o
   0   7  10          4.67         24.12        21.49 o
   1   7  10       1903.52       1844.87        86.68 o
   2   7  10         14.33         48.74        24.39 o
   3   7  10        959.89        978.55        39.70 o
   4   7  10          1.96          9.03        10.74 o
   5   7  10       1381.66       1451.77        44.54 o
   6   7  10         39.89         54.52        17.65 o
   7   7  10       1277.73       1305.90        78.22 o
   8   7  10          0.75         -1.17        16.52 o
   9   7  10       1850.59       1740.84        89.66 o
  10   7  10         11.34         22.26        13.00 o
  11   7  10        206.55        230.86        27.21 o
  -7   8  10         32.90         68.44        26.35 o
  -6   8  10         70.14         63.45        24.30 o
  -5   8  10          2.77         13.93        18.97 o
  -4   8  10        167.69        174.13        32.22 o
  -3   8  10         59.48         62.57        21.61 o
  -2   8  10        305.98        273.18        37.35 o
  -1   8  10         18.36         15.99        16.62 o
   0   8  10        765.61        784.33        59.98 o
   1   8  10          6.08          5.62        15.79 o
   2   8  10        107.39         86.28        24.25 o
   3   8  10        253.91        264.73        23.66 o
   4   8  10        381.53        356.64        27.94 o
   5   8  10        121.32         99.44        13.53 o
   6   8  10        236.56        233.46        24.32 o
   7   8  10         27.33         42.19        22.10 o
   8   8  10          9.11        -17.35        17.35 o
   9   8  10          9.22         12.69        11.73 o
  10   8  10         12.28         34.71        15.20 o
  11   8  10         15.03         17.21        25.27 o
  -5   9  10          0.81         14.27        22.73 o
  -4   9  10          5.35         37.84        23.12 o
  -3   9  10          0.70          0.88        19.55 o
  -2   9  10         38.08         42.48        24.69 o
  -1   9  10         44.98         19.26        20.19 o
   0   9  10         19.99         10.80        17.94 o
   1   9  10          5.98         16.47        21.07 o
   2   9  10         66.51         53.73        18.38 o
   3   9  10         98.96        116.97        19.35 o
   4   9  10          1.02        -12.49        12.49 o
   5   9  10        166.01        174.04        18.44 o
   6   9  10          0.22        -12.24        12.24 o
   7   9  10        461.41        478.06        37.45 o
   8   9  10          0.26         19.11        12.95 o
   9   9  10        327.96        306.95        29.59 o
  10   9  10          9.93         14.08        19.80 o
  -4  10  10          7.79         23.22        21.02 o
  -3  10  10          3.06         22.93        22.00 o
  -2  10  10         93.55        102.56        30.85 o
  -1  10  10         48.75         60.81        27.38 o
   0  10  10        216.38        264.77        42.53 o
   1  10  10          1.00         16.13        23.95 o
   2  10  10        409.97        408.35        51.23 o
   3  10  10        121.15        123.49        15.45 o
   4  10  10         91.30        110.18        14.74 o
   5  10  10         83.06         81.14        12.17 o
   6  10  10        467.56        429.02        24.50 o
   7  10  10         27.86         19.37        10.49 o
   8  10  10        265.41        281.55        28.73 o
   9  10  10         23.38         28.55        21.80 o
  -2  11  10          0.63         29.04        23.51 o
  -1  11  10         47.44         57.69        30.99 o
   0  11  10          8.73         64.43        32.66 o
   1  11  10        146.16        120.55        33.44 o
   2  11  10         26.88         48.20        25.71 o
   3  11  10         99.00         71.04        20.53 o
   4  11  10         65.62         60.02        19.07 o
   5  11  10          3.38         24.27         9.56 o
   6  11  10          0.60         -2.69         9.66 o
   7  11  10          0.35         18.61        12.03 o
   8  11  10          3.78         15.25        16.87 o
   0  12  10          1.19         17.11        27.57 o
   1  12  10         18.51         21.71        27.91 o
   2  12  10         27.82         13.93        25.71 o
   3  12  10          0.04          0.78        15.88 o
   4  12  10         97.18         82.27        22.76 o
   5  12  10         41.59         28.21        31.04 o
   6  12  10          3.33         -2.71        17.21 o
   7  12  10         20.18         20.14        17.60 o
   2  -9  11         23.43         50.60        33.29 o
  -6  -8  11         81.78        109.60        34.66 o
  -5  -8  11         31.98         11.63        24.69 o
  -4  -8  11        111.96        103.88        33.00 o
  -3  -8  11          4.35        -32.36        32.36 o
  -2  -8  11         48.00         39.89        24.83 o
  -1  -8  11         40.42         39.01        24.20 o
   0  -8  11         23.76         23.95        21.56 o
   1  -8  11          9.75         16.49        26.84 o
   2  -8  11         42.43         84.38        29.97 o
   3  -8  11          6.21         33.78        30.46 o
   4  -8  11          8.00        -29.23        29.23 o
  -7  -7  11        114.17        157.02        38.08 o
  -6  -7  11         68.51         83.35        30.90 o
  -5  -7  11        141.43        186.31        39.60 o
  -4  -7  11         63.15        101.73        31.68 o
  -3  -7  11         57.00         20.28        14.50 o
  -2  -7  11         80.96         82.90        17.82 o
  -1  -7  11         89.55         78.19        18.22 o
   0  -7  11          1.67          8.79        14.49 o
   1  -7  11         55.80         85.91        19.44 o
   2  -7  11         21.68         14.77        15.94 o
   3  -7  11          0.20          6.87        14.29 o
   4  -7  11         71.70        112.45        58.39 o
   5  -7  11        119.98        111.97        28.99 o
  -7  -6  11          3.72          2.84        21.61 o
  -6  -6  11          5.94         23.17        24.44 o
  -5  -6  11         39.32         34.27        22.29 o
  -4  -6  11         31.55         34.89        19.63 o
  -3  -6  11         16.09         38.87        22.78 o
  -2  -6  11        109.22        101.71        14.68 o
  -1  -6  11         74.12         69.91        13.88 o
   0  -6  11         60.46         52.68        11.36 o
   1  -6  11         17.18         38.11        12.11 o
   2  -6  11         22.82         46.22        15.31 o
   3  -6  11          7.04         53.87        19.55 o
   4  -6  11        133.13        134.25        23.64 o
   5  -6  11          0.71         17.18        15.94 o
   6  -6  11          5.44          2.23        14.89 o
   7  -6  11          0.82         50.45        30.26 o
  -8  -5  11          0.02        -19.45        19.45 o
  -7  -5  11        239.74        203.84        29.72 o
  -6  -5  11         50.54         42.69        16.20 o
  -5  -5  11        347.59        345.45        32.17 o
  -4  -5  11         55.01         50.30        23.86 o
  -3  -5  11        389.20        406.75        30.54 o
  -2  -5  11          5.42         -0.02         8.81 o
  -1  -5  11        588.65        632.39        29.18 o
   0  -5  11         31.76         16.47         6.53 o
   1  -5  11        590.82        611.18        24.66 o
   2  -5  11          2.15         15.69        11.04 o
   3  -5  11        344.74        353.38        31.48 o
   4  -5  11          0.88         16.82        13.67 o
   5  -5  11          8.52         13.19        13.29 o
   6  -5  11         55.22         81.19        21.21 o
   7  -5  11          4.52          4.59        15.69 o
  -9  -4  11         57.32         55.58        29.82 o
  -8  -4  11        287.06        315.77        35.57 o
  -7  -4  11         46.02         29.23        21.12 o
  -6  -4  11        204.77        233.38        29.12 o
  -5  -4  11         81.43         93.57        26.20 o
  -4  -4  11        292.16        307.89        42.14 o
  -3  -4  11          3.85         -1.27        17.31 o
  -2  -4  11        158.42        167.55        19.35 o
  -1  -4  11        484.38        442.46        20.11 o
   0  -4  11          3.48         22.49         7.04 o
   1  -4  11         24.69         14.71         7.10 o
   2  -4  11         33.63         29.54        10.63 o
   3  -4  11         20.91         19.71        11.22 o
   4  -4  11          7.70         21.98        11.46 o
   5  -4  11         82.82         81.20        16.51 o
   6  -4  11         23.15         44.80        16.13 o
   7  -4  11         23.22         14.73        13.89 o
   8  -4  11          3.30         12.42        17.99 o
  -9  -3  11         44.71         54.12        32.36 o
  -8  -3  11          1.95         -2.54        15.33 o
  -7  -3  11          4.64         36.23        17.92 o
  -6  -3  11         14.23         -0.05        18.43 o
  -5  -3  11        109.53        100.80        26.69 o
  -4  -3  11          0.70         -4.79        20.39 o
  -3  -3  11        391.87        372.22        44.29 o
  -2  -3  11          5.75          7.75        13.79 o
  -1  -3  11        913.09        868.30        28.96 o
   0  -3  11         49.59         47.79         7.66 o
   1  -3  11        437.14        434.70        17.86 o
   2  -3  11         20.85         16.04         8.68 o
   3  -3  11       1012.70        985.70        36.29 o
   4  -3  11          1.20         -0.97        19.55 o
   5  -3  11        363.88        379.37        30.95 o
   6  -3  11         24.96         21.56        12.70 o
   7  -3  11        114.42         96.01        18.90 o
   8  -3  11        175.30        185.52        35.54 o
   9  -3  11         15.66         19.90        21.90 o
  -9  -2  11          9.39         10.24        17.84 o
  -8  -2  11        477.14        523.89        43.25 o
  -7  -2  11          0.27         27.07        23.03 o
  -6  -2  11        542.61        522.64        53.77 o
  -5  -2  11        129.79        131.02        30.55 o
  -4  -2  11        771.59        739.99        59.69 o
  -3  -2  11          3.08          6.54         7.75 o
  -2  -2  11       1641.17       1632.90        49.95 o
  -1  -2  11        238.45        220.58        19.93 o
   0  -2  11       1295.60       1244.44        30.65 o
   1  -2  11         51.96         43.98         5.88 o
   2  -2  11        849.08        791.03        26.02 o
   3  -2  11         25.25         14.58         9.44 o
   4  -2  11        622.67        605.04        35.69 o
   5  -2  11          4.80        -11.51        11.51 o
   6  -2  11        467.94        403.04        29.86 o
   7  -2  11         48.03         34.94        11.91 o
   8  -2  11         52.71         92.20        29.72 o
   9  -2  11          5.49         48.01        26.30 o
  -9  -1  11        187.05        241.96        33.14 o
  -8  -1  11         15.18         22.31        16.42 o
  -7  -1  11        397.68        388.35        46.74 o
  -6  -1  11         47.55         15.30        17.75 o
  -5  -1  11        643.70        673.41        56.76 o
  -4  -1  11         64.05         62.30        12.79 o
  -3  -1  11         15.68         28.43        11.63 o
  -2  -1  11         41.93         58.34        12.33 o
  -1  -1  11         50.61         72.57        14.24 o
   0  -1  11         25.76         20.60         9.64 o
   1  -1  11          7.07         15.03        10.06 o
   2  -1  11         99.31        104.24        15.28 o
   3  -1  11        113.97        123.48        17.41 o
   4  -1  11          0.90         -1.69        14.52 o
   5  -1  11        176.92        152.54        28.21 o
   6  -1  11         22.94          5.05        12.05 o
   7  -1  11        382.44        351.75        28.22 o
   8  -1  11          0.05          1.03        14.91 o
   9  -1  11          5.13         36.37        21.85 o
  10  -1  11         33.80        114.00        32.85 o
  -9   0  11         23.22         23.27        18.26 o
  -8   0  11         49.64         70.37        20.72 o
  -7   0  11        154.61         86.97        28.06 o
  -6   0  11        119.03        147.05        32.22 o
  -5   0  11          4.23         -3.67        16.87 o
  -4   0  11        611.16        649.31        34.30 o
  -3   0  11         44.32         50.07        12.42 o
  -2   0  11        744.16        802.33        37.82 o
  -1   0  11        263.78        282.43        23.77 o
   0   0  11       1226.29       1226.13        50.04 o
   1   0  11        138.71        119.57        15.43 o
   2   0  11       3509.49       3404.49        74.64 o
   3   0  11        174.41        164.72        18.49 o
   4   0  11       2550.17       2440.11        96.89 o
   5   0  11          3.24        -15.15        15.15 o
   6   0  11       1488.33       1469.23        80.08 o
   7   0  11         18.87        -13.64        17.79 o
   8   0  11        374.97        308.81        41.80 o
   9   0  11         27.05         12.71        16.52 o
  10   0  11        376.03        446.04        52.45 o
  -9   1  11        281.06        329.81        35.27 o
  -8   1  11          0.41         17.27        15.33 o
  -7   1  11        382.23        390.14        34.05 o
  -6   1  11         36.81         49.26        17.01 o
  -5   1  11       1316.32       1251.96        53.55 o
  -4   1  11         44.33         43.28        12.81 o
  -3   1  11       2338.41       2425.95        67.41 o
  -2   1  11         48.16         65.20         9.86 o
  -1   1  11        619.96        709.56        27.48 o
   0   1  11          0.36         -4.02         9.53 o
   1   1  11       1631.87       1632.59        52.23 o
   2   1  11         52.97         35.76        10.12 o
   3   1  11        482.07        487.31        29.07 o
   4   1  11        160.19        144.07        25.67 o
   5   1  11        568.40        478.06        44.10 o
   6   1  11        123.53        161.03        30.60 o
   7   1  11         25.55         20.29        17.31 o
   8   1  11         25.17          2.35        13.54 o
   9   1  11         23.57         28.11        19.85 o
  10   1  11         47.63         61.30        23.03 o
  11   1  11         39.10         40.04        24.05 o
  -9   2  11         16.07         32.85        29.70 o
  -8   2  11         94.86         98.38        18.70 o
  -7   2  11        315.13        296.97        29.75 o
  -6   2  11        169.14        153.35        22.07 o
  -5   2  11          8.22          0.58        10.60 o
  -4   2  11         23.33         28.33         9.64 o
  -3   2  11          3.85          5.71         7.00 o
  -2   2  11         17.64         34.14         9.88 o
  -1   2  11        169.34        201.83        18.81 o
   0   2  11        109.66        118.56        11.81 o
   1   2  11         12.22          6.13         7.02 o
   2   2  11        554.64        555.43        30.91 o
   3   2  11         12.96         20.42        15.79 o
   4   2  11       2154.72       2067.64        88.88 o
   5   2  11         60.19         44.93        17.60 o
   6   2  11       1029.71        958.37        63.50 o
   7   2  11          6.09         -6.50        13.88 o
   8   2  11        445.53        487.30        48.79 o
   9   2  11          1.73        -20.43        20.43 o
  10   2  11        524.40        470.68        49.13 o
  11   2  11          0.44         46.78        24.39 o
  -9   3  11         27.55         22.83        20.68 o
  -8   3  11         17.81          8.35        11.67 o
  -7   3  11        145.13        136.99        22.88 o
  -6   3  11          0.49          1.73        11.48 o
  -5   3  11        366.70        395.04        24.72 o
  -4   3  11          7.14         10.30         9.43 o
  -3   3  11       1418.62       1375.74        42.20 o
  -2   3  11         18.34         11.15        10.06 o
  -1   3  11       2208.20       2087.13        60.73 o
   0   3  11         95.34         53.78        10.74 o
   1   3  11       1937.13       1958.38        58.60 o
   2   3  11         37.31         42.67        11.25 o
   3   3  11       2608.61       2571.69       112.61 o
   4   3  11         76.15         76.46        19.99 o
   5   3  11       1322.21       1280.23        71.57 o
   6   3  11        472.34        440.02        43.80 o
   7   3  11       1221.94       1118.47        69.52 o
   8   3  11         91.44         96.60        25.71 o
   9   3  11        853.84        807.06        62.82 o
  10   3  11         68.45         71.23        24.10 o
  11   3  11        140.64        123.05        29.63 o
  -8   4  11         25.74         39.04        13.38 o
  -7   4  11         97.26        111.40        28.72 o
  -6   4  11        522.36        526.93        29.44 o
  -5   4  11          9.98          0.75         9.91 o
  -4   4  11        803.86        814.81        39.64 o
  -3   4  11         20.12         27.47        20.43 o
  -2   4  11       1310.89       1308.88        48.75 o
  -1   4  11         22.85         14.60        19.63 o
   0   4  11       1339.75       1337.54        48.53 o
   1   4  11          1.18         -2.08        10.00 o
   2   4  11        939.14        945.71        40.87 o
   3   4  11        109.76         99.09        22.88 o
   4   4  11        504.08        491.45        46.10 o
   5   4  11         15.21          7.19        12.56 o
   6   4  11         79.43         76.31        21.12 o
   7   4  11        241.32        207.77        32.22 o
   8   4  11          6.15         21.27        18.23 o
   9   4  11          0.97         -1.71        15.06 o
  10   4  11         59.15         56.51        18.33 o
  11   4  11         38.89         24.88        18.14 o
  12   4  11         87.72        103.83        31.34 o
  -8   5  11         22.66         17.23        17.68 o
  -7   5  11          7.65         -5.72        21.61 o
  -6   5  11          0.81         -0.14        11.25 o
  -5   5  11         11.71         42.70        14.71 o
  -4   5  11         49.83         26.78        18.26 o
  -3   5  11          7.31         -1.53        11.72 o
  -2   5  11          0.17          2.79        11.25 o
  -1   5  11        152.54        152.14        18.20 o
   0   5  11          7.63         17.19        10.37 o
   1   5  11        767.41        680.20        49.89 o
   2   5  11          5.47         -1.21         8.34 o
   3   5  11        422.72        460.46        46.74 o
   4   5  11         72.58         70.74        22.63 o
   5   5  11       1208.56       1240.83        74.94 o
   6   5  11         13.91         42.73        20.78 o
   7   5  11        609.81        635.81        54.56 o
   8   5  11         80.53         70.20        20.87 o
   9   5  11       1070.81       1104.63        77.53 o
  10   5  11         64.80         97.97        27.28 o
  11   5  11        379.43        362.69        44.39 o
  12   5  11          5.38          3.67        20.68 o
  -7   6  11         10.25         -4.25        27.38 o
  -6   6  11         27.57         44.34        19.07 o
  -5   6  11          0.68          6.11        19.90 o
  -4   6  11        628.58        627.20        36.73 o
  -3   6  11         40.20         69.88        15.95 o
  -2   6  11       1070.31       1009.66        44.47 o
  -1   6  11         21.58         13.55         9.20 o
   0   6  11       1636.64       1593.05        53.58 o
   1   6  11          2.43         15.63        12.24 o
   2   6  11       1634.39       1552.35        85.43 o
   3   6  11         46.12         50.01         9.16 o
   4   6  11       2661.14       2663.77        61.20 o
   5   6  11         34.56         44.58        20.48 o
   6   6  11       1581.28       1681.49        91.22 o
   7   6  11        243.26        206.64        33.98 o
   8   6  11         85.17         83.84        26.11 o
   9   6  11         74.81         62.97        22.88 o
  10   6  11        211.92        218.33        39.11 o
  11   6  11         14.37        -24.83        24.83 o
  -6   7  11          1.05         23.91        23.56 o
  -5   7  11        111.33         88.78        25.96 o
  -4   7  11         15.43         11.83        17.45 o
  -3   7  11        115.13         94.30        26.06 o
  -2   7  11         18.57         30.46        18.67 o
  -1   7  11        179.41        175.65        19.34 o
   0   7  11         84.56         90.47        23.15 o
   1   7  11        154.08        162.35        33.05 o
   2   7  11         38.74         35.84        18.04 o
   3   7  11        177.73        174.81        18.16 o
   4   7  11          0.61          1.37         8.04 o
   5   7  11          1.18          1.61        16.72 o
   6   7  11         32.71         69.32        25.52 o
   7   7  11        151.99        122.90        29.43 o
   8   7  11          4.46         13.88        16.28 o
   9   7  11          7.07         11.83        18.53 o
  10   7  11         29.15         53.14        23.47 o
  11   7  11         65.08        106.91        20.56 o
  -6   8  11          5.06          6.94        18.87 o
  -5   8  11          9.77         34.95        24.54 o
  -4   8  11          2.35          5.18        20.29 o
  -3   8  11         67.45        111.75        30.55 o
  -2   8  11        202.44        156.34        32.12 o
  -1   8  11          5.50         29.53        18.97 o
   0   8  11        204.82        170.32        30.65 o
   1   8  11          0.17         -8.36        21.75 o
   2   8  11        689.63        658.35        35.67 o
   3   8  11          0.35          0.78         8.36 o
   4   8  11        879.09        826.73        40.60 o
   5   8  11          0.39         -3.59        14.47 o
   6   8  11       1294.93       1373.51        86.19 o
   7   8  11         27.34         52.65        23.03 o
   8   8  11        644.01        582.53        56.27 o
   9   8  11         63.48         32.17        18.72 o
  10   8  11        139.64        150.14        23.31 o
  -5   9  11        113.22        159.81        33.93 o
  -4   9  11          3.80         14.42        21.95 o
  -3   9  11        131.06        174.77        37.01 o
  -2   9  11          7.21         25.42        23.81 o
  -1   9  11        170.15        201.17        37.15 o
   0   9  11         20.65          9.83        17.79 o
   1   9  11        382.09        396.47        47.32 o
   2   9  11         19.76         40.58        28.55 o
   3   9  11        839.56        768.14        41.25 o
   4   9  11         30.57         -2.84        22.88 o
   5   9  11        292.31        278.98        30.18 o
   6   9  11          6.80          0.29        18.28 o
   7   9  11         95.96         94.40        30.36 o
   8   9  11         20.97         40.09        24.15 o
   9   9  11         92.01         79.72        18.66 o
  10   9  11          1.28         -0.68        17.79 o
  -3  10  11          2.19         16.28        26.15 o
  -2  10  11         38.61         49.13        22.34 o
  -1  10  11         88.45         98.60        29.77 o
   0  10  11          0.68          2.35        21.27 o
   1  10  11          4.27         -8.75        21.12 o
   2  10  11          4.28         33.58        25.57 o
   3  10  11          2.54         30.07        24.98 o
   4  10  11         88.24         72.50        29.58 o
   5  10  11         29.02         15.12        15.24 o
   6  10  11        103.36         92.01        15.28 o
   7  10  11         13.05         33.69        11.96 o
   8  10  11         92.61         93.76        26.62 o
   9  10  11          0.49          1.48        12.61 o
  -1  11  11         62.98         77.58        31.78 o
   0  11  11         33.86         42.14        24.20 o
   1  11  11         80.47        120.80        34.17 o
   2  11  11          1.18         10.02        26.11 o
   3  11  11        162.03        166.31        41.85 o
   4  11  11          1.54        -25.71        25.71 o
   5  11  11        279.18        248.97        23.17 o
   6  11  11          7.31          4.36        10.75 o
   7  11  11        106.53         91.27        18.27 o
   8  11  11          0.47         11.86        13.53 o
   1  12  11         46.47         57.15        29.72 o
   2  12  11         28.99          9.97        29.82 o
   3  12  11          6.49         65.02        37.79 o
   4  12  11         65.31         71.33        31.73 o
   5  12  11         29.75         38.47        18.96 o
   6  12  11          2.00        -20.06        20.06 o
   7  12  11         18.70         14.62        17.06 o
  -2  -8  12          1.86        -38.67        38.67 o
  -1  -8  12          6.58        -24.64        32.95 o
   0  -8  12         19.49         19.95        22.98 o
  -6  -7  12          1.45         12.56        26.74 o
  -5  -7  12         41.55         90.59        34.71 o
  -4  -7  12          0.32         33.93        25.42 o
  -3  -7  12         38.29         32.85        20.78 o
  -2  -7  12          0.27         -3.05        15.53 o
  -1  -7  12        221.41        222.34        27.80 o
   0  -7  12          0.29          3.48        15.11 o
   1  -7  12        126.00        118.99        34.12 o
   2  -7  12          0.92          6.01        22.19 o
   3  -7  12         66.89         56.95        27.13 o
   4  -7  12         33.06         28.11        18.58 o
   5  -7  12          5.69         26.99        20.48 o
  -6  -6  12         53.91         79.29        33.68 o
  -5  -6  12         42.79         68.34        31.48 o
  -4  -6  12        213.51        241.89        40.87 o
  -3  -6  12          4.63          4.84        20.97 o
  -2  -6  12        273.55        293.21        30.50 o
  -1  -6  12        124.66        111.40        20.08 o
   0  -6  12          5.43          8.62        15.03 o
   1  -6  12         14.96          2.96        17.43 o
   2  -6  12         31.94         61.65        18.30 o
   3  -6  12          0.21         14.24        15.81 o
   4  -6  12         30.24         41.15        16.49 o
   5  -6  12          8.84         11.74        15.72 o
   6  -6  12         31.62         32.50        17.85 o
  -8  -5  12          1.16         27.72        25.62 o
  -7  -5  12        119.40        140.56        25.48 o
  -6  -5  12         47.32         50.83        19.29 o
  -5  -5  12         43.88         43.83        19.35 o
  -4  -5  12         65.39         44.10        26.55 o
  -3  -5  12          4.06          8.46        20.63 o
  -2  -5  12         91.89         85.31        23.37 o
  -1  -5  12        129.87        111.16        19.52 o
   0  -5  12         16.58         15.94        35.86 o
   1  -5  12         59.04         46.59        12.00 o
   2  -5  12          0.35        -13.44        15.72 o
   3  -5  12         57.50         26.61        24.05 o
   4  -5  12         20.71         15.32        12.71 o
   5  -5  12         34.16         19.46        22.34 o
   6  -5  12        207.00        183.10        26.47 o
   7  -5  12         87.47         62.03        26.50 o
  -8  -4  12         66.01         53.43        30.75 o
  -7  -4  12         14.80         28.66        20.64 o
  -6  -4  12        100.95        141.74        25.61 o
  -5  -4  12         24.03         41.80        24.05 o
  -4  -4  12        105.36        140.45        31.82 o
  -3  -4  12          3.24         -1.76        16.13 o
  -2  -4  12        532.15        570.31        53.63 o
  -1  -4  12        129.89         96.26        22.34 o
   0  -4  12        501.64        526.28        28.07 o
   1  -4  12          1.27         -4.92         9.49 o
   2  -4  12        290.16        271.38        21.38 o
   3  -4  12         18.10          6.44        10.98 o
   4  -4  12        225.58        197.15        23.32 o
   5  -4  12         14.44          9.31        13.39 o
   6  -4  12        352.82        352.56        32.81 o
   7  -4  12         22.25         16.48        14.69 o
  -8  -3  12          4.26          2.98        18.30 o
  -7  -3  12        320.84        297.33        34.56 o
  -6  -3  12         25.95         30.21        20.97 o
  -5  -3  12        906.41        887.28        70.54 o
  -4  -3  12        127.35        133.12        31.53 o
  -3  -3  12        553.03        602.86        56.27 o
  -2  -3  12        198.74        177.60        33.10 o
  -1  -3  12         98.89         89.55        15.15 o
   0  -3  12         85.24         71.91        14.55 o
   1  -3  12        214.01        212.80        18.09 o
   2  -3  12          5.04         -0.87         8.67 o
   3  -3  12         41.58         33.41        18.14 o
   4  -3  12          2.87          3.15        20.70 o
   5  -3  12         42.03         44.29        13.50 o
   6  -3  12         29.05          8.76        29.80 o
   7  -3  12         60.25         35.22        16.08 o
   8  -3  12        100.74        117.96        33.63 o
  -8  -2  12         49.25         55.67        37.76 o
  -7  -2  12        325.64        291.06        33.65 o
  -6  -2  12          8.57         17.75        20.83 o
  -5  -2  12          4.38         27.38        23.76 o
  -4  -2  12          0.74         24.10        20.92 o
  -3  -2  12         14.37          7.43        18.09 o
  -2  -2  12          2.02         10.12        10.03 o
  -1  -2  12        238.26        248.07        22.35 o
   0  -2  12         81.76         75.34        14.47 o
   1  -2  12         11.73         -0.18        11.44 o
   2  -2  12        745.24        741.33        38.92 o
   3  -2  12          0.11        -10.90        10.90 o
   4  -2  12        346.16        282.56        25.38 o
   5  -2  12         44.34         16.66        11.70 o
   6  -2  12        475.87        449.12        34.08 o
   7  -2  12          3.04        -12.50        20.12 o
   8  -2  12        187.47        169.05        35.88 o
   9  -2  12         28.04         31.63        25.32 o
  -8  -1  12         36.02         38.03        28.35 o
  -7  -1  12        182.49        164.89        34.46 o
  -6  -1  12          1.51         40.87        20.53 o
  -5  -1  12        597.04        565.91        54.51 o
  -4  -1  12          1.27        -16.72        16.72 o
  -3  -1  12       1778.87       1874.36        56.78 o
  -2  -1  12         81.75         94.90        16.08 o
  -1  -1  12       1297.57       1311.85        64.82 o
   0  -1  12        164.80        169.44        19.59 o
   1  -1  12       2060.88       1978.48        60.78 o
   2  -1  12         85.58         83.24        16.22 o
   3  -1  12        522.54        562.26        34.17 o
   4  -1  12          8.00          8.07        13.88 o
   5  -1  12        812.64        734.22        59.40 o
   6  -1  12         24.19         42.09        23.22 o
   7  -1  12        336.29        316.64        41.46 o
   8  -1  12          5.71          7.72        17.99 o
   9  -1  12         37.42         40.38        23.56 o
  -8   0  12        123.37        164.58        26.14 o
  -7   0  12        401.00        484.85        55.05 o
  -6   0  12        631.43        688.86        60.96 o
  -5   0  12         79.90         64.53        22.29 o
  -4   0  12        434.64        522.54        36.08 o
  -3   0  12         71.49         83.91        14.63 o
  -2   0  12        854.19       1011.16        59.01 o
  -1   0  12         20.86         15.86        11.33 o
   0   0  12       1179.95       1217.78        47.48 o
   1   0  12          4.79          9.09        10.99 o
   2   0  12        117.47        123.10        17.45 o
   3   0  12         10.33         17.56        11.53 o
   4   0  12         49.65         61.45        20.83 o
   5   0  12          0.15         -5.92        17.11 o
   6   0  12          2.44         18.63        16.03 o
   7   0  12          8.69         -0.29        16.03 o
   8   0  12         35.06         60.72        16.28 o
   9   0  12          6.15         33.00        26.11 o
  10   0  12         97.27        127.35        32.75 o
  -8   1  12         61.22         52.91        19.65 o
  -7   1  12          0.13         -5.32        15.52 o
  -6   1  12         16.70         33.34        24.81 o
  -5   1  12          0.92         31.85        14.01 o
  -4   1  12         65.52         64.49        28.21 o
  -3   1  12        168.59        176.96        16.60 o
  -2   1  12          0.31          1.96        11.10 o
  -1   1  12       1250.43       1225.96        91.44 o
   0   1  12         30.59         19.25         9.62 o
   1   1  12       2120.70       2130.38        62.58 o
   2   1  12         60.89         61.38        21.34 o
   3   1  12        929.68        926.60        49.38 o
   4   1  12         72.83         80.52        21.07 o
   5   1  12       1096.75       1025.10        68.54 o
   6   1  12          3.30         13.79        17.89 o
   7   1  12       1165.00       1137.14        75.04 o
   8   1  12          8.55        -15.59        19.60 o
   9   1  12        688.19        661.92        60.33 o
  10   1  12         75.85         61.30        25.67 o
  -8   2  12         29.86         50.45        21.43 o
  -7   2  12         57.18         87.55        21.38 o
  -6   2  12        374.03        351.28        42.19 o
  -5   2  12          9.28         29.48        12.99 o
  -4   2  12       1132.99       1112.24        50.45 o
  -3   2  12         80.51         92.84        16.17 o
  -2   2  12       1999.85       2065.48        61.71 o
  -1   2  12         27.49         24.75         7.99 o
   0   2  12       2965.12       3136.07        71.84 o
   1   2  12         19.75         23.14         8.35 o
   2   2  12       2001.33       2008.33        60.61 o
   3   2  12        190.23        191.98        20.76 o
   4   2  12       2037.26       1842.62        89.17 o
   5   2  12          3.02        -13.44        13.44 o
   6   2  12        725.51        707.53        57.25 o
   7   2  12         24.68         29.92        20.68 o
   8   2  12        310.54        296.15        41.41 o
   9   2  12         19.03         -6.70        18.77 o
  10   2  12          8.32          5.96        18.87 o
  11   2  12         24.17         78.46        31.34 o
  -8   3  12         30.43         37.07        17.33 o
  -7   3  12        191.78        188.23        25.92 o
  -6   3  12         13.67        -13.29        15.81 o
  -5   3  12        244.30        236.66        20.03 o
  -4   3  12         91.70         59.40        12.88 o
  -3   3  12        374.52        361.37        23.18 o
  -2   3  12         66.11         53.32         9.53 o
  -1   3  12        335.69        309.12        25.06 o
   0   3  12          5.46          3.51        10.15 o
   1   3  12        119.94        106.12        16.59 o
   2   3  12         71.40         50.05        11.66 o
   3   3  12         36.42         62.77        14.09 o
   4   3  12         69.30         66.68        21.02 o
   5   3  12        196.03        208.84        32.56 o
   6   3  12         29.80         58.17        22.00 o
   7   3  12        383.76        345.19        41.36 o
   8   3  12         17.90         30.70        17.65 o
   9   3  12        503.56        497.91        52.60 o
  10   3  12          8.51        -17.26        21.27 o
  11   3  12        198.29        204.74        36.22 o
  -8   4  12          2.24         26.74        24.93 o
  -7   4  12          7.17         13.77        13.71 o
  -6   4  12          2.21         12.29        15.91 o
  -5   4  12         53.56         51.84        11.84 o
  -4   4  12        186.31        177.49        21.00 o
  -3   4  12         39.32         51.50        15.40 o
  -2   4  12        984.02        932.04        44.00 o
  -1   4  12          9.99         -1.01        10.73 o
   0   4  12       1415.95       1343.08        51.46 o
   1   4  12         50.63         44.82        15.67 o
   2   4  12       1488.98       1533.56        87.07 o
   3   4  12         17.55         28.60        17.55 o
   4   4  12       2732.62       2638.24       109.80 o
   5   4  12          8.47          5.23        12.66 o
   6   4  12       3158.59       3125.88       121.24 o
   7   4  12         57.64         51.28        18.97 o
   8   4  12        786.99        808.72        66.29 o
   9   4  12         20.82         19.02        18.58 o
  10   4  12        465.80        455.82        52.06 o
  11   4  12         21.40         -6.94        22.73 o
  -7   5  12        143.37         87.65        34.27 o
  -6   5  12          0.62         18.06        14.20 o
  -5   5  12        413.53        464.86        33.54 o
  -4   5  12         25.64         47.89        14.01 o
  -3   5  12        592.35        590.96        36.42 o
  -2   5  12         45.24         38.33        14.60 o
  -1   5  12       1596.57       1553.74        56.25 o
   0   5  12          0.24         15.84        11.45 o
   1   5  12       1676.25       1632.56        56.26 o
   2   5  12        137.73        113.83        14.38 o
   3   5  12        665.51        728.36        59.69 o
   4   5  12        122.67        123.93        28.40 o
   5   5  12        400.26        394.07        46.98 o
   6   5  12          1.64         15.06        14.42 o
   7   5  12         34.55         48.06        21.61 o
   8   5  12        134.79        116.98        27.23 o
   9   5  12          0.59         21.75        21.51 o
  10   5  12         37.12         46.98        22.15 o
  11   5  12          0.27         -4.40        22.29 o
  -7   6  12          0.11        -22.54        27.38 o
  -6   6  12         58.91         19.72        20.95 o
  -5   6  12         13.93         30.60        20.53 o
  -4   6  12        111.91         92.43        17.89 o
  -3   6  12          0.83          2.54        21.80 o
  -2   6  12         18.07         26.83        12.25 o
  -1   6  12          2.75         43.02        13.18 o
   0   6  12          4.85         13.47        19.14 o
   1   6  12         21.29         14.70        21.53 o
   2   6  12        142.10        111.51        26.50 o
   3   6  12          9.76         19.92        46.20 o
   4   6  12        343.60        287.94        39.60 o
   5   6  12         17.24          1.76        15.55 o
   6   6  12        723.28        768.00        65.41 o
   7   6  12          8.67         17.75        16.67 o
   8   6  12        837.03        878.63        69.86 o
   9   6  12          6.34         10.46        19.36 o
  10   6  12        429.29        509.35        58.03 o
  11   6  12          9.10        -18.72        21.95 o
  -6   7  12          3.58         -2.49        23.22 o
  -5   7  12         93.78         86.92        25.76 o
  -4   7  12         17.49         13.74        21.27 o
  -3   7  12        202.50        221.94        36.37 o
  -2   7  12          0.78         -7.24        19.36 o
  -1   7  12        479.24        471.75        33.56 o
   0   7  12          3.84         23.17        13.75 o
   1   7  12       1445.01       1478.32        84.43 o
   2   7  12          1.58         17.94        18.53 o
   3   7  12       1882.87       1848.10       100.17 o
   4   7  12        162.15        133.70        20.75 o
   5   7  12        635.03        625.50        59.89 o
   6   7  12         19.11         22.49        20.68 o
   7   7  12        596.61        618.12        60.42 o
   8   7  12          7.28        -13.10        21.12 o
   9   7  12        235.75        221.16        38.13 o
  10   7  12         92.49         72.30        26.99 o
  11   7  12        134.45        101.49        32.95 o
  -6   8  12         53.31         42.53        25.57 o
  -5   8  12          0.00         11.54        20.39 o
  -4   8  12        102.58        150.57        33.34 o
  -3   8  12          3.06         32.17        22.83 o
  -2   8  12        476.45        435.28        49.47 o
  -1   8  12          0.80        -11.34        18.97 o
   0   8  12        441.12        426.39        49.72 o
   1   8  12         26.42         79.34        30.21 o
   2   8  12        144.19        212.61        39.40 o
   3   8  12         22.45         -8.90        19.41 o
   4   8  12        109.97         82.83        20.90 o
   5   8  12         17.77         17.99        22.24 o
   6   8  12         47.07         21.02        18.97 o
   7   8  12         10.91         30.70        22.34 o
   8   8  12          4.61         -3.47        23.12 o
   9   8  12         77.83         53.87        22.24 o
  10   8  12        184.53        199.50        38.08 o
  -4   9  12          2.97         -3.13        22.68 o
  -3   9  12          1.74         -8.80        22.00 o
  -2   9  12          0.05          6.11        19.75 o
  -1   9  12         16.47         28.21        21.17 o
   0   9  12         16.99        -11.98        19.31 o
   1   9  12        138.74        150.72        32.41 o
   2   9  12         19.64         78.66        33.00 o
   3   9  12        349.20        371.14        50.55 o
   4   9  12          3.02         25.47        22.78 o
   5   9  12        270.49        254.76        30.41 o
   6   9  12         46.70         35.15        22.83 o
   7   9  12        143.73        172.47        35.69 o
   8   9  12          3.42         51.82        25.76 o
   9   9  12        371.71        356.53        48.54 o
  10   9  12          3.50         -0.78        19.41 o
  -2  10  12         87.73        125.83        36.76 o
  -1  10  12          0.66         10.27        22.98 o
   0  10  12        423.94        360.98        48.54 o
   1  10  12          0.33        -20.24        20.24 o
   2  10  12        236.04        278.11        49.03 o
   3  10  12         33.30         53.04        29.33 o
   4  10  12        322.50        291.85        47.71 o
   5  10  12         10.58         10.31        15.34 o
   6  10  12        256.16        263.94        42.43 o
   7  10  12          1.21          5.08        19.51 o
   8  10  12        224.29        209.98        53.70 o
   9  10  12         31.85         23.71        21.31 o
   0  11  12          0.77          1.91        22.68 o
   1  11  12          3.88         35.10        22.73 o
   2  11  12          3.14         57.88        36.76 o
   3  11  12          8.17          9.78        23.66 o
   4  11  12          7.23         24.98        28.06 o
   5  11  12          0.05         -4.82        10.47 o
   6  11  12         22.81         -1.71        11.24 o
   7  11  12          0.13         -0.45        13.29 o
   8  11  12          0.41         21.81        21.02 o
   3  12  12          0.41         50.70        33.00 o
   4  12  12         74.15        111.90        40.48 o
   5  12  12         10.56          5.15        18.66 o
   6  12  12        103.14         74.26        21.70 o
  -4  -7  13         51.18         39.65        26.59 o
  -3  -7  13         47.52         79.05        30.41 o
  -2  -7  13         40.29         31.53        24.05 o
  -1  -7  13          2.39         -8.85        42.14 o
   0  -7  13         15.55          7.48        22.93 o
   1  -7  13         21.34        -12.12        26.20 o
   2  -7  13          5.93         -7.43        23.27 o
  -5  -6  13          0.58         18.97        24.93 o
  -4  -6  13          1.60         -1.71        22.93 o
  -3  -6  13          3.60        -26.64        26.64 o
  -2  -6  13         13.93         -9.39        18.58 o
  -1  -6  13         10.51         -5.94        29.09 o
   0  -6  13         29.26         22.07        21.58 o
   1  -6  13         11.59         14.09        30.31 o
   2  -6  13        108.84         76.26        24.44 o
   3  -6  13         15.22         17.98        22.56 o
   4  -6  13         57.59         61.45        20.57 o
   5  -6  13          5.99         14.53        14.58 o
  -6  -5  13          0.33         29.97        22.78 o
  -5  -5  13        216.41        223.75        42.43 o
  -4  -5  13         12.83         66.00        30.41 o
  -3  -5  13        382.79        451.95        54.41 o
  -2  -5  13         99.48         80.03        26.50 o
  -1  -5  13         65.15         79.54        24.69 o
   0  -5  13         32.65         22.08        15.05 o
   1  -5  13        278.76        297.07        39.30 o
   2  -5  13         22.44         25.16        13.15 o
   3  -5  13        140.48        136.82        23.29 o
   4  -5  13          6.66        -18.18        18.18 o
   5  -5  13         50.96         31.10        20.12 o
   6  -5  13          2.86         18.55        19.95 o
  -7  -4  13        190.52        164.11        45.02 o
  -6  -4  13         77.81        125.22        26.01 o
  -5  -4  13         20.63         28.70        25.13 o
  -4  -4  13         87.83         95.47        29.33 o
  -3  -4  13         43.63         49.86        23.32 o
  -2  -4  13        183.85        163.33        33.19 o
  -1  -4  13          2.80         10.95        19.95 o
   0  -4  13        209.77        164.94        34.95 o
   1  -4  13          6.96         36.44        15.41 o
   2  -4  13         83.79         95.80        14.83 o
   3  -4  13         42.36         39.17        14.24 o
   4  -4  13         40.61         32.99        20.87 o
   5  -4  13          0.83         -0.55        16.84 o
   6  -4  13         17.96         19.55        40.16 o
   7  -4  13          1.78        -16.95        16.95 o
  -7  -3  13         28.42         58.89        22.62 o
  -6  -3  13          0.87         -4.69        21.31 o
  -5  -3  13         40.14         85.84        26.59 o
  -4  -3  13         20.52         25.76        24.59 o
  -3  -3  13        250.62        252.64        40.53 o
  -2  -3  13          0.47          8.56        19.95 o
  -1  -3  13        285.03        283.83        37.20 o
   0  -3  13         41.38         43.67        13.94 o
   1  -3  13        699.34        761.30        41.70 o
   2  -3  13         44.99         52.28        11.77 o
   3  -3  13        405.40        425.42        27.26 o
   4  -3  13         24.15         12.22        27.77 o
   5  -3  13        359.18        324.13        31.07 o
   6  -3  13         38.87         11.73        22.34 o
   7  -3  13        182.46        190.78        25.27 o
   8  -3  13         24.93         33.63        24.25 o
  -7  -2  13         55.07         58.39        20.03 o
  -6  -2  13        282.05        314.49        45.81 o
  -5  -2  13         37.92         52.94        27.13 o
  -4  -2  13        597.72        612.89        58.76 o
  -3  -2  13         99.77         67.51        24.35 o
  -2  -2  13        752.19        814.69        64.77 o
  -1  -2  13          0.80        -13.17        32.34 o
   0  -2  13       1371.48       1440.44        98.07 o
   1  -2  13         49.04         52.13        13.78 o
   2  -2  13        692.73        677.97        40.15 o
   3  -2  13          1.84         19.39        12.70 o
   4  -2  13         46.00         12.32        15.74 o
   5  -2  13         39.19         39.25        12.92 o
   6  -2  13         48.03         28.81        14.60 o
   7  -2  13         17.05         22.00        20.34 o
   8  -2  13         38.63         -0.98        20.19 o
  -8  -1  13         39.80         57.78        32.07 o
  -7  -1  13         17.90         -7.24        21.56 o
  -6  -1  13          9.21         13.59        22.05 o
  -5  -1  13        148.18        153.36        34.27 o
  -4  -1  13         99.51         97.92        26.25 o
  -3  -1  13        143.07        132.63        30.80 o
  -2  -1  13         69.29         86.40        17.52 o
  -1  -1  13          5.52          9.29        13.17 o
   0  -1  13          1.03         10.18        10.04 o
   1  -1  13        286.62        308.44        26.80 o
   2  -1  13          4.79         14.18        18.11 o
   3  -1  13         36.57         42.95        14.31 o
   4  -1  13         48.90         45.07        15.11 o
   5  -1  13        336.24        307.20        42.78 o
   6  -1  13          2.19         -6.45        19.02 o
   7  -1  13        320.20        259.44        40.97 o
   8  -1  13          1.11         15.15        22.49 o
   9  -1  13        344.57        336.14        49.96 o
  -8   0  13          1.39        -11.59        20.87 o
  -7   0  13          0.76          3.86        19.99 o
  -6   0  13          7.14         12.95        24.44 o
  -5   0  13         61.73        104.32        29.53 o
  -4   0  13        497.76        514.63        53.04 o
  -3   0  13         48.06         45.93        14.22 o
  -2   0  13       1104.23       1217.22        66.14 o
  -1   0  13          0.49        -11.49        18.60 o
   0   0  13       1282.61       1317.50        66.36 o
   1   0  13         66.33         60.87        14.25 o
   2   0  13       1822.84       1823.04        61.15 o
   3   0  13         12.93         25.78        13.05 o
   4   0  13       1805.42       1773.49        91.03 o
   5   0  13         25.54         15.30        14.42 o
   6   0  13        547.01        517.75        53.53 o
   7   0  13         88.97        120.21        31.58 o
   8   0  13        329.89        319.47        44.98 o
   9   0  13         20.82          9.24        18.97 o
  -8   1  13         16.09         -6.50        24.88 o
  -7   1  13        145.83        148.71        35.64 o
  -6   1  13          6.76        -14.27        22.10 o
  -5   1  13        500.50        523.67        56.61 o
  -4   1  13        103.94        133.88        19.15 o
  -3   1  13        838.48        928.55        71.03 o
  -2   1  13         62.33         85.02        16.40 o
  -1   1  13       1600.15       1641.31       125.71 o
   0   1  13         12.35          5.21        10.38 o
   1   1  13        707.19        765.90        41.07 o
   2   1  13          0.29          4.05         9.88 o
   3   1  13        641.84        589.76        35.24 o
   4   1  13         17.24         26.79        17.94 o
   5   1  13         49.15         51.67        22.44 o
   6   1  13         66.85         78.32        27.23 o
   7   1  13         19.81         -2.49        16.03 o
   8   1  13          5.98         10.71        19.02 o
   9   1  13         18.34         -0.78        19.46 o
  10   1  13          2.70         18.63        23.95 o
  -8   2  13         92.74        119.24        22.65 o
  -7   2  13         11.33         42.12        19.71 o
  -6   2  13        109.31        123.80        23.27 o
  -5   2  13        248.30        287.75        28.94 o
  -4   2  13        106.89        143.99        21.73 o
  -3   2  13         22.94         35.05        13.82 o
  -2   2  13        145.18        127.03        15.47 o
  -1   2  13          0.44          6.64         6.85 o
   0   2  13        201.98        189.39        21.52 o
   1   2  13          0.98         23.29        10.83 o
   2   2  13        265.45        275.79        24.89 o
   3   2  13         21.54         13.69        10.68 o
   4   2  13       1358.03       1321.49        78.02 o
   5   2  13         31.09         38.13        18.33 o
   6   2  13       1572.37       1439.21        86.09 o
   7   2  13         67.29         22.34        17.75 o
   8   2  13        333.26        325.68        44.24 o
   9   2  13         28.95          5.04        18.82 o
  10   2  13        272.27        298.45        45.76 o
  -8   3  13          0.04         14.82        17.16 o
  -7   3  13         74.58         94.35        22.97 o
  -6   3  13          0.07         34.97        16.00 o
  -5   3  13        280.87        244.83        27.09 o
  -4   3  13         22.17          6.96        10.79 o
  -3   3  13        406.75        380.74        24.02 o
  -2   3  13         11.59          8.03        10.85 o
  -1   3  13       1561.45       1655.10       117.77 o
   0   3  13          6.50         -1.96         6.68 o
   1   3  13       3431.03       3397.81        85.60 o
   2   3  13          1.70         -0.62         9.28 o
   3   3  13       2910.58       2760.16       153.31 o
   4   3  13         44.48         30.46        17.45 o
   5   3  13       1224.16       1133.28        73.67 o
   6   3  13          3.41          5.13        14.32 o
   7   3  13        462.71        432.11        49.86 o
   8   3  13         27.47         17.94        24.15 o
   9   3  13        207.66        196.86        37.79 o
  10   3  13         13.53         26.79        20.53 o
  -7   4  13          4.14        -12.25        14.47 o
  -6   4  13        296.44        303.48        31.91 o
  -5   4  13         13.15         25.67        10.83 o
  -4   4  13        558.99        551.36        30.90 o
  -3   4  13         43.99         44.29        10.25 o
  -2   4  13        807.75        713.59        40.50 o
  -1   4  13         13.74        -12.15        18.85 o
   0   4  13        428.47        467.55        45.76 o
   1   4  13          1.35         35.32        14.87 o
   2   4  13        280.83        263.74        25.58 o
   3   4  13          3.64         22.73        18.19 o
   4   4  13          7.84         12.76        12.91 o
   5   4  13        144.21        117.28        28.06 o
   6   4  13        105.45        139.13        30.75 o
   7   4  13          1.14          3.57        15.45 o
   8   4  13         70.80        106.67        29.23 o
   9   4  13          0.71          9.73        20.39 o
  10   4  13         69.67         42.73        23.51 o
  -7   5  13          1.10         31.97        26.11 o
  -6   5  13          3.98         -3.08        25.96 o
  -5   5  13          0.02         -2.08        16.13 o
  -4   5  13          0.65          7.21        12.81 o
  -3   5  13          4.12         33.99        18.38 o
  -2   5  13          0.11         13.31        11.78 o
  -1   5  13        113.26        105.67        16.77 o
   0   5  13         14.89         11.31        11.26 o
   1   5  13        821.43        790.44        50.87 o
   2   5  13         20.49         17.06        16.96 o
   3   5  13       2268.51       2296.97       109.41 o
   4   5  13          0.76        -19.07        19.07 o
   5   5  13       1390.11       1459.99        87.60 o
   6   5  13          0.00         -3.03        15.55 o
   7   5  13        873.21        849.84        69.42 o
   8   5  13          1.77          0.93        17.70 o
   9   5  13        565.30        599.93        62.09 o
  10   5  13         16.30         49.62        28.89 o
  11   5  13        325.49        292.98        46.05 o
  -6   6  13        126.48         90.68        30.26 o
  -5   6  13          0.48         46.64        26.64 o
  -4   6  13        252.39        335.16        43.31 o
  -3   6  13         27.51         54.70        18.05 o
  -2   6  13       1065.28        993.32        47.76 o
  -1   6  13         37.98         49.50        14.28 o
   0   6  13       1817.85       1755.42        63.89 o
   1   6  13          0.74         12.65        16.01 o
   2   6  13        922.42        878.24        68.39 o
   3   6  13          0.47         21.71        23.32 o
   4   6  13        977.00       1085.37        77.83 o
   5   6  13         11.90         20.87        20.97 o
   6   6  13        442.43        414.75        51.43 o
   7   6  13         18.34         11.00        19.02 o
   8   6  13        352.10        332.92        45.76 o
   9   6  13         80.18         83.64        29.77 o
  10   6  13          4.09         -4.69        22.83 o
  11   6  13          1.27        -27.13        27.13 o
  -5   7  13         61.99         35.30        21.41 o
  -4   7  13          0.24          3.18        17.70 o
  -3   7  13        190.45        217.54        36.81 o
  -2   7  13          0.08         38.18        24.98 o
  -1   7  13         85.23        105.82        46.17 o
   0   7  13         19.64         42.95        16.36 o
   1   7  13         57.40         68.34        23.71 o
   2   7  13          0.66        -25.47        25.47 o
   3   7  13          2.70         -1.05        15.49 o
   4   7  13         70.30         43.31        25.32 o
   5   7  13        204.66        220.13        37.64 o
   6   7  13         41.17         62.82        29.67 o
   7   7  13        143.86        187.19        37.98 o
   8   7  13         11.70        -18.09        24.44 o
   9   7  13        217.09        207.08        36.47 o
  10   7  13          5.18         28.21        22.15 o
  -5   8  13          2.28         25.62        22.59 o
  -4   8  13         20.91         -2.84        19.99 o
  -3   8  13          4.10          6.26        18.72 o
  -2   8  13        137.92        144.70        33.78 o
  -1   8  13          5.07         17.21        21.36 o
   0   8  13        602.89        627.16        59.74 o
   1   8  13          4.11         14.71        21.56 o
   2   8  13        541.68        544.45        57.78 o
   3   8  13          3.08        -19.99        24.98 o
   4   8  13        871.25        913.14        53.93 o
   5   8  13          0.86          7.09        19.07 o
   6   8  13        640.91        713.30        68.44 o
   7   8  13          0.86         28.70        24.10 o
   8   8  13        459.55        438.02        55.39 o
   9   8  13         33.78         33.29        23.91 o
  10   8  13        200.17        196.28        38.52 o
  -3   9  13        157.05        169.00        38.42 o
  -2   9  13          1.35         16.43        22.63 o
  -1   9  13        204.82        188.60        38.03 o
   0   9  13          0.23         60.28        31.92 o
   1   9  13        191.47        216.32        42.14 o
   2   9  13          0.27         29.04        24.74 o
   3   9  13        500.88        468.53        55.83 o
   4   9  13          1.48        -12.65        15.79 o
   5   9  13        204.50        208.16        39.89 o
   6   9  13        133.90        147.25        34.95 o
   7   9  13         22.14         -0.44        18.33 o
   8   9  13         70.82         91.08        29.28 o
   9   9  13          6.13        -27.33        27.33 o
  10   9  13          3.67         29.82        25.23 o
  -2  10  13          0.86        -28.21        28.21 o
  -1  10  13          0.32        -16.87        24.74 o
   0  10  13          0.08         28.50        26.45 o
   1  10  13          1.28         42.14        31.63 o
   2  10  13         16.74         79.83        35.98 o
   3  10  13          7.41         48.84        28.99 o
   4  10  13        153.92        167.11        26.43 o
   5  10  13          0.34        -19.71        19.71 o
   6  10  13        112.60        127.74        35.54 o
   7  10  13         11.78         38.23        30.36 o
   8  10  13         95.05        112.39        34.12 o
   9  10  13          0.06         -2.40        19.60 o
   1  11  13         64.48        137.27        41.94 o
   2  11  13          6.16         51.38        34.61 o
   3  11  13        231.37        223.90        45.95 o
   4  11  13          6.31         -7.43        25.71 o
   5  11  13        252.96        229.94        32.86 o
   6  11  13          2.46         14.39        13.26 o
   7  11  13        145.92        137.95        47.05 o
  -2  -7  14         18.47         39.40        26.89 o
  -1  -7  14          2.77         34.42        29.14 o
  -4  -6  14         14.55         39.16        28.50 o
  -3  -6  14          0.46        -11.24        27.18 o
  -2  -6  14         98.06        119.09        35.10 o
  -1  -6  14          3.91         28.26        24.49 o
   0  -6  14        205.41        230.35        39.89 o
   1  -6  14          8.24         -1.71        34.02 o
   2  -6  14          0.71         10.90        27.43 o
   3  -6  14          0.04          0.54        26.69 o
  -5  -5  14          3.83         91.81        34.02 o
  -4  -5  14         20.42         46.44        25.32 o
  -3  -5  14          4.08         -5.08        19.55 o
  -2  -5  14         22.48         -1.81        22.34 o
  -1  -5  14          2.55         15.35        23.17 o
   0  -5  14         14.95         80.12        29.77 o
   1  -5  14         40.81         32.85        28.89 o
   2  -5  14          0.21         26.28        19.21 o
   3  -5  14          6.87          2.20        18.18 o
   4  -5  14          1.74         12.83        22.41 o
   5  -5  14         81.58        109.10        47.35 o
  -6  -4  14         51.94         76.31        35.93 o
  -5  -4  14          0.12         -9.14        22.05 o
  -4  -4  14        166.07        193.25        37.35 o
  -3  -4  14          1.47        -18.48        21.02 o
  -2  -4  14        174.42        166.80        34.46 o
  -1  -4  14          7.44         58.61        25.62 o
   0  -4  14        500.22        534.23        55.14 o
   1  -4  14         10.90         30.02        21.66 o
   2  -4  14        264.77        250.68        27.22 o
   3  -4  14          3.52         -4.17        27.82 o
   4  -4  14        127.70        111.71        20.39 o
   5  -4  14         10.26          4.89        43.24 o
   6  -4  14         91.76         66.21        19.09 o
  -7  -3  14         78.22         72.45        35.83 o
  -6  -3  14         53.38         66.24        28.45 o
  -5  -3  14        257.03        326.90        50.26 o
  -4  -3  14         65.64         97.43        32.02 o
  -3  -3  14        208.47        180.19        37.20 o
  -2  -3  14         69.73         49.67        22.59 o
  -1  -3  14        433.29        475.61        51.23 o
   0  -3  14         12.05          1.09        12.49 o
   1  -3  14         22.91         59.86        16.89 o
   2  -3  14          0.89         13.99        15.13 o
   3  -3  14        145.13        161.81        32.36 o
   4  -3  14          4.68          7.87        22.00 o
   5  -3  14          9.38         -1.63        14.34 o
   6  -3  14          1.14        -11.88        20.87 o
   7  -3  14         36.57         34.66        21.46 o
  -7  -2  14          1.03         76.95        30.80 o
  -6  -2  14         39.75         36.71        23.71 o
  -5  -2  14         55.00         81.40        30.60 o
  -4  -2  14         37.76         65.95        29.38 o
  -3  -2  14          0.11         10.12        20.19 o
  -2  -2  14        130.95        131.21        30.75 o
  -1  -2  14         45.13         41.98        24.91 o
   0  -2  14        117.60        106.60        18.04 o
   1  -2  14          1.91          7.31        11.88 o
   2  -2  14        308.02        336.95        31.50 o
   3  -2  14          6.25         35.47        16.74 o
   4  -2  14        637.83        633.42        62.18 o
   5  -2  14          9.48         27.47        21.41 o
   6  -2  14        380.81        413.19        51.53 o
   7  -2  14          4.71         15.89        19.80 o
   8  -2  14         94.31         79.34        29.72 o
  -7  -1  14        102.95         92.93        34.17 o
  -6  -1  14         19.17         -5.67        20.92 o
  -5  -1  14        397.79        460.95        55.29 o
  -4  -1  14        114.98        135.51        33.24 o
  -3  -1  14        513.89        606.19        59.25 o
  -2  -1  14         47.35         36.08        22.29 o
  -1  -1  14       1077.52       1090.04        48.74 o
   0  -1  14         15.61         23.94        12.27 o
   1  -1  14       1127.66       1246.95        54.17 o
   2  -1  14         10.76         -6.36        12.79 o
   3  -1  14       1101.18       1137.19        92.25 o
   4  -1  14          4.97         10.02        16.82 o
   5  -1  14        514.07        555.54        58.08 o
   6  -1  14          2.51        -17.55        21.66 o
   7  -1  14        110.69        135.85        34.32 o
   8  -1  14          7.88         25.23        24.15 o
  -7   0  14          3.35         26.55        25.67 o
  -6   0  14        203.68        212.90        38.38 o
  -5   0  14         55.39         56.02        30.07 o
  -4   0  14        286.98        274.01        40.97 o
  -3   0  14         32.04         25.76        23.71 o
  -2   0  14        171.09        221.52        25.05 o
  -1   0  14         53.15         62.53        15.45 o
   0   0  14        120.39        136.47        34.00 o
   1   0  14         14.06         21.73        12.56 o
   2   0  14         49.64         76.10        19.36 o
   3   0  14          6.71         34.00        13.78 o
   4   0  14         38.39         44.34        18.72 o
   5   0  14          3.12         -6.16        17.79 o
   6   0  14        387.46        321.92        45.76 o
   7   0  14          0.16         12.03        19.85 o
   8   0  14        137.47        175.21        39.30 o
   9   0  14          2.47         33.24        23.95 o
  -7   1  14          0.61          8.85        22.34 o
  -6   1  14          0.99        -20.04        25.67 o
  -5   1  14        139.04        159.27        35.10 o
  -4   1  14         27.87         57.00        26.20 o
  -3   1  14         57.87         57.62        18.41 o
  -2   1  14          6.84         -7.15        11.10 o
  -1   1  14        441.46        500.98        54.14 o
   0   1  14          0.27          0.70        11.41 o
   1   1  14       1401.98       1383.98        56.73 o
   2   1  14         20.20         44.12        15.72 o
   3   1  14       2202.48       2077.71       122.66 o
   4   1  14          6.92         38.82        19.80 o
   5   1  14        965.51        895.55        69.42 o
   6   1  14          0.18        -10.95        16.23 o
   7   1  14        697.27        653.56        65.07 o
   8   1  14          2.22          8.26        21.51 o
   9   1  14        370.68        367.23        50.01 o
  -7   2  14          0.36         37.94        26.30 o
  -6   2  14        376.94        444.02        38.20 o
  -5   2  14          1.02         22.07        16.59 o
  -4   2  14        462.40        441.76        27.44 o
  -3   2  14          2.06         12.30        10.36 o
  -2   2  14       1264.34       1334.75        61.91 o
  -1   2  14         25.49          6.44        13.00 o
   0   2  14       1674.34       1837.85        66.21 o
   1   2  14          6.73          5.61        12.64 o
   2   2  14        980.89       1026.22        48.78 o
   3   2  14         22.70         39.51        26.99 o
   4   2  14        765.58        767.12        62.48 o
   5   2  14          4.77          4.55        15.40 o
   6   2  14        165.75        129.35        28.94 o
   7   2  14          2.65          1.08        19.21 o
   8   2  14          1.37         15.74        21.31 o
   9   2  14         62.50         92.35        29.63 o
  -7   3  14         95.14        130.85        26.61 o
  -6   3  14         15.90         28.15        14.69 o
  -5   3  14         48.86        104.56        19.92 o
  -4   3  14          2.19          8.28        18.06 o
  -3   3  14        145.90        177.52        23.23 o
  -2   3  14          5.42          9.70         8.70 o
  -1   3  14         61.81         69.62        16.91 o
   0   3  14          4.74          5.35        11.92 o
   1   3  14         34.00         35.42        14.06 o
   2   3  14          2.78         15.90        20.41 o
   3   3  14        309.22        280.00        26.91 o
   4   3  14          0.72         20.92        17.75 o
   5   3  14        402.87        345.92        45.95 o
   6   3  14          5.24         29.87        21.56 o
   7   3  14        386.53        396.03        49.38 o
   8   3  14         52.30         74.75        25.18 o
   9   3  14        477.82        512.72        57.05 o
  10   3  14          0.26         13.39        22.05 o
  -7   4  14         32.51         39.44        19.54 o
  -6   4  14         10.10         -1.82        14.22 o
  -5   4  14          4.64          9.52        15.91 o
  -4   4  14        172.96        197.29        19.77 o
  -3   4  14        115.17        136.74        20.75 o
  -2   4  14        451.97        393.02        25.87 o
  -1   4  14         11.84        -13.56        13.56 o
   0   4  14       1921.13       1962.51        83.72 o
   1   4  14          1.27          4.82        11.97 o
   2   4  14       1534.11       1491.28        60.05 o
   3   4  14          0.17        -15.69        16.38 o
   4   4  14       1401.54       1461.75        88.48 o
   5   4  14          3.23         -7.63        15.74 o
   6   4  14       1289.72       1283.26        85.84 o
   7   4  14         45.91         39.70        24.00 o
   8   4  14        750.10        768.44        69.61 o
   9   4  14         99.70         61.69        25.18 o
  10   4  14         36.57          8.07        20.48 o
  -6   5  14          9.03          9.19        24.93 o
  -5   5  14        262.85        272.84        31.41 o
  -4   5  14          4.87         13.30        16.01 o
  -3   5  14        488.57        474.96        29.97 o
  -2   5  14          1.60         -5.74        13.45 o
  -1   5  14        462.83        390.35        44.27 o
   0   5  14         19.95        -13.54        14.23 o
   1   5  14        552.71        631.47        40.64 o
   2   5  14          0.31          2.78        23.07 o
   3   5  14        637.90        633.17        60.67 o
   4   5  14          3.47          6.31        16.96 o
   5   5  14        190.72        186.26        36.71 o
   6   5  14         83.12         66.93        22.68 o
   7   5  14          6.61         -1.61        20.04 o
   8   5  14         47.98         89.36        29.28 o
   9   5  14          6.06         -3.08        21.61 o
  10   5  14         13.27         -4.16        20.63 o
  -6   6  14        100.84        130.53        38.77 o
  -5   6  14         36.39         16.34        34.42 o
  -4   6  14         32.55         10.61        19.36 o
  -3   6  14          1.06         25.47        16.66 o
  -2   6  14          0.25         -3.69        12.38 o
  -1   6  14         81.17         56.32        15.69 o
   0   6  14         77.24         70.32        17.31 o
   1   6  14         11.80         15.10        27.23 o
   2   6  14        236.20        207.28        38.72 o
   3   6  14          0.13         36.57        21.36 o
   4   6  14        652.37        728.21        67.56 o
   5   6  14          2.69         -4.99        19.51 o
   6   6  14        545.88        592.11        61.69 o
   7   6  14         88.39         99.14        29.77 o
   8   6  14        767.68        804.28        73.04 o
   9   6  14          0.53         26.30        21.12 o
  10   6  14        169.26        214.22        44.49 o
  -5   7  14        151.43        225.90        41.11 o
  -4   7  14          1.10         30.31        25.42 o
  -3   7  14        218.69        258.80        42.87 o
  -2   7  14          1.13         14.67        18.33 o
  -1   7  14        296.27        269.27        43.17 o
   0   7  14          0.20          6.25        12.77 o
   1   7  14        494.67        472.88        54.12 o
   2   7  14          0.48        -26.50        28.55 o
   3   7  14       1093.42       1267.72        89.66 o
   4   7  14          0.17        -24.20        24.20 o
   5   7  14       1112.44       1181.43        88.78 o
   6   7  14         19.44         25.18        24.15 o
   7   7  14        524.72        588.93        63.55 o
   8   7  14         86.34        105.35        35.59 o
   9   7  14        205.52        194.62        36.42 o
  10   7  14          2.29         47.32        28.26 o
  -4   8  14        150.82        206.98        42.24 o
  -3   8  14          2.69         67.61        30.31 o
  -2   8  14        123.20        178.53        36.13 o
  -1   8  14          1.49         40.77        28.11 o
   0   8  14        204.08        174.96        38.67 o
   1   8  14         57.70         59.89        24.15 o
   2   8  14        251.81        204.83        40.33 o
   3   8  14          1.14          2.29        20.21 o
   4   8  14          6.81         25.47        21.85 o
   5   8  14          0.98        -23.07        23.07 o
   6   8  14          0.02         32.26        26.40 o
   7   8  14         15.20         49.96        32.70 o
   8   8  14         23.68         -8.02        19.60 o
   9   8  14         42.14         32.07        27.87 o
  -2   9  14          1.93         26.25        28.89 o
  -1   9  14         10.25         43.70        28.75 o
   0   9  14          1.56         25.52        28.84 o
   1   9  14         46.76          0.34        22.49 o
   2   9  14          2.94         -4.60        25.32 o
   3   9  14        228.28        198.72        38.67 o
   4   9  14          0.05          1.77        16.30 o
   5   9  14        307.40        328.52        53.73 o
   6   9  14         10.91         37.74        27.08 o
   7   9  14        511.19        593.87        67.12 o
   8   9  14          3.00        -13.49        23.32 o
   9   9  14        233.99        229.23        45.37 o
   0  10  14        149.85        197.30        43.75 o
   1  10  14          0.16         39.35        30.36 o
   2  10  14        392.44        382.97        57.00 o
   3  10  14         10.18          0.54        27.57 o
   4  10  14        131.57         76.14        37.03 o
   5  10  14          0.72        -20.92        27.82 o
   6  10  14        175.86        161.76        41.99 o
   7  10  14          9.06         34.37        28.01 o
   4  11  14          0.22         10.27        34.76 o
   5  11  14          5.52         -3.62        27.77 o
  -2  -6  15         41.63         69.27        31.92 o
  -1  -6  15          2.45         25.13        26.50 o
   0  -6  15         80.97         91.47        34.02 o
   1  -6  15          0.61         68.98        28.94 o
  -3  -5  15         58.79         34.66        24.83 o
  -2  -5  15          3.88         -4.01        25.62 o
  -1  -5  15        154.04        178.29        41.26 o
   0  -5  15          2.47         -0.68        22.10 o
   1  -5  15         65.81        119.67        32.95 o
   2  -5  15          1.79         52.41        29.04 o
   4  -5  15         12.16         75.04        32.36 o
  -4  -4  15         27.16         89.27        36.52 o
  -3  -4  15          1.14         18.53        22.10 o
  -2  -4  15         15.16         32.17        24.30 o
  -1  -4  15          0.40         -3.37        19.70 o
   0  -4  15          1.52        -18.48        20.04 o
   1  -4  15         14.85         30.31        28.06 o
   2  -4  15          0.59         46.78        26.84 o
   3  -4  15          0.17         12.86        21.17 o
   4  -4  15         88.70        103.35        32.66 o
   5  -4  15          0.98         -6.11        21.56 o
  -5  -3  15          6.74         50.06        32.80 o
  -4  -3  15          2.26         43.02        31.58 o
  -3  -3  15        102.79        118.40        32.95 o
  -2  -3  15         16.49         15.06        22.49 o
  -1  -3  15        190.73         92.64        30.02 o
   0  -3  15          5.95         32.56        26.59 o
   1  -3  15        294.45        336.00        31.10 o
   2  -3  15          9.60         20.01        19.33 o
   3  -3  15        436.09        448.24        53.73 o
   4  -3  15          9.14         25.37        22.34 o
   5  -3  15        184.66        173.74        36.81 o
   6  -3  15          1.41         52.94        27.77 o
  -5  -2  15         25.45         43.22        26.99 o
  -4  -2  15        277.67        261.35        43.70 o
  -3  -2  15         22.97         45.17        31.38 o
  -2  -2  15        358.72        399.50        50.16 o
  -1  -2  15          3.32         11.59        21.71 o
   0  -2  15        228.30        265.87        28.50 o
   1  -2  15          2.51         18.56        24.03 o
   2  -2  15        266.05        325.32        32.14 o
   3  -2  15          5.89         23.17        15.69 o
   4  -2  15         59.60         50.40        26.55 o
   5  -2  15          0.08         -6.89        21.71 o
   6  -2  15         11.31         22.15        20.83 o
   7  -2  15         21.11        -10.71        20.43 o
  -6  -1  15         19.22         18.43        25.13 o
  -5  -1  15         34.29         49.28        28.65 o
  -4  -1  15         48.71         42.48        27.67 o
  -3  -1  15        135.51        252.45        42.53 o
  -2  -1  15          2.13         45.27        28.55 o
  -1  -1  15         17.78         22.10        35.42 o
   0  -1  15         16.72         24.23        13.11 o
   1  -1  15         53.27         50.14        16.42 o
   2  -1  15          5.42         11.79        13.90 o
   3  -1  15        417.56        392.44        34.72 o
   4  -1  15          1.11         18.53        21.90 o
   5  -1  15        174.34        167.48        39.35 o
   6  -1  15          1.33         15.40        19.31 o
   7  -1  15        134.13         99.87        29.53 o
  -6   0  15        115.78        123.83        37.25 o
  -5   0  15          0.42         40.18        31.58 o
  -4   0  15        201.60        211.68        41.36 o
  -3   0  15          0.65         55.39        30.46 o
  -2   0  15        805.93        822.02        68.64 o
  -1   0  15         13.51         14.70        12.86 o
   0   0  15       1230.34       1394.28        68.03 o
   1   0  15         31.34         51.10        16.03 o
   2   0  15        547.23        586.04        39.38 o
   3   0  15          3.58         18.34        12.65 o
   4   0  15        878.66        911.24        74.21 o
   5   0  15         13.18         26.99        25.57 o
   6   0  15        373.99        393.39        50.50 o
   7   0  15          9.61         28.16        24.49 o
   8   0  15         92.64         97.97        34.51 o
  -6   1  15         19.86         51.28        29.28 o
  -5   1  15        279.79        396.37        50.45 o
  -4   1  15         21.83         26.94        25.08 o
  -3   1  15        816.67       1065.72        78.85 o
  -2   1  15        101.93        124.35        21.26 o
  -1   1  15        606.15        737.07        44.45 o
   0   1  15         26.68         40.93        15.43 o
   1   1  15        156.85        174.17        23.34 o
   2   1  15         27.28         28.09        21.75 o
   3   1  15        107.01        135.62        21.49 o
   4   1  15          6.48         16.38        17.70 o
   5   1  15          6.70         -0.83        16.33 o
   6   1  15          1.08         19.70        23.37 o
   7   1  15          0.57         -2.69        20.19 o
   8   1  15         21.25         -6.21        18.77 o
  -6   2  15         25.35         30.80        25.86 o
  -5   2  15          0.90         42.68        25.52 o
  -4   2  15          5.76         54.26        28.26 o
  -3   2  15         24.00         70.78        18.46 o
  -2   2  15        112.28        135.77        22.30 o
  -1   2  15          8.42          3.22        12.87 o
   0   2  15        561.53        614.26        40.51 o
   1   2  15         12.99         16.20        14.93 o
   2   2  15        475.92        472.90        36.57 o
   3   2  15         16.82         39.83        21.02 o
   4   2  15        598.14        581.70        59.01 o
   5   2  15          0.86         -3.47        19.31 o
   6   2  15        735.96        694.67        64.48 o
   7   2  15         34.11         10.75        22.10 o
   8   2  15        529.68        524.21        62.38 o
   9   2  15         11.42         -8.31        22.63 o
  -6   3  15          8.42         41.85        27.82 o
  -5   3  15        246.82        287.40        46.10 o
  -4   3  15         24.49         53.82        25.62 o
  -3   3  15        953.04       1104.60        58.05 o
  -2   3  15         14.03         10.83        14.23 o
  -1   3  15        989.91       1060.11        53.14 o
   0   3  15         55.43         43.18        16.80 o
   1   3  15       1011.97       1118.67        54.12 o
   2   3  15         15.38         12.67        12.03 o
   3   3  15       1374.03       1359.24        62.38 o
   4   3  15         22.14         18.19        16.47 o
   5   3  15        992.95        993.95        75.82 o
   6   3  15         17.97         39.65        23.17 o
   7   3  15        298.22        319.32        47.08 o
   8   3  15         23.55         39.55        27.67 o
   9   3  15        139.87        140.01        35.88 o
  -6   4  15         58.31         90.57        22.51 o
  -5   4  15          9.07         24.98        16.58 o
  -4   4  15        235.23        337.46        47.47 o
  -3   4  15          4.25         27.91        23.32 o
  -2   4  15        124.63        145.44        33.88 o
  -1   4  15         14.50         10.03        14.63 o
   0   4  15         36.78         24.47        15.66 o
   1   4  15         18.53         24.79        15.34 o
   2   4  15         68.32         87.70        18.67 o
   3   4  15          0.13         31.58        23.07 o
   4   4  15         38.44         25.37        23.17 o
   5   4  15         26.58         38.82        22.00 o
   6   4  15         16.62         -3.67        17.84 o
   7   4  15         25.61         28.35        26.30 o
   8   4  15        174.72        190.31        40.58 o
   9   4  15          5.13         26.69        24.93 o
  -5   5  15         23.19         25.06        39.28 o
  -4   5  15          4.98         15.81        12.64 o
  -3   5  15        156.82        150.60        29.38 o
  -2   5  15          4.49         -7.01        15.65 o
  -1   5  15        281.73        260.47        41.16 o
   0   5  15          1.57          7.10        14.08 o
   1   5  15        500.13        522.12        38.56 o
   2   5  15         23.85         16.06        13.93 o
   3   5  15       1238.20       1383.72        91.22 o
   4   5  15          2.33        -12.37        19.51 o
   5   5  15       1173.00       1218.00        86.53 o
   6   5  15          0.25         -1.81        19.85 o
   7   5  15        781.79        790.88        72.11 o
   8   5  15         20.18         26.06        20.63 o
   9   5  15        483.98        540.24        63.89 o
  -5   6  15         31.98          1.71        21.31 o
  -4   6  15        103.23         83.08        33.36 o
  -3   6  15          5.01        -16.91        20.14 o
  -2   6  15        444.38        501.44        38.16 o
  -1   6  15          5.47        -15.60        15.60 o
   0   6  15        371.55        286.07        30.08 o
   1   6  15          2.07         27.24        14.53 o
   2   6  15        880.44       1011.21        82.72 o
   3   6  15          0.13          1.66        21.31 o
   4   6  15        312.40        322.89        48.15 o
   5   6  15          0.78         28.11        27.13 o
   6   6  15        287.20        263.40        45.90 o
   7   6  15          4.06         13.59        22.34 o
   8   6  15        155.58        139.47        40.28 o
   9   6  15          7.49         38.72        29.97 o
  -4   7  15         11.24         36.96        27.08 o
  -3   7  15         43.62         27.57        24.74 o
  -2   7  15         12.42         22.44        21.46 o
  -1   7  15          7.74         10.07        19.60 o
   0   7  15         27.91         34.33        15.76 o
   1   7  15          0.48        -27.08        30.94 o
   2   7  15          0.09        -19.41        26.64 o
   3   7  15         85.49         57.64        26.20 o
   4   7  15          0.91         18.67        19.07 o
   5   7  15        108.50        121.04        41.02 o
   6   7  15         16.07         54.80        34.95 o
   7   7  15        238.89        288.04        49.52 o
   8   7  15          8.89         31.09        28.99 o
   9   7  15        239.53        264.91        48.06 o
  -3   8  15         66.43        125.78        37.94 o
  -2   8  15         81.04         72.11        29.28 o
  -1   8  15          3.84         -2.79        24.98 o
   0   8  15        199.47        181.17        36.76 o
   1   8  15          7.67         -8.75        20.92 o
   2   8  15        394.00        406.32        47.10 o
   3   8  15          0.82         23.71        23.17 o
   4   8  15        303.26        342.20        52.55 o
   5   8  15          9.05         47.96        27.77 o
   6   8  15        581.54        699.32        74.75 o
   7   8  15         11.49         39.60        26.25 o
   8   8  15        422.87        397.74        58.03 o
  -1   9  15        122.69        117.08        37.20 o
   0   9  15          3.74          3.32        27.52 o
   1   9  15        109.76        122.22        38.72 o
   2   9  15         18.53         15.11        22.39 o
   3   9  15         85.99         62.75        31.31 o
   4   9  15          1.12         19.02        22.83 o
   5   9  15        105.05        116.40        37.98 o
   6   9  15         25.48         23.22        27.77 o
   7   9  15         26.33         46.20        31.63 o
   2  10  15          5.83         21.41        24.30 o
   3  10  15          6.80          7.88        19.15 o
   4  10  15          2.72        -39.65        39.65 o
   5  10  15         22.34         16.43        24.39 o
   6  10  15        132.47        189.83        46.39 o
   0  -5  16          8.04         34.61        29.04 o
   1  -5  16         41.16         56.22        30.07 o
  -2  -4  16        204.29        184.11        41.60 o
  -1  -4  16         17.38         12.61        22.54 o
   0  -4  16        231.78        272.98        46.93 o
   1  -4  16          1.64         48.40        28.65 o
   2  -4  16        229.15        266.48        45.66 o
   4  -4  16         88.30        141.87        35.88 o
  -3  -3  16        196.18        272.25        49.28 o
  -2  -3  16         11.00         56.22        30.85 o
  -1  -3  16         46.16         77.97        33.93 o
   0  -3  16          9.66        -10.80        21.85 o
   1  -3  16          2.96         -1.71        19.95 o
   2  -3  16          7.11         20.99        16.06 o
   3  -3  16         10.01         18.38        21.17 o
   4  -3  16         18.74         41.36        26.69 o
   5  -3  16          1.76         29.33        23.76 o
  -4  -2  16         25.48         51.57        25.76 o
  -3  -2  16          2.94         32.80        27.82 o
  -2  -2  16         99.71         74.31        31.58 o
  -1  -2  16         10.50         23.81        24.39 o
   0  -2  16        557.02        621.64        62.92 o
   1  -2  16          0.18          5.71        31.16 o
   2  -2  16        192.32        236.91        29.12 o
   3  -2  16          0.72         11.39        21.95 o
   4  -2  16        341.78        418.42        56.81 o
   5  -2  16          1.38         -8.90        19.11 o
   6  -2  16        177.97        194.32        41.36 o
  -4  -1  16         33.00        156.29        41.94 o
  -3  -1  16        243.19        357.80        51.18 o
  -2  -1  16          1.82          1.56        21.36 o
  -1  -1  16        597.65        632.83        62.62 o
   0  -1  16         36.32         34.40        18.72 o
   1  -1  16        311.54        344.53        33.98 o
   2  -1  16          7.53         23.83        13.42 o
   3  -1  16        191.15        245.83        29.87 o
   4  -1  16          8.11          8.41        23.12 o
   5  -1  16        139.37        174.47        39.74 o
   6  -1  16          1.43         -0.39        20.53 o
  -5   0  16          7.14         27.67        30.16 o
  -4   0  16         30.68         63.36        29.53 o
  -3   0  16         10.73         55.78        31.19 o
  -2   0  16          9.02         41.65        26.99 o
  -1   0  16         30.49         52.10        19.16 o
   0   0  16          8.50          0.36        13.89 o
   1   0  16          2.69          4.16        23.78 o
   2   0  16         41.80         58.61        17.82 o
   3   0  16          2.57         26.73        15.91 o
   4   0  16         83.88         83.30        28.21 o
   5   0  16          0.69         11.98        19.70 o
   6   0  16        122.96        164.26        37.50 o
   7   0  16         20.56         20.04        26.06 o
  -5   1  16        108.22        109.95        34.86 o
  -4   1  16          6.47         62.33        32.95 o
  -3   1  16        213.39        220.92        41.60 o
  -2   1  16         94.17        141.77        33.78 o
  -1   1  16        207.93        228.53        27.47 o
   0   1  16          1.16         -0.48        13.10 o
   1   1  16        740.35        840.11        48.77 o
   2   1  16         14.79        -18.29        25.89 o
   3   1  16        767.66        803.04        47.84 o
   4   1  16          2.29         -6.80        21.12 o
   5   1  16        640.58        684.65        69.32 o
   6   1  16          0.06        -20.29        20.29 o
   7   1  16        339.57        334.19        50.30 o
  -5   2  16         24.33         47.03        30.41 o
  -4   2  16        312.63        411.72        54.51 o
  -3   2  16          4.05         41.06        27.62 o
  -2   2  16        349.34        409.98        40.58 o
  -1   2  16         44.43         55.05        17.75 o
   0   2  16        361.59        392.41        34.18 o
   1   2  16         70.37        100.25        19.95 o
   2   2  16        508.73        563.10        40.89 o
   3   2  16         33.88         44.45        16.37 o
   4   2  16         23.74          6.45        17.55 o
   5   2  16          0.11         38.03        21.80 o
   6   2  16        107.28         99.39        31.43 o
   7   2  16         18.56         31.82        23.42 o
   8   2  16          8.94         -9.92        24.64 o
  -5   3  16          6.98         75.63        32.61 o
  -4   3  16          4.28         35.05        26.94 o
  -3   3  16          0.38         21.57        23.88 o
  -2   3  16          4.01         24.80        15.14 o
  -1   3  16         28.13         64.09        17.57 o
   0   3  16        102.08        111.25        21.65 o
   1   3  16          4.64        -14.60        14.60 o
   2   3  16          3.63          7.07        16.00 o
   3   3  16        507.53        532.37        58.71 o
   4   3  16          4.60        -19.46        19.46 o
   5   3  16        330.72        389.43        51.53 o
   6   3  16          3.60         10.80        26.11 o
   7   3  16        304.12        330.67        51.38 o
   8   3  16          1.35        -17.40        20.58 o
  -5   4  16          4.32         60.18        29.77 o
  -4   4  16        127.72        139.08        36.08 o
  -3   4  16          1.05        -15.06        28.16 o
  -2   4  16        464.45        575.74        41.28 o
  -1   4  16          5.78          9.93        21.34 o
   0   4  16        564.72        516.96        39.94 o
   1   4  16         26.67         -1.73        14.05 o
   2   4  16       1017.99       1044.90        70.89 o
   3   4  16          0.22         24.20        25.62 o
   4   4  16        509.47        549.24        60.47 o
   5   4  16          1.12        -14.42        21.12 o
   6   4  16        480.22        504.26        57.05 o
   7   4  16         16.48         31.53        24.49 o
   8   4  16        415.87        408.30        59.79 o
  -4   5  16          0.37         49.08        27.43 o
  -3   5  16        226.75        241.50        39.40 o
  -2   5  16         21.91         31.43        22.83 o
  -1   5  16        371.87        405.59        46.69 o
   0   5  16          0.59          7.41        50.43 o
   1   5  16        473.64        537.63        92.20 o
   2   5  16         29.87         62.66        18.73 o
   3   5  16         81.80        102.37        30.21 o
   4   5  16          4.70         59.35        28.65 o
   5   5  16         20.67         33.00        18.58 o
   6   5  16          0.74         18.23        23.22 o
   7   5  16          3.17         -6.16        20.43 o
   8   5  16          4.00         41.85        25.96 o
  -3   6  16          4.75        -30.31        30.31 o
  -2   6  16         32.15         13.62        24.76 o
  -1   6  16          0.04        -14.86        24.83 o
   0   6  16         82.36         34.14        37.59 o
   1   6  16          7.20         -2.22        15.63 o
   2   6  16        317.69        345.92        50.45 o
   3   6  16          2.40         18.97        20.97 o
   4   6  16        144.17        150.08        38.38 o
   5   6  16         45.91        120.70        37.59 o
   6   6  16        431.89        403.56        56.71 o
   7   6  16         25.98         33.63        25.27 o
   8   6  16        307.63        320.06        50.06 o
  -3   7  16        254.04        234.90        41.65 o
  -2   7  16          0.37        -17.75        23.81 o
  -1   7  16        330.19        264.23        42.29 o
   0   7  16          1.00        -31.48        31.48 o
   1   7  16        512.56        579.84        63.80 o
   2   7  16          0.92        -23.17        23.17 o
   3   7  16        638.25        731.58        74.80 o
   4   7  16         47.22         36.91        22.39 o
   5   7  16        586.75        732.17        78.17 o
   6   7  16         16.22         77.68        30.60 o
   7   7  16        295.33        314.44        52.41 o
  -2   8  16          3.06          8.16        23.76 o
  -1   8  16          3.17         -3.57        25.03 o
   0   8  16         77.32         15.55        24.15 o
   1   8  16          7.31        -30.36        30.36 o
   2   8  16          6.64        -23.17        23.47 o
   3   8  16         16.70          3.86        23.66 o
   4   8  16         51.00         58.42        31.92 o
   5   8  16         57.14         31.48        27.57 o
   6   8  16          1.75         32.31        33.19 o
   7   8  16          7.74         46.93        24.88 o
   1   9  16        143.87        124.61        35.78 o
   2   9  16          9.04        -20.54        21.27 o
   3   9  16        198.43        201.26        46.78 o
   4   9  16          3.12          8.26        23.81 o
   5   9  16        437.96        500.45        68.00 o
  -1  -3  17        195.80        229.23        45.61 o
   0  -3  17          0.32        -14.71        23.17 o
   1  -3  17        107.71        134.34        38.96 o
   2  -3  17          0.58          7.77        25.86 o
   4  -3  17          0.80        -24.64        24.64 o
  -2  -2  17         85.17         86.33        35.64 o
  -1  -2  17         29.50          5.18        24.88 o
   0  -2  17         34.87         41.80        27.91 o
   1  -2  17         32.24         69.47        34.46 o
   2  -2  17         65.32         96.84        22.26 o
   3  -2  17         18.90         24.59        24.44 o
   4  -2  17         26.76         19.51        22.44 o
   5  -2  17          2.82         48.94        31.24 o
  -3  -1  17        113.39         99.63        37.01 o
  -2  -1  17          0.38         13.05        24.79 o
  -1  -1  17         41.53         56.95        27.82 o
   0  -1  17          0.64          4.30        22.34 o
   1  -1  17        114.81        118.71        22.92 o
   2  -1  17          2.89         -3.53        14.59 o
   3  -1  17        211.22        258.17        42.73 o
   4  -1  17         14.27          0.73        21.66 o
   5  -1  17        171.63        152.33        37.06 o
  -3   0  17         51.91         45.46        30.07 o
  -2   0  17        492.91        573.83        63.11 o
  -1   0  17         51.08         55.34        29.38 o
   0   0  17        261.09        289.55        31.54 o
   1   0  17         93.52        154.12        25.89 o
   2   0  17        636.84        750.58        50.20 o
   3   0  17          1.39         40.60        18.82 o
   4   0  17        169.86        170.37        36.62 o
   5   0  17         25.00         39.11        23.95 o
   6   0  17        260.59        296.49        48.64 o
  -4   1  17         79.74        141.67        42.09 o
  -3   1  17        116.55        133.85        36.22 o
  -2   1  17         22.35         76.41        36.86 o
  -1   1  17         26.78         49.44        26.77 o
   0   1  17          1.63         13.11        16.74 o
   1   1  17         94.81        152.73        24.99 o
   2   1  17          1.11          3.01        14.54 o
   3   1  17          3.92         29.52        16.03 o
   4   1  17         10.84         10.95        23.91 o
   5   1  17         27.57         58.86        32.26 o
   6   1  17          0.94         17.65        22.78 o
  -4   2  17          1.32         98.85        35.39 o
  -3   2  17          0.60         49.52        30.26 o
  -2   2  17        300.23        445.55        54.07 o
  -1   2  17         41.64         61.29        18.15 o
   0   2  17        332.38        343.46        34.34 o
   1   2  17         23.26         40.64        19.55 o
   2   2  17        430.58        400.57        37.38 o
   3   2  17          9.05          7.58        22.73 o
   4   2  17        368.67        416.51        52.85 o
   5   2  17         43.86         96.50        31.73 o
   6   2  17        420.83        470.92        60.37 o
   7   2  17          2.24        -23.42        23.42 o
  -4   3  17          6.54         62.09        29.82 o
  -3   3  17        525.21        563.90        60.37 o
  -2   3  17         59.30        105.45        22.76 o
  -1   3  17        408.61        465.76        38.97 o
   0   3  17         72.57         67.42        19.63 o
   1   3  17        366.93        387.49        35.98 o
   2   3  17          1.52        -14.63        14.63 o
   3   3  17        444.01        483.78        57.49 o
   4   3  17         36.98         43.02        25.86 o
   5   3  17        239.40        291.17        47.47 o
   6   3  17         14.50         50.40        27.77 o
   7   3  17        107.64         86.72        34.17 o
  -4   4  17        167.39        238.42        44.98 o
  -3   4  17         38.14         32.30        15.20 o
  -2   4  17         12.84          7.54        14.32 o
  -1   4  17          0.26        -13.09        17.28 o
   0   4  17          0.57         -0.42        20.04 o
   1   4  17         11.99         -1.56        25.08 o
   2   4  17         18.60         23.03        20.17 o
   3   4  17          0.64         19.55        20.19 o
   4   4  17          2.07         43.80        28.45 o
   5   4  17        184.29        227.57        47.18 o
   6   4  17        179.60        207.03        44.14 o
   7   4  17          2.51          2.15        19.85 o
  -3   5  17        188.54        222.16        28.24 o
  -2   5  17          2.15        -17.78        17.78 o
  -1   5  17        378.24        376.08        40.01 o
   0   5  17          7.19         33.45        28.13 o
   1   5  17        231.06        189.67        69.47 o
   2   5  17         96.77        149.47        41.94 o
   3   5  17        330.71        395.10        56.71 o
   4   5  17         28.39         55.00        29.33 o
   5   5  17        794.33        875.85        80.52 o
   6   5  17          4.04         -7.87        21.46 o
   7   5  17        427.89        387.03        56.46 o
  -1   6  17         11.89         13.77        34.49 o
   0   6  17        365.34        350.27        73.89 o
   1   6  17          0.75         -6.90        18.67 o
   2   6  17        213.51        205.62        42.78 o
   3   6  17         11.20         47.22        30.26 o
   4   6  17        338.92        371.78        57.34 o
   5   6  17         83.23         77.53        33.83 o
   6   6  17         89.93         83.99        31.68 o
   7   6  17         46.90         29.38        24.00 o
  -2   7  17          2.38        -25.37        31.53 o
   0   7  17          0.12         -5.96        21.80 o
   1   7  17         28.65         16.47        26.35 o
   2   7  17          1.64         34.37        24.25 o
   3   7  17          3.02         70.98        33.88 o
   4   7  17          4.74         44.44        30.11 o
   5   7  17        114.80        154.09        41.55 o
   6   7  17          0.61         17.70        25.03 o
   1   8  17          0.11          6.84        29.92 o
   2   8  17        329.21        418.42        60.77 o
   3   8  17          3.43        -21.80        26.50 o
   4   8  17        501.32        581.06        72.40 o
   5   8  17         68.87         74.84        37.45 o
   0  -1  18         18.98         10.71        26.11 o
   1  -1  18        209.04        260.95        47.62 o
   2  -1  18          0.35         19.11        19.34 o
   3  -1  18         19.73         32.80        26.55 o
   4  -1  18          0.13        -23.61        23.61 o
  -1   0  18         17.25        -13.74        29.43 o
   0   0  18          2.42         -1.66        25.62 o
   1   0  18          7.75         12.69        21.66 o
   2   0  18         80.29         85.71        21.97 o
   3   0  18          2.06         16.96        23.47 o
   4   0  18         19.14         61.55        30.21 o
   5   0  18          0.44         15.01        23.32 o
  -2   1  18         70.42        100.07        34.22 o
  -1   1  18        483.28        515.70        66.05 o
   0   1  18         17.45         13.98        15.45 o
   1   1  18        478.02        594.87        44.73 o
   2   1  18          6.98        -13.82        15.62 o
   3   1  18        376.78        500.64        59.05 o
   4   1  18         52.79         55.97        29.92 o
   5   1  18        183.14        216.32        41.80 o
  -2   2  18        214.78        276.06        50.94 o
  -1   2  18         87.48        125.54        38.57 o
   0   2  18        394.65        437.02        56.83 o
   1   2  18          7.72          3.64        16.41 o
   2   2  18         84.25        104.05        23.89 o
   3   2  18          3.78         17.60        20.92 o
   4   2  18        136.05        188.36        39.89 o
   5   2  18         83.38        123.34        39.40 o
  -2   3  18         36.29         32.56        28.55 o
  -1   3  18         64.85         63.01        18.31 o
   0   3  18         62.71         74.52        20.95 o
   1   3  18        251.66        237.40        71.30 o
   2   3  18         15.90          6.81        16.18 o
   3   3  18        178.80        214.17        42.92 o
   4   3  18         51.48         56.46        27.28 o
   5   3  18        266.53        303.49        48.54 o
   6   3  18          0.08         39.74        30.85 o
  -2   4  18         88.87         87.30        21.14 o
  -1   4  18         19.14          6.38        16.57 o
   0   4  18        799.48        981.85        60.03 o
   1   4  18         65.99         60.37        29.70 o
   2   4  18        763.44        857.43        54.40 o
   3   4  18          0.67        -15.99        22.29 o
   4   4  18        596.95        690.52        75.04 o
   5   4  18         64.66         79.34        33.73 o
  -2   5  18         20.42         13.36        19.43 o
  -1   5  18        150.44        118.50        23.61 o
   0   5  18         22.92          8.87        17.41 o
   1   5  18         14.10         19.32        28.06 o
   2   5  18         81.99        126.32        37.35 o
   3   5  18          1.36         15.20        24.93 o
   4   5  18         64.42         82.32        34.71 o
   5   5  18          1.60         34.42        28.01 o
  -1   6  18          4.60        -11.64        22.95 o
   0   6  18        127.46         84.09        29.80 o
   1   6  18          7.97         -7.08        45.73 o
   2   6  18        461.21        629.95        72.45 o
   3   6  18         19.10         17.50        27.08 o
   4   6  18        611.58        719.17        77.58 o
   5   6  18         47.50         37.79        33.29 o
   2   7  18          3.33         25.81        29.67 o
   3   0  19         25.79         37.64        29.38 o
   2   1  19          1.91          1.71        21.41 o
   3   1  19          1.00         14.91        23.17 o
   1   2  19          0.68        -12.76        19.85 o
   2   2  19        307.04        302.65        46.49 o
   3   2  19          3.70         35.39        25.37 o
   0   3  19         52.89         81.35        30.70 o
   1   3  19        272.65        271.83        33.99 o
   2   3  19          3.86          5.95        22.78 o
   3   3  19        264.49        345.97        55.78 o
  -1   4  19         24.47         84.08        34.22 o
   0   4  19          0.02          6.11        20.87 o
   1   4  19          5.61          6.17        15.97 o
   2   4  19         10.64         40.62        32.51 o
   3   4  19          0.12         24.10        21.02 o
   1   5  19        348.20        333.95        57.17 o
   2   5  19         52.57         89.56        31.92 o
                                                
